# Supplementary material for: BET bromodomain inhibition potentiates radiosensitivity in models of H3K27-altered diffuse midline glioma
Source: J Clin Invest. 2024 May 21;134(13):e174794. doi: 10.1172/JCI174794 (PMC11213469; doi:10.1172/JCI174794)
Supplement: Supporting data values [file jci-134-174794-s207.xlsx]

## Sheet: Figure 1
Molecule Name	CDD Number	Synonyms	Pathway	Target	Neurospheres on IXM (input Norm. data): Int Intensity PI (% Neg Controls)	Neurospheres on IXM (input Norm. data): Radiation	Neurospheres on IXM (input Norm. data): Cell line	Neurospheres on IXM (input Norm. data): Avg PI [10Gy - 0Gy] for PKC cells [Radiation: 0 Gy, Cell line: PKC-180628]	Neurospheres on IXM (input Norm. data): Avg PI [10Gy - 0Gy] for PKC cells [Radiation: 10 Gy, Cell line: PKC-180628]	Neurospheres on IXM (input Norm. data): Avg PI [10Gy - 0Gy] for PHC cells [Radiation: 0 Gy, Cell line: PHC-180519]	Neurospheres on IXM (input Norm. data): Avg PI [10Gy - 0Gy] for PHC cells [Radiation: 10 Gy, Cell line: PHC-180519]	Neurospheres on IXM (input Norm. data): Avg PI [PKC - PHC] for 0Gy [Radiation: 0 Gy, Cell line: PHC-180519]	Neurospheres on IXM (input Norm. data): Avg PI [PKC - PHC] for 0Gy [Radiation: 0 Gy, Cell line: PKC-180628]	Neurospheres on IXM (input Norm. data): Avg PI [PKC - PHC] for 10Gy [Radiation: 10 Gy, Cell line: PHC-180519]	Neurospheres on IXM (input Norm. data): Avg PI [PKC - PHC] for 10Gy [Radiation: 10 Gy, Cell line: PKC-180628]	Neurospheres on IXM (input Norm. data): Avg Area [10Gy - 0Gy] for PKC cells [Radiation: 0 Gy, Cell line: PKC-180628]	Neurospheres on IXM (input Norm. data): Avg Area [10Gy - 0Gy] for PKC cells [Radiation: 10 Gy, Cell line: PKC-180628]	Neurospheres on IXM (input Norm. data): Avg Area [10Gy - 0Gy] for PHC cells [Radiation: 0 Gy, Cell line: PHC-180519]	Neurospheres on IXM (input Norm. data): Avg Area [10Gy - 0Gy] for PHC cells [Radiation: 10 Gy, Cell line: PHC-180519]	Neurospheres on IXM (input Norm. data): Avg Area [PKC - PHC] for 0Gy [Radiation: 0 Gy, Cell line: PHC-180519]	Neurospheres on IXM (input Norm. data): Avg Area [PKC - PHC] for 0Gy [Radiation: 0 Gy, Cell line: PKC-180628]	Neurospheres on IXM (input Norm. data): Avg Area [PKC - PHC] for 10Gy [Radiation: 10 Gy, Cell line: PHC-180519]	Neurospheres on IXM (input Norm. data): Avg Area [PKC - PHC] for 10Gy [Radiation: 10 Gy, Cell line: PKC-180628]	Neurospheres on IXM (input Norm. data): # spheres [10Gy - 0Gy] for PKC cells [Radiation: 0 Gy, Cell line: PKC-180628]	Neurospheres on IXM (input Norm. data): # spheres [10Gy - 0Gy] for PKC cells [Radiation: 10 Gy, Cell line: PKC-180628]	Neurospheres on IXM (input Norm. data): # spheres [10Gy - 0Gy] for PHC cells [Radiation: 0 Gy, Cell line: PHC-180519]	Neurospheres on IXM (input Norm. data): # spheres [10Gy - 0Gy] for PHC cells [Radiation: 10 Gy, Cell line: PHC-180519]	Neurospheres on IXM (input Norm. data): # spheres [PKC - PHC] for 0Gy [Radiation: 0 Gy, Cell line: PHC-180519]	Neurospheres on IXM (input Norm. data): # spheres [PKC - PHC] for 0Gy [Radiation: 0 Gy, Cell line: PKC-180628]	Neurospheres on IXM (input Norm. data): # spheres [PKC - PHC] for 10Gy [Radiation: 10 Gy, Cell line: PHC-180519]	Neurospheres on IXM (input Norm. data): # spheres [PKC - PHC] for 10Gy [Radiation: 10 Gy, Cell line: PKC-180628]
NUCC-0000068	CDD-2611465	Amiloride (hydrochloride), CC1_CPD000449325, MCE_HY-B0285A, SPC_01500112	Membrane Tranporter/Ion Channel;	Sodium Channel;	1.23	0 Gy	PHC-180519	0.08	0.08	0.14	0.14	-0.28	-0.28	-0.34	-0.34	0.2	0.2	0.02	0.02	-0.11	-0.11	0.07	0.07	-0.21	-0.21	-0.06	-0.06	0.11	0.11	-0.04	-0.04
NUCC-0000068	CDD-2611465	Amiloride (hydrochloride), CC1_CPD000449325, MCE_HY-B0285A, SPC_01500112	Membrane Tranporter/Ion Channel;	Sodium Channel;	1.49	10 Gy	PHC-180519	0.08	0.08	0.14	0.14	-0.28	-0.28	-0.34	-0.34	0.2	0.2	0.02	0.02	-0.11	-0.11	0.07	0.07	-0.21	-0.21	-0.06	-0.06	0.11	0.11	-0.04	-0.04
NUCC-0000068	CDD-2611465	Amiloride (hydrochloride), CC1_CPD000449325, MCE_HY-B0285A, SPC_01500112	Membrane Tranporter/Ion Channel;	Sodium Channel;	0.84	0 Gy	PKC-180628	0.08	0.08	0.14	0.14	-0.28	-0.28	-0.34	-0.34	0.2	0.2	0.02	0.02	-0.11	-0.11	0.07	0.07	-0.21	-0.21	-0.06	-0.06	0.11	0.11	-0.04	-0.04
NUCC-0000068	CDD-2611465	Amiloride (hydrochloride), CC1_CPD000449325, MCE_HY-B0285A, SPC_01500112	Membrane Tranporter/Ion Channel;	Sodium Channel;	1.06	10 Gy	PKC-180628	0.08	0.08	0.14	0.14	-0.28	-0.28	-0.34	-0.34	0.2	0.2	0.02	0.02	-0.11	-0.11	0.07	0.07	-0.21	-0.21	-0.06	-0.06	0.11	0.11	-0.04	-0.04
NUCC-0000301	CDD-4189306	MCE_HY-12164, MGCD0103, Mocetinostat	Cell Cycle/DNA Damage;	HDAC;	1.84	0 Gy	PHC-180519	0.31	0.31	-1.72	-1.72	-0.91	-0.91	1.12	1.12	0.06	0.06	-0.06	-0.06	-0.12	-0.12	0	0	-0.03	-0.03	-0.1	-0.1	-0.18	-0.18	-0.11	-0.11
NUCC-0000301	CDD-4189306	MCE_HY-12164, MGCD0103, Mocetinostat	Cell Cycle/DNA Damage;	HDAC;	1.02	10 Gy	PHC-180519	0.31	0.31	-1.72	-1.72	-0.91	-0.91	1.12	1.12	0.06	0.06	-0.06	-0.06	-0.12	-0.12	0	0	-0.03	-0.03	-0.1	-0.1	-0.18	-0.18	-0.11	-0.11
NUCC-0000301	CDD-4189306	MCE_HY-12164, MGCD0103, Mocetinostat	Cell Cycle/DNA Damage;	HDAC;	0.84	0 Gy	PKC-180628	0.31	0.31	-1.72	-1.72	-0.91	-0.91	1.12	1.12	0.06	0.06	-0.06	-0.06	-0.12	-0.12	0	0	-0.03	-0.03	-0.1	-0.1	-0.18	-0.18	-0.11	-0.11
NUCC-0000301	CDD-4189306	MCE_HY-12164, MGCD0103, Mocetinostat	Cell Cycle/DNA Damage;	HDAC;	1.24	10 Gy	PKC-180628	0.31	0.31	-1.72	-1.72	-0.91	-0.91	1.12	1.12	0.06	0.06	-0.06	-0.06	-0.12	-0.12	0	0	-0.03	-0.03	-0.1	-0.1	-0.18	-0.18	-0.11	-0.11
NUCC-0000302	CDD-3336614	Entinostat, Etinostat, MCE_HY-12163, MS-275	Cell Cycle/DNA Damage;	HDAC;	0.86	0 Gy	PHC-180519	1.07	1.07	-0.04	-0.04	-0.24	-0.24	0.87	0.87	0.13	0.13	-0.01	-0.01	-0.07	-0.07	0.07	0.07	0.05	0.05	-0.01	-0.01	0	0	0.06	0.06
NUCC-0000302	CDD-3336614	Entinostat, Etinostat, MCE_HY-12163, MS-275	Cell Cycle/DNA Damage;	HDAC;	0.81	10 Gy	PHC-180519	1.07	1.07	-0.04	-0.04	-0.24	-0.24	0.87	0.87	0.13	0.13	-0.01	-0.01	-0.07	-0.07	0.07	0.07	0.05	0.05	-0.01	-0.01	0	0	0.06	0.06
NUCC-0000302	CDD-3336614	Entinostat, Etinostat, MCE_HY-12163, MS-275	Cell Cycle/DNA Damage;	HDAC;	0.47	0 Gy	PKC-180628	1.07	1.07	-0.04	-0.04	-0.24	-0.24	0.87	0.87	0.13	0.13	-0.01	-0.01	-0.07	-0.07	0.07	0.07	0.05	0.05	-0.01	-0.01	0	0	0.06	0.06
NUCC-0000302	CDD-3336614	Entinostat, Etinostat, MCE_HY-12163, MS-275	Cell Cycle/DNA Damage;	HDAC;	1.24	10 Gy	PKC-180628	1.07	1.07	-0.04	-0.04	-0.24	-0.24	0.87	0.87	0.13	0.13	-0.01	-0.01	-0.07	-0.07	0.07	0.07	0.05	0.05	-0.01	-0.01	0	0	0.06	0.06
NUCC-0000407	CDD-4335564	MCE_HY-13281, PIK-75, S1205	Cell Cycle/DNA Damage; PI3K/Akt/mTOR;	DNA-PK;	2.21	0 Gy	PHC-180519	-0.21	-0.21	-0.66	-0.66	-0.22	-0.22	0.23	0.23	0.13	0.13	0.03	0.03	-0.29	-0.29	-0.19	-0.19	-0.14	-0.14	-0.14	-0.14	0.31	0.31	0.31	0.31
NUCC-0000407	CDD-4335564	MCE_HY-13281, PIK-75, S1205	Cell Cycle/DNA Damage; PI3K/Akt/mTOR;	DNA-PK;	1.85	10 Gy	PHC-180519	-0.21	-0.21	-0.66	-0.66	-0.22	-0.22	0.23	0.23	0.13	0.13	0.03	0.03	-0.29	-0.29	-0.19	-0.19	-0.14	-0.14	-0.14	-0.14	0.31	0.31	0.31	0.31
NUCC-0000407	CDD-4335564	MCE_HY-13281, PIK-75, S1205	Cell Cycle/DNA Damage; PI3K/Akt/mTOR;	DNA-PK;	0.9	0 Gy	PKC-180628	-0.21	-0.21	-0.66	-0.66	-0.22	-0.22	0.23	0.23	0.13	0.13	0.03	0.03	-0.29	-0.29	-0.19	-0.19	-0.14	-0.14	-0.14	-0.14	0.31	0.31	0.31	0.31
NUCC-0000407	CDD-4335564	MCE_HY-13281, PIK-75, S1205	Cell Cycle/DNA Damage; PI3K/Akt/mTOR;	DNA-PK;	1.18	10 Gy	PKC-180628	-0.21	-0.21	-0.66	-0.66	-0.22	-0.22	0.23	0.23	0.13	0.13	0.03	0.03	-0.29	-0.29	-0.19	-0.19	-0.14	-0.14	-0.14	-0.14	0.31	0.31	0.31	0.31
NUCC-0000408	CDD-4189585	MCE_HY-15177, PF-04691502	PI3K/Akt/mTOR;	mTOR; PI3K;	0.99	0 Gy	PHC-180519	0.47	0.47	-0.07	-0.07	0.38	0.38	0.92	0.92	-0.01	-0.01	-0.06	-0.06	-0.12	-0.12	-0.07	-0.07	-0.04	-0.04	0.1	0.1	0.08	0.08	-0.06	-0.06
NUCC-0000408	CDD-4189585	MCE_HY-15177, PF-04691502	PI3K/Akt/mTOR;	mTOR; PI3K;	0.87	10 Gy	PHC-180519	0.47	0.47	-0.07	-0.07	0.38	0.38	0.92	0.92	-0.01	-0.01	-0.06	-0.06	-0.12	-0.12	-0.07	-0.07	-0.04	-0.04	0.1	0.1	0.08	0.08	-0.06	-0.06
NUCC-0000408	CDD-4189585	MCE_HY-15177, PF-04691502	PI3K/Akt/mTOR;	mTOR; PI3K;	0.73	0 Gy	PKC-180628	0.47	0.47	-0.07	-0.07	0.38	0.38	0.92	0.92	-0.01	-0.01	-0.06	-0.06	-0.12	-0.12	-0.07	-0.07	-0.04	-0.04	0.1	0.1	0.08	0.08	-0.06	-0.06
NUCC-0000408	CDD-4189585	MCE_HY-15177, PF-04691502	PI3K/Akt/mTOR;	mTOR; PI3K;	0.99	10 Gy	PKC-180628	0.47	0.47	-0.07	-0.07	0.38	0.38	0.92	0.92	-0.01	-0.01	-0.06	-0.06	-0.12	-0.12	-0.07	-0.07	-0.04	-0.04	0.1	0.1	0.08	0.08	-0.06	-0.06
NUCC-0000592	CDD-4335737	MCE_HY-13271, MCE_HY-13271A, Tubastatin A, Tubastatin A (Hydrochloride), Tubastatin A (trifluoroacetate salt)	Cell Cycle/DNA Damage;	HDAC;	0.95	0 Gy	PHC-180519	0.08	0.08	0	0	-0.27	-0.27	-0.19	-0.19	0.01	0.01	-0.12	-0.12	-0.14	-0.14	-0.01	-0.01	-0.05	-0.05	0.12	0.12	0.16	0.16	-0.01	-0.01
NUCC-0000592	CDD-4335737	MCE_HY-13271, MCE_HY-13271A, Tubastatin A, Tubastatin A (Hydrochloride), Tubastatin A (trifluoroacetate salt)	Cell Cycle/DNA Damage;	HDAC;	0.87	10 Gy	PHC-180519	0.08	0.08	0	0	-0.27	-0.27	-0.19	-0.19	0.01	0.01	-0.12	-0.12	-0.14	-0.14	-0.01	-0.01	-0.05	-0.05	0.12	0.12	0.16	0.16	-0.01	-0.01
NUCC-0000592	CDD-4335737	MCE_HY-13271, MCE_HY-13271A, Tubastatin A, Tubastatin A (Hydrochloride), Tubastatin A (trifluoroacetate salt)	Cell Cycle/DNA Damage;	HDAC;	0.57	0 Gy	PKC-180628	0.08	0.08	0	0	-0.27	-0.27	-0.19	-0.19	0.01	0.01	-0.12	-0.12	-0.14	-0.14	-0.01	-0.01	-0.05	-0.05	0.12	0.12	0.16	0.16	-0.01	-0.01
NUCC-0000592	CDD-4335737	MCE_HY-13271, MCE_HY-13271A, Tubastatin A, Tubastatin A (Hydrochloride), Tubastatin A (trifluoroacetate salt)	Cell Cycle/DNA Damage;	HDAC;	0.59	10 Gy	PKC-180628	0.08	0.08	0	0	-0.27	-0.27	-0.19	-0.19	0.01	0.01	-0.12	-0.12	-0.14	-0.14	-0.01	-0.01	-0.05	-0.05	0.12	0.12	0.16	0.16	-0.01	-0.01
NUCC-0000592	CDD-4335737	MCE_HY-13271, MCE_HY-13271A, Tubastatin A, Tubastatin A (Hydrochloride), Tubastatin A (trifluoroacetate salt)	Cell Cycle/DNA Damage;	HDAC;	0.8	0 Gy	PHC-180519	-0.01	-0.01	0.05	0.05	-0.18	-0.18	-0.24	-0.24	0.01	0.01	0.09	0.09	-0.08	-0.08	-0.16	-0.16	-0.02	-0.02	-0.06	-0.06	0.15	0.15	0.19	0.19
NUCC-0000592	CDD-4335737	MCE_HY-13271, MCE_HY-13271A, Tubastatin A, Tubastatin A (Hydrochloride), Tubastatin A (trifluoroacetate salt)	Cell Cycle/DNA Damage;	HDAC;	0.92	10 Gy	PHC-180519	-0.01	-0.01	0.05	0.05	-0.18	-0.18	-0.24	-0.24	0.01	0.01	0.09	0.09	-0.08	-0.08	-0.16	-0.16	-0.02	-0.02	-0.06	-0.06	0.15	0.15	0.19	0.19
NUCC-0000592	CDD-4335737	MCE_HY-13271, MCE_HY-13271A, Tubastatin A, Tubastatin A (Hydrochloride), Tubastatin A (trifluoroacetate salt)	Cell Cycle/DNA Damage;	HDAC;	0.52	0 Gy	PKC-180628	-0.01	-0.01	0.05	0.05	-0.18	-0.18	-0.24	-0.24	0.01	0.01	0.09	0.09	-0.08	-0.08	-0.16	-0.16	-0.02	-0.02	-0.06	-0.06	0.15	0.15	0.19	0.19
NUCC-0000592	CDD-4335737	MCE_HY-13271, MCE_HY-13271A, Tubastatin A, Tubastatin A (Hydrochloride), Tubastatin A (trifluoroacetate salt)	Cell Cycle/DNA Damage;	HDAC;	0.53	10 Gy	PKC-180628	-0.01	-0.01	0.05	0.05	-0.18	-0.18	-0.24	-0.24	0.01	0.01	0.09	0.09	-0.08	-0.08	-0.16	-0.16	-0.02	-0.02	-0.06	-0.06	0.15	0.15	0.19	0.19
NUCC-0021531	CDD-2611470	Amiodarone (hydrochloride), CC1_CPD000058296, CD1_1530-0353, MCE_HY-14188, SPC_02300165	Membrane Tranporter/Ion Channel;	Potassium Channel;	1.26	0 Gy	PHC-180519	-0.09	-0.09	-0.3	-0.3	-0.6	-0.6	-0.39	-0.39	0.07	0.07	0.01	0.01	-0.04	-0.04	0.02	0.02	-0.05	-0.05	-0.02	-0.02	0.07	0.07	0.04	0.04
NUCC-0021531	CDD-2611470	Amiodarone (hydrochloride), CC1_CPD000058296, CD1_1530-0353, MCE_HY-14188, SPC_02300165	Membrane Tranporter/Ion Channel;	Potassium Channel;	1.01	10 Gy	PHC-180519	-0.09	-0.09	-0.3	-0.3	-0.6	-0.6	-0.39	-0.39	0.07	0.07	0.01	0.01	-0.04	-0.04	0.02	0.02	-0.05	-0.05	-0.02	-0.02	0.07	0.07	0.04	0.04
NUCC-0021531	CDD-2611470	Amiodarone (hydrochloride), CC1_CPD000058296, CD1_1530-0353, MCE_HY-14188, SPC_02300165	Membrane Tranporter/Ion Channel;	Potassium Channel;	0.82	0 Gy	PKC-180628	-0.09	-0.09	-0.3	-0.3	-0.6	-0.6	-0.39	-0.39	0.07	0.07	0.01	0.01	-0.04	-0.04	0.02	0.02	-0.05	-0.05	-0.02	-0.02	0.07	0.07	0.04	0.04
NUCC-0021531	CDD-2611470	Amiodarone (hydrochloride), CC1_CPD000058296, CD1_1530-0353, MCE_HY-14188, SPC_02300165	Membrane Tranporter/Ion Channel;	Potassium Channel;	0.7	10 Gy	PKC-180628	-0.09	-0.09	-0.3	-0.3	-0.6	-0.6	-0.39	-0.39	0.07	0.07	0.01	0.01	-0.04	-0.04	0.02	0.02	-0.05	-0.05	-0.02	-0.02	0.07	0.07	0.04	0.04
NUCC-0021562	CDD-2611415	Acyclovir, CD1_1544-0050, MCE_HY-17422, SPC_01503603	Anti-infection;	HSV;	0.87	0 Gy	PHC-180519	0.1	0.1	0.16	0.16	-0.13	-0.13	-0.19	-0.19	0.15	0.15	0.2	0.2	0.06	0.06	0.01	0.01	-0.16	-0.16	-0.31	-0.31	-0.08	-0.08	0.07	0.07
NUCC-0021562	CDD-2611415	Acyclovir, CD1_1544-0050, MCE_HY-17422, SPC_01503603	Anti-infection;	HSV;	1.34	10 Gy	PHC-180519	0.1	0.1	0.16	0.16	-0.13	-0.13	-0.19	-0.19	0.15	0.15	0.2	0.2	0.06	0.06	0.01	0.01	-0.16	-0.16	-0.31	-0.31	-0.08	-0.08	0.07	0.07
NUCC-0021562	CDD-2611415	Acyclovir, CD1_1544-0050, MCE_HY-17422, SPC_01503603	Anti-infection;	HSV;	0.78	0 Gy	PKC-180628	0.1	0.1	0.16	0.16	-0.13	-0.13	-0.19	-0.19	0.15	0.15	0.2	0.2	0.06	0.06	0.01	0.01	-0.16	-0.16	-0.31	-0.31	-0.08	-0.08	0.07	0.07
NUCC-0021562	CDD-2611415	Acyclovir, CD1_1544-0050, MCE_HY-17422, SPC_01503603	Anti-infection;	HSV;	0.97	10 Gy	PKC-180628	0.1	0.1	0.16	0.16	-0.13	-0.13	-0.19	-0.19	0.15	0.15	0.2	0.2	0.06	0.06	0.01	0.01	-0.16	-0.16	-0.31	-0.31	-0.08	-0.08	0.07	0.07
NUCC-0021933	CDD-3934775	CD1_1630-0135, FLI-06, MCE_HY-15860	Wnt/Hedgehog/Notch;	Notch;	3.08	0 Gy	PHC-180519	0.4	0.4	-1.22	-1.22	-1.47	-1.47	0.15	0.15	0.15	0.15	-0.12	-0.12	-0.21	-0.21	0.06	0.06	-0.12	-0.12	0.18	0.18	0.41	0.41	0.11	0.11
NUCC-0021933	CDD-3934775	CD1_1630-0135, FLI-06, MCE_HY-15860	Wnt/Hedgehog/Notch;	Notch;	1.84	10 Gy	PHC-180519	0.4	0.4	-1.22	-1.22	-1.47	-1.47	0.15	0.15	0.15	0.15	-0.12	-0.12	-0.21	-0.21	0.06	0.06	-0.12	-0.12	0.18	0.18	0.41	0.41	0.11	0.11
NUCC-0021933	CDD-3934775	CD1_1630-0135, FLI-06, MCE_HY-15860	Wnt/Hedgehog/Notch;	Notch;	1.03	0 Gy	PKC-180628	0.4	0.4	-1.22	-1.22	-1.47	-1.47	0.15	0.15	0.15	0.15	-0.12	-0.12	-0.21	-0.21	0.06	0.06	-0.12	-0.12	0.18	0.18	0.41	0.41	0.11	0.11
NUCC-0021933	CDD-3934775	CD1_1630-0135, FLI-06, MCE_HY-15860	Wnt/Hedgehog/Notch;	Notch;	1.69	10 Gy	PKC-180628	0.4	0.4	-1.22	-1.22	-1.47	-1.47	0.15	0.15	0.15	0.15	-0.12	-0.12	-0.21	-0.21	0.06	0.06	-0.12	-0.12	0.18	0.18	0.41	0.41	0.11	0.11
NUCC-0022216		BAM7, CD1_1652-1162, MCE_HY-15341	Apoptosis;	Bcl-2 Family;	1.07	0 Gy	PHC-180519	-0.55	-0.55	-0.04	-0.04	0.42	0.42	-0.09	-0.09	-0.06	-0.06	0	0	-0.08	-0.08	-0.14	-0.14	0.03	0.03	-0.04	-0.04	0.11	0.11	0.18	0.18
NUCC-0022216		BAM7, CD1_1652-1162, MCE_HY-15341	Apoptosis;	Bcl-2 Family;	1.05	10 Gy	PHC-180519	-0.55	-0.55	-0.04	-0.04	0.42	0.42	-0.09	-0.09	-0.06	-0.06	0	0	-0.08	-0.08	-0.14	-0.14	0.03	0.03	-0.04	-0.04	0.11	0.11	0.18	0.18
NUCC-0022216		BAM7, CD1_1652-1162, MCE_HY-15341	Apoptosis;	Bcl-2 Family;	1.45	0 Gy	PKC-180628	-0.55	-0.55	-0.04	-0.04	0.42	0.42	-0.09	-0.09	-0.06	-0.06	0	0	-0.08	-0.08	-0.14	-0.14	0.03	0.03	-0.04	-0.04	0.11	0.11	0.18	0.18
NUCC-0022216		BAM7, CD1_1652-1162, MCE_HY-15341	Apoptosis;	Bcl-2 Family;	0.82	10 Gy	PKC-180628	-0.55	-0.55	-0.04	-0.04	0.42	0.42	-0.09	-0.09	-0.06	-0.06	0	0	-0.08	-0.08	-0.14	-0.14	0.03	0.03	-0.04	-0.04	0.11	0.11	0.18	0.18
NUCC-0022567	CDD-2654129	CD1_0418-0115, MBHF_12630, MCE_HY-B0338A, Rimantadine (hydrochloride), SPC_01505460	Anti-infection;	Influenza Virus;	1.17	0 Gy	PHC-180519	0.03	0.03	-0.05	-0.05	-0.12	-0.12	-0.04	-0.04	-0.09	-0.09	-0.09	-0.09	0	0	0	0	0.12	0.12	0.1	0.1	-0.01	-0.01	0.01	0.01
NUCC-0022567	CDD-2654129	CD1_0418-0115, MBHF_12630, MCE_HY-B0338A, Rimantadine (hydrochloride), SPC_01505460	Anti-infection;	Influenza Virus;	1.01	10 Gy	PHC-180519	0.03	0.03	-0.05	-0.05	-0.12	-0.12	-0.04	-0.04	-0.09	-0.09	-0.09	-0.09	0	0	0	0	0.12	0.12	0.1	0.1	-0.01	-0.01	0.01	0.01
NUCC-0022567	CDD-2654129	CD1_0418-0115, MBHF_12630, MCE_HY-B0338A, Rimantadine (hydrochloride), SPC_01505460	Anti-infection;	Influenza Virus;	1.03	0 Gy	PKC-180628	0.03	0.03	-0.05	-0.05	-0.12	-0.12	-0.04	-0.04	-0.09	-0.09	-0.09	-0.09	0	0	0	0	0.12	0.12	0.1	0.1	-0.01	-0.01	0.01	0.01
NUCC-0022567	CDD-2654129	CD1_0418-0115, MBHF_12630, MCE_HY-B0338A, Rimantadine (hydrochloride), SPC_01505460	Anti-infection;	Influenza Virus;	0.95	10 Gy	PKC-180628	0.03	0.03	-0.05	-0.05	-0.12	-0.12	-0.04	-0.04	-0.09	-0.09	-0.09	-0.09	0	0	0	0	0.12	0.12	0.1	0.1	-0.01	-0.01	0.01	0.01
NUCC-0022569	CDD-2611803	CD1_0357-0015, MCE_HY-B1267, SPC_01501146, Sulfaguanidine	Anti-infection;	Antibacterial;	1.1	0 Gy	PHC-180519	-0.05	-0.05	-0.02	-0.02	-0.09	-0.09	-0.12	-0.12	-0.1	-0.1	-0.15	-0.15	-0.08	-0.08	-0.03	-0.03	0.11	0.11	0.23	0.23	0.09	0.09	-0.03	-0.03
NUCC-0022569	CDD-2611803	CD1_0357-0015, MCE_HY-B1267, SPC_01501146, Sulfaguanidine	Anti-infection;	Antibacterial;	0.96	10 Gy	PHC-180519	-0.05	-0.05	-0.02	-0.02	-0.09	-0.09	-0.12	-0.12	-0.1	-0.1	-0.15	-0.15	-0.08	-0.08	-0.03	-0.03	0.11	0.11	0.23	0.23	0.09	0.09	-0.03	-0.03
NUCC-0022569	CDD-2611803	CD1_0357-0015, MCE_HY-B1267, SPC_01501146, Sulfaguanidine	Anti-infection;	Antibacterial;	0.83	0 Gy	PKC-180628	-0.05	-0.05	-0.02	-0.02	-0.09	-0.09	-0.12	-0.12	-0.1	-0.1	-0.15	-0.15	-0.08	-0.08	-0.03	-0.03	0.11	0.11	0.23	0.23	0.09	0.09	-0.03	-0.03
NUCC-0022569	CDD-2611803	CD1_0357-0015, MCE_HY-B1267, SPC_01501146, Sulfaguanidine	Anti-infection;	Antibacterial;	0.72	10 Gy	PKC-180628	-0.05	-0.05	-0.02	-0.02	-0.09	-0.09	-0.12	-0.12	-0.1	-0.1	-0.15	-0.15	-0.08	-0.08	-0.03	-0.03	0.11	0.11	0.23	0.23	0.09	0.09	-0.03	-0.03
NUCC-0022996	CDD-3892995	CD1_0071-0013, CH-223191, MCE_HY-12684	Others;	Others;	1.06	0 Gy	PHC-180519	-0.05	-0.05	-0.03	-0.03	0.12	0.12	0.1	0.1	-0.09	-0.09	0	0	-0.01	-0.01	-0.1	-0.1	0.11	0.11	-0.11	-0.11	-0.02	-0.02	0.2	0.2
NUCC-0022996	CDD-3892995	CD1_0071-0013, CH-223191, MCE_HY-12684	Others;	Others;	0.97	10 Gy	PHC-180519	-0.05	-0.05	-0.03	-0.03	0.12	0.12	0.1	0.1	-0.09	-0.09	0	0	-0.01	-0.01	-0.1	-0.1	0.11	0.11	-0.11	-0.11	-0.02	-0.02	0.2	0.2
NUCC-0022996	CDD-3892995	CD1_0071-0013, CH-223191, MCE_HY-12684	Others;	Others;	1.12	0 Gy	PKC-180628	-0.05	-0.05	-0.03	-0.03	0.12	0.12	0.1	0.1	-0.09	-0.09	0	0	-0.01	-0.01	-0.1	-0.1	0.11	0.11	-0.11	-0.11	-0.02	-0.02	0.2	0.2
NUCC-0022996	CDD-3892995	CD1_0071-0013, CH-223191, MCE_HY-12684	Others;	Others;	0.98	10 Gy	PKC-180628	-0.05	-0.05	-0.03	-0.03	0.12	0.12	0.1	0.1	-0.09	-0.09	0	0	-0.01	-0.01	-0.1	-0.1	0.11	0.11	-0.11	-0.11	-0.02	-0.02	0.2	0.2
NUCC-0023109	CDD-2611472	CD1_0896-2519, MCE_HY-B0125, Ofloxacin, SPC_01502044	Anti-infection;	Antibacterial;	0.91	0 Gy	PHC-180519	0.06	0.06	0.02	0.02	-0.15	-0.15	-0.11	-0.11	0.04	0.04	0.01	0.01	0.02	0.02	0.05	0.05	-0.04	-0.04	-0.01	-0.01	-0.03	-0.03	-0.06	-0.06
NUCC-0023109	CDD-2611472	CD1_0896-2519, MCE_HY-B0125, Ofloxacin, SPC_01502044	Anti-infection;	Antibacterial;	0.96	10 Gy	PHC-180519	0.06	0.06	0.02	0.02	-0.15	-0.15	-0.11	-0.11	0.04	0.04	0.01	0.01	0.02	0.02	0.05	0.05	-0.04	-0.04	-0.01	-0.01	-0.03	-0.03	-0.06	-0.06
NUCC-0023109	CDD-2611472	CD1_0896-2519, MCE_HY-B0125, Ofloxacin, SPC_01502044	Anti-infection;	Antibacterial;	0.8	0 Gy	PKC-180628	0.06	0.06	0.02	0.02	-0.15	-0.15	-0.11	-0.11	0.04	0.04	0.01	0.01	0.02	0.02	0.05	0.05	-0.04	-0.04	-0.01	-0.01	-0.03	-0.03	-0.06	-0.06
NUCC-0023109	CDD-2611472	CD1_0896-2519, MCE_HY-B0125, Ofloxacin, SPC_01502044	Anti-infection;	Antibacterial;	0.8	10 Gy	PKC-180628	0.06	0.06	0.02	0.02	-0.15	-0.15	-0.11	-0.11	0.04	0.04	0.01	0.01	0.02	0.02	0.05	0.05	-0.04	-0.04	-0.01	-0.01	-0.03	-0.03	-0.06	-0.06
NUCC-0023152	CDD-2897861	CD1_0687-1051, MCE_HY-15969, Sal003	Others;	Others;	0.34	0 Gy	PHC-180519	0.06	0.06	-0.05	-0.05	-0.07	-0.07	0.04	0.04	0.07	0.07	0.04	0.04	0.02	0.02	0.05	0.05	-0.13	-0.13	-0.1	-0.1	-0.02	-0.02	-0.05	-0.05
NUCC-0023152	CDD-2897861	CD1_0687-1051, MCE_HY-15969, Sal003	Others;	Others;	0.35	10 Gy	PHC-180519	0.06	0.06	-0.05	-0.05	-0.07	-0.07	0.04	0.04	0.07	0.07	0.04	0.04	0.02	0.02	0.05	0.05	-0.13	-0.13	-0.1	-0.1	-0.02	-0.02	-0.05	-0.05
NUCC-0023152	CDD-2897861	CD1_0687-1051, MCE_HY-15969, Sal003	Others;	Others;	0.31	0 Gy	PKC-180628	0.06	0.06	-0.05	-0.05	-0.07	-0.07	0.04	0.04	0.07	0.07	0.04	0.04	0.02	0.02	0.05	0.05	-0.13	-0.13	-0.1	-0.1	-0.02	-0.02	-0.05	-0.05
NUCC-0023152	CDD-2897861	CD1_0687-1051, MCE_HY-15969, Sal003	Others;	Others;	0.36	10 Gy	PKC-180628	0.06	0.06	-0.05	-0.05	-0.07	-0.07	0.04	0.04	0.07	0.07	0.04	0.04	0.02	0.02	0.05	0.05	-0.13	-0.13	-0.1	-0.1	-0.02	-0.02	-0.05	-0.05
NUCC-0023249	CDD-2628886	CB2_5243672, CD1_0855-0018, MCE_HY-B0573, Propranolol (hydrochloride), SPC_01505270	GPCR/G protein;	Adrenergic Receptor;	1.03	0 Gy	PHC-180519	-0.01	-0.01	-0.04	-0.04	-0.15	-0.15	-0.12	-0.12	0.01	0.01	0.08	0.08	0.09	0.09	0.02	0.02	-0.02	-0.02	-0.08	-0.08	-0.09	-0.09	-0.03	-0.03
NUCC-0023249	CDD-2628886	CB2_5243672, CD1_0855-0018, MCE_HY-B0573, Propranolol (hydrochloride), SPC_01505270	GPCR/G protein;	Adrenergic Receptor;	1.08	10 Gy	PHC-180519	-0.01	-0.01	-0.04	-0.04	-0.15	-0.15	-0.12	-0.12	0.01	0.01	0.08	0.08	0.09	0.09	0.02	0.02	-0.02	-0.02	-0.08	-0.08	-0.09	-0.09	-0.03	-0.03
NUCC-0023249	CDD-2628886	CB2_5243672, CD1_0855-0018, MCE_HY-B0573, Propranolol (hydrochloride), SPC_01505270	GPCR/G protein;	Adrenergic Receptor;	1.03	0 Gy	PKC-180628	-0.01	-0.01	-0.04	-0.04	-0.15	-0.15	-0.12	-0.12	0.01	0.01	0.08	0.08	0.09	0.09	0.02	0.02	-0.02	-0.02	-0.08	-0.08	-0.09	-0.09	-0.03	-0.03
NUCC-0023249	CDD-2628886	CB2_5243672, CD1_0855-0018, MCE_HY-B0573, Propranolol (hydrochloride), SPC_01505270	GPCR/G protein;	Adrenergic Receptor;	0.85	10 Gy	PKC-180628	-0.01	-0.01	-0.04	-0.04	-0.15	-0.15	-0.12	-0.12	0.01	0.01	0.08	0.08	0.09	0.09	0.02	0.02	-0.02	-0.02	-0.08	-0.08	-0.09	-0.09	-0.03	-0.03
NUCC-0023377	CDD-2612658	Butamben, CD1_0700-1608, MCE_HY-B1430, SPC_01500767	Others;	Others;	2.62	0 Gy	PHC-180519	0.03	0.03	-0.78	-0.78	-1.24	-1.24	-0.43	-0.43	-0.02	-0.02	0.08	0.08	0.09	0.09	-0.01	-0.01	0.02	0.02	-0.06	-0.06	-0.19	-0.19	-0.11	-0.11
NUCC-0023377	CDD-2612658	Butamben, CD1_0700-1608, MCE_HY-B1430, SPC_01500767	Others;	Others;	1.98	10 Gy	PHC-180519	0.03	0.03	-0.78	-0.78	-1.24	-1.24	-0.43	-0.43	-0.02	-0.02	0.08	0.08	0.09	0.09	-0.01	-0.01	0.02	0.02	-0.06	-0.06	-0.19	-0.19	-0.11	-0.11
NUCC-0023377	CDD-2612658	Butamben, CD1_0700-1608, MCE_HY-B1430, SPC_01500767	Others;	Others;	1.43	0 Gy	PKC-180628	0.03	0.03	-0.78	-0.78	-1.24	-1.24	-0.43	-0.43	-0.02	-0.02	0.08	0.08	0.09	0.09	-0.01	-0.01	0.02	0.02	-0.06	-0.06	-0.19	-0.19	-0.11	-0.11
NUCC-0023377	CDD-2612658	Butamben, CD1_0700-1608, MCE_HY-B1430, SPC_01500767	Others;	Others;	1.37	10 Gy	PKC-180628	0.03	0.03	-0.78	-0.78	-1.24	-1.24	-0.43	-0.43	-0.02	-0.02	0.08	0.08	0.09	0.09	-0.01	-0.01	0.02	0.02	-0.06	-0.06	-0.19	-0.19	-0.11	-0.11
NUCC-0026860	CDD-2626467	6-Acetamidohexanoic acid, CD1_0661-0003, MCE_HY-B1259, SPC_01503045	Others;	Others;	0.97	0 Gy	PHC-180519	0.14	0.14	-0.02	-0.02	-0.25	-0.25	-0.09	-0.09	0.11	0.11	0.02	0.02	-0.02	-0.02	0.07	0.07	-0.1	-0.1	0.02	0.02	0	0	-0.12	-0.12
NUCC-0026860	CDD-2626467	6-Acetamidohexanoic acid, CD1_0661-0003, MCE_HY-B1259, SPC_01503045	Others;	Others;	0.96	10 Gy	PHC-180519	0.14	0.14	-0.02	-0.02	-0.25	-0.25	-0.09	-0.09	0.11	0.11	0.02	0.02	-0.02	-0.02	0.07	0.07	-0.1	-0.1	0.02	0.02	0	0	-0.12	-0.12
NUCC-0026860	CDD-2626467	6-Acetamidohexanoic acid, CD1_0661-0003, MCE_HY-B1259, SPC_01503045	Others;	Others;	0.65	0 Gy	PKC-180628	0.14	0.14	-0.02	-0.02	-0.25	-0.25	-0.09	-0.09	0.11	0.11	0.02	0.02	-0.02	-0.02	0.07	0.07	-0.1	-0.1	0.02	0.02	0	0	-0.12	-0.12
NUCC-0026860	CDD-2626467	6-Acetamidohexanoic acid, CD1_0661-0003, MCE_HY-B1259, SPC_01503045	Others;	Others;	0.82	10 Gy	PKC-180628	0.14	0.14	-0.02	-0.02	-0.25	-0.25	-0.09	-0.09	0.11	0.11	0.02	0.02	-0.02	-0.02	0.07	0.07	-0.1	-0.1	0.02	0.02	0	0	-0.12	-0.12
NUCC-0027195	CDD-2628193	CD1_0NES-0030, Flucytosine, MCE_HY-B0139, SPC_01505429	Anti-infection;	Antifungal;	1.21	0 Gy	PHC-180519	0.07	0.07	0.03	0.03	-0.09	-0.09	-0.05	-0.05	0.03	0.03	-0.08	-0.08	-0.02	-0.02	0.09	0.09	-0.01	-0.01	0.09	0.09	0.02	0.02	-0.08	-0.08
NUCC-0027195	CDD-2628193	CD1_0NES-0030, Flucytosine, MCE_HY-B0139, SPC_01505429	Anti-infection;	Antifungal;	1.05	10 Gy	PHC-180519	0.07	0.07	0.03	0.03	-0.09	-0.09	-0.05	-0.05	0.03	0.03	-0.08	-0.08	-0.02	-0.02	0.09	0.09	-0.01	-0.01	0.09	0.09	0.02	0.02	-0.08	-0.08
NUCC-0027195	CDD-2628193	CD1_0NES-0030, Flucytosine, MCE_HY-B0139, SPC_01505429	Anti-infection;	Antifungal;	0.94	0 Gy	PKC-180628	0.07	0.07	0.03	0.03	-0.09	-0.09	-0.05	-0.05	0.03	0.03	-0.08	-0.08	-0.02	-0.02	0.09	0.09	-0.01	-0.01	0.09	0.09	0.02	0.02	-0.08	-0.08
NUCC-0027195	CDD-2628193	CD1_0NES-0030, Flucytosine, MCE_HY-B0139, SPC_01505429	Anti-infection;	Antifungal;	1.19	10 Gy	PKC-180628	0.07	0.07	0.03	0.03	-0.09	-0.09	-0.05	-0.05	0.03	0.03	-0.08	-0.08	-0.02	-0.02	0.09	0.09	-0.01	-0.01	0.09	0.09	0.02	0.02	-0.08	-0.08
NUCC-0027277	CDD-2612401	Amidopyrine, CD1_1074-0001, MCE_HY-B0533, SPC_01500621	Others;	Others;	0.88	0 Gy	PHC-180519	-0.1	-0.1	0.08	0.08	0.13	0.13	-0.05	-0.05	0.11	0.11	0.03	0.03	0.07	0.07	0.15	0.15	-0.09	-0.09	-0.02	-0.02	-0.08	-0.08	-0.15	-0.15
NUCC-0027277	CDD-2612401	Amidopyrine, CD1_1074-0001, MCE_HY-B0533, SPC_01500621	Others;	Others;	0.97	10 Gy	PHC-180519	-0.1	-0.1	0.08	0.08	0.13	0.13	-0.05	-0.05	0.11	0.11	0.03	0.03	0.07	0.07	0.15	0.15	-0.09	-0.09	-0.02	-0.02	-0.08	-0.08	-0.15	-0.15
NUCC-0027277	CDD-2612401	Amidopyrine, CD1_1074-0001, MCE_HY-B0533, SPC_01500621	Others;	Others;	1.09	0 Gy	PKC-180628	-0.1	-0.1	0.08	0.08	0.13	0.13	-0.05	-0.05	0.11	0.11	0.03	0.03	0.07	0.07	0.15	0.15	-0.09	-0.09	-0.02	-0.02	-0.08	-0.08	-0.15	-0.15
NUCC-0027277	CDD-2612401	Amidopyrine, CD1_1074-0001, MCE_HY-B0533, SPC_01500621	Others;	Others;	0.87	10 Gy	PKC-180628	-0.1	-0.1	0.08	0.08	0.13	0.13	-0.05	-0.05	0.11	0.11	0.03	0.03	0.07	0.07	0.15	0.15	-0.09	-0.09	-0.02	-0.02	-0.08	-0.08	-0.15	-0.15
NUCC-0027582		CD1_1436-0018, MCE_HY-12134, Poloxin	Cell Cycle/DNA Damage;	Polo-like Kinase (PLK);	1.07	0 Gy	PHC-180519	0.17	0.17	0.01	0.01	-0.17	-0.17	-0.01	-0.01	-0.02	-0.02	0.1	0.1	-0.04	-0.04	-0.16	-0.16	0.03	0.03	-0.08	-0.08	0.1	0.1	0.21	0.21
NUCC-0027582		CD1_1436-0018, MCE_HY-12134, Poloxin	Cell Cycle/DNA Damage;	Polo-like Kinase (PLK);	1.18	10 Gy	PHC-180519	0.17	0.17	0.01	0.01	-0.17	-0.17	-0.01	-0.01	-0.02	-0.02	0.1	0.1	-0.04	-0.04	-0.16	-0.16	0.03	0.03	-0.08	-0.08	0.1	0.1	0.21	0.21
NUCC-0027582		CD1_1436-0018, MCE_HY-12134, Poloxin	Cell Cycle/DNA Damage;	Polo-like Kinase (PLK);	0.73	0 Gy	PKC-180628	0.17	0.17	0.01	0.01	-0.17	-0.17	-0.01	-0.01	-0.02	-0.02	0.1	0.1	-0.04	-0.04	-0.16	-0.16	0.03	0.03	-0.08	-0.08	0.1	0.1	0.21	0.21
NUCC-0027582		CD1_1436-0018, MCE_HY-12134, Poloxin	Cell Cycle/DNA Damage;	Polo-like Kinase (PLK);	0.87	10 Gy	PKC-180628	0.17	0.17	0.01	0.01	-0.17	-0.17	-0.01	-0.01	-0.02	-0.02	0.1	0.1	-0.04	-0.04	-0.16	-0.16	0.03	0.03	-0.08	-0.08	0.1	0.1	0.21	0.21
NUCC-0029885	CDD-4512306	CB2_5721666, CD1_1934-0223, MCE_HY-16576, TCS-PIM-1-4a	JAK/STAT Signaling;	Pim;	0.74	0 Gy	PHC-180519	-0.13	-0.13	0.16	0.16	0.29	0.29	0	0	0.04	0.04	-0.03	-0.03	-0.04	-0.04	0.03	0.03	-0.06	-0.06	0	0	0.04	0.04	-0.02	-0.02
NUCC-0029885	CDD-4512306	CB2_5721666, CD1_1934-0223, MCE_HY-16576, TCS-PIM-1-4a	JAK/STAT Signaling;	Pim;	0.78	10 Gy	PHC-180519	-0.13	-0.13	0.16	0.16	0.29	0.29	0	0	0.04	0.04	-0.03	-0.03	-0.04	-0.04	0.03	0.03	-0.06	-0.06	0	0	0.04	0.04	-0.02	-0.02
NUCC-0029885	CDD-4512306	CB2_5721666, CD1_1934-0223, MCE_HY-16576, TCS-PIM-1-4a	JAK/STAT Signaling;	Pim;	0.82	0 Gy	PKC-180628	-0.13	-0.13	0.16	0.16	0.29	0.29	0	0	0.04	0.04	-0.03	-0.03	-0.04	-0.04	0.03	0.03	-0.06	-0.06	0	0	0.04	0.04	-0.02	-0.02
NUCC-0029885	CDD-4512306	CB2_5721666, CD1_1934-0223, MCE_HY-16576, TCS-PIM-1-4a	JAK/STAT Signaling;	Pim;	0.78	10 Gy	PKC-180628	-0.13	-0.13	0.16	0.16	0.29	0.29	0	0	0.04	0.04	-0.03	-0.03	-0.04	-0.04	0.03	0.03	-0.06	-0.06	0	0	0.04	0.04	-0.02	-0.02
NUCC-0031093	CDD-2611581	Azathioprine, CD1_2516-2197, MCE_HY-B0256, SPC_01500133	Others;	Others;	1.13	0 Gy	PHC-180519	0.09	0.09	-0.28	-0.28	-0.35	-0.35	0.02	0.02	-0.03	-0.03	0.06	0.06	0.07	0.07	-0.02	-0.02	0.01	0.01	-0.06	-0.06	-0.04	-0.04	0.03	0.03
NUCC-0031093	CDD-2611581	Azathioprine, CD1_2516-2197, MCE_HY-B0256, SPC_01500133	Others;	Others;	0.9	10 Gy	PHC-180519	0.09	0.09	-0.28	-0.28	-0.35	-0.35	0.02	0.02	-0.03	-0.03	0.06	0.06	0.07	0.07	-0.02	-0.02	0.01	0.01	-0.06	-0.06	-0.04	-0.04	0.03	0.03
NUCC-0031093	CDD-2611581	Azathioprine, CD1_2516-2197, MCE_HY-B0256, SPC_01500133	Others;	Others;	0.77	0 Gy	PKC-180628	0.09	0.09	-0.28	-0.28	-0.35	-0.35	0.02	0.02	-0.03	-0.03	0.06	0.06	0.07	0.07	-0.02	-0.02	0.01	0.01	-0.06	-0.06	-0.04	-0.04	0.03	0.03
NUCC-0031093	CDD-2611581	Azathioprine, CD1_2516-2197, MCE_HY-B0256, SPC_01500133	Others;	Others;	0.79	10 Gy	PKC-180628	0.09	0.09	-0.28	-0.28	-0.35	-0.35	0.02	0.02	-0.03	-0.03	0.06	0.06	0.07	0.07	-0.02	-0.02	0.01	0.01	-0.06	-0.06	-0.04	-0.04	0.03	0.03
NUCC-0037546	CDD-2613232	CD1_0272-0018, Guaifenesin, MCE_HY-B0264, SPC_01500321	Others;	Others;	1.07	0 Gy	PHC-180519	-0.1	-0.1	-0.09	-0.09	0.04	0.04	0.03	0.03	-0.07	-0.07	-0.1	-0.1	0.02	0.02	0.05	0.05	0.13	0.13	0.1	0.1	-0.06	-0.06	-0.03	-0.03
NUCC-0037546	CDD-2613232	CD1_0272-0018, Guaifenesin, MCE_HY-B0264, SPC_01500321	Others;	Others;	0.93	10 Gy	PHC-180519	-0.1	-0.1	-0.09	-0.09	0.04	0.04	0.03	0.03	-0.07	-0.07	-0.1	-0.1	0.02	0.02	0.05	0.05	0.13	0.13	0.1	0.1	-0.06	-0.06	-0.03	-0.03
NUCC-0037546	CDD-2613232	CD1_0272-0018, Guaifenesin, MCE_HY-B0264, SPC_01500321	Others;	Others;	1.06	0 Gy	PKC-180628	-0.1	-0.1	-0.09	-0.09	0.04	0.04	0.03	0.03	-0.07	-0.07	-0.1	-0.1	0.02	0.02	0.05	0.05	0.13	0.13	0.1	0.1	-0.06	-0.06	-0.03	-0.03
NUCC-0037546	CDD-2613232	CD1_0272-0018, Guaifenesin, MCE_HY-B0264, SPC_01500321	Others;	Others;	0.86	10 Gy	PKC-180628	-0.1	-0.1	-0.09	-0.09	0.04	0.04	0.03	0.03	-0.07	-0.07	-0.1	-0.1	0.02	0.02	0.05	0.05	0.13	0.13	0.1	0.1	-0.06	-0.06	-0.03	-0.03
NUCC-0039250	CDD-2614540	CD1_1296-0028, MCE_HY-B0946, SPC_01501147, Sulfamonomethoxine	Anti-infection;	Antibacterial;	1.03	0 Gy	PHC-180519	0.1	0.1	-0.05	-0.05	-0.17	-0.17	-0.02	-0.02	0.06	0.06	0.01	0.01	0.05	0.05	0.1	0.1	-0.03	-0.03	-0.05	-0.05	-0.12	-0.12	-0.1	-0.1
NUCC-0039250	CDD-2614540	CD1_1296-0028, MCE_HY-B0946, SPC_01501147, Sulfamonomethoxine	Anti-infection;	Antibacterial;	0.99	10 Gy	PHC-180519	0.1	0.1	-0.05	-0.05	-0.17	-0.17	-0.02	-0.02	0.06	0.06	0.01	0.01	0.05	0.05	0.1	0.1	-0.03	-0.03	-0.05	-0.05	-0.12	-0.12	-0.1	-0.1
NUCC-0039250	CDD-2614540	CD1_1296-0028, MCE_HY-B0946, SPC_01501147, Sulfamonomethoxine	Anti-infection;	Antibacterial;	0.89	0 Gy	PKC-180628	0.1	0.1	-0.05	-0.05	-0.17	-0.17	-0.02	-0.02	0.06	0.06	0.01	0.01	0.05	0.05	0.1	0.1	-0.03	-0.03	-0.05	-0.05	-0.12	-0.12	-0.1	-0.1
NUCC-0039250	CDD-2614540	CD1_1296-0028, MCE_HY-B0946, SPC_01501147, Sulfamonomethoxine	Anti-infection;	Antibacterial;	0.95	10 Gy	PKC-180628	0.1	0.1	-0.05	-0.05	-0.17	-0.17	-0.02	-0.02	0.06	0.06	0.01	0.01	0.05	0.05	0.1	0.1	-0.03	-0.03	-0.05	-0.05	-0.12	-0.12	-0.1	-0.1
NUCC-0041390	CDD-2611787	Buspirone (hydrochloride), CD1_0242-1212, MCE_HY-B1115, SPC_02300173	Others;	Others;	1.03	0 Gy	PHC-180519	0.25	0.25	0.07	0.07	-0.16	-0.16	0.02	0.02	0.07	0.07	0.03	0.03	-0.07	-0.07	-0.03	-0.03	-0.09	-0.09	-0.04	-0.04	0.06	0.06	0.01	0.01
NUCC-0041390	CDD-2611787	Buspirone (hydrochloride), CD1_0242-1212, MCE_HY-B1115, SPC_02300173	Others;	Others;	1.14	10 Gy	PHC-180519	0.25	0.25	0.07	0.07	-0.16	-0.16	0.02	0.02	0.07	0.07	0.03	0.03	-0.07	-0.07	-0.03	-0.03	-0.09	-0.09	-0.04	-0.04	0.06	0.06	0.01	0.01
NUCC-0041390	CDD-2611787	Buspirone (hydrochloride), CD1_0242-1212, MCE_HY-B1115, SPC_02300173	Others;	Others;	0.84	0 Gy	PKC-180628	0.25	0.25	0.07	0.07	-0.16	-0.16	0.02	0.02	0.07	0.07	0.03	0.03	-0.07	-0.07	-0.03	-0.03	-0.09	-0.09	-0.04	-0.04	0.06	0.06	0.01	0.01
NUCC-0041390	CDD-2611787	Buspirone (hydrochloride), CD1_0242-1212, MCE_HY-B1115, SPC_02300173	Others;	Others;	1.11	10 Gy	PKC-180628	0.25	0.25	0.07	0.07	-0.16	-0.16	0.02	0.02	0.07	0.07	0.03	0.03	-0.07	-0.07	-0.03	-0.03	-0.09	-0.09	-0.04	-0.04	0.06	0.06	0.01	0.01
NUCC-0041420	CDD-2612181	CD1_0325-0367, MCE_HY-B0226, Nitrofurazone, SPC_01500434	Anti-infection;	Antibacterial;	1.25	0 Gy	PHC-180519	-0.08	-0.08	-0.13	-0.13	-0.07	-0.07	-0.02	-0.02	-0.11	-0.11	-0.07	-0.07	0.05	0.05	0.01	0.01	0.08	0.08	0.11	0.11	0	0	-0.03	-0.03
NUCC-0041420	CDD-2612181	CD1_0325-0367, MCE_HY-B0226, Nitrofurazone, SPC_01500434	Anti-infection;	Antibacterial;	1.06	10 Gy	PHC-180519	-0.08	-0.08	-0.13	-0.13	-0.07	-0.07	-0.02	-0.02	-0.11	-0.11	-0.07	-0.07	0.05	0.05	0.01	0.01	0.08	0.08	0.11	0.11	0	0	-0.03	-0.03
NUCC-0041420	CDD-2612181	CD1_0325-0367, MCE_HY-B0226, Nitrofurazone, SPC_01500434	Anti-infection;	Antibacterial;	1.14	0 Gy	PKC-180628	-0.08	-0.08	-0.13	-0.13	-0.07	-0.07	-0.02	-0.02	-0.11	-0.11	-0.07	-0.07	0.05	0.05	0.01	0.01	0.08	0.08	0.11	0.11	0	0	-0.03	-0.03
NUCC-0041420	CDD-2612181	CD1_0325-0367, MCE_HY-B0226, Nitrofurazone, SPC_01500434	Anti-infection;	Antibacterial;	0.97	10 Gy	PKC-180628	-0.08	-0.08	-0.13	-0.13	-0.07	-0.07	-0.02	-0.02	-0.11	-0.11	-0.07	-0.07	0.05	0.05	0.01	0.01	0.08	0.08	0.11	0.11	0	0	-0.03	-0.03
NUCC-0041807	CDD-2621875	Broxyquinoline, CD1_0920-0467, MCE_HY-B1212, SPC_01500623	Anti-infection;	Antiparasitic;	1.17	0 Gy	PHC-180519	0.19	0.19	-0.5	-0.5	-0.03	-0.03	0.66	0.66	0.04	0.04	-0.37	-0.37	-0.28	-0.28	0.13	0.13	-0.01	-0.01	-0.02	-0.02	0.26	0.26	0.27	0.27
NUCC-0041807	CDD-2621875	Broxyquinoline, CD1_0920-0467, MCE_HY-B1212, SPC_01500623	Anti-infection;	Antiparasitic;	0.48	10 Gy	PHC-180519	0.19	0.19	-0.5	-0.5	-0.03	-0.03	0.66	0.66	0.04	0.04	-0.37	-0.37	-0.28	-0.28	0.13	0.13	-0.01	-0.01	-0.02	-0.02	0.26	0.26	0.27	0.27
NUCC-0041807	CDD-2621875	Broxyquinoline, CD1_0920-0467, MCE_HY-B1212, SPC_01500623	Anti-infection;	Antiparasitic;	0.78	0 Gy	PKC-180628	0.19	0.19	-0.5	-0.5	-0.03	-0.03	0.66	0.66	0.04	0.04	-0.37	-0.37	-0.28	-0.28	0.13	0.13	-0.01	-0.01	-0.02	-0.02	0.26	0.26	0.27	0.27
NUCC-0041807	CDD-2621875	Broxyquinoline, CD1_0920-0467, MCE_HY-B1212, SPC_01500623	Anti-infection;	Antiparasitic;	1.04	10 Gy	PKC-180628	0.19	0.19	-0.5	-0.5	-0.03	-0.03	0.66	0.66	0.04	0.04	-0.37	-0.37	-0.28	-0.28	0.13	0.13	-0.01	-0.01	-0.02	-0.02	0.26	0.26	0.27	0.27
NUCC-0042297	CDD-4335585	AC-55541, CD1_1192-0062, MCE_HY-14350	GPCR/G protein;	Protease-Activated Receptors (PARs);	0.98	0 Gy	PHC-180519	-0.02	-0.02	0.31	0.31	0.08	0.08	-0.25	-0.25	-0.05	-0.05	-0.01	-0.01	-0.07	-0.07	-0.11	-0.11	0.07	0.07	-0.05	-0.05	0	0	0.12	0.12
NUCC-0042297	CDD-4335585	AC-55541, CD1_1192-0062, MCE_HY-14350	GPCR/G protein;	Protease-Activated Receptors (PARs);	1.24	10 Gy	PHC-180519	-0.02	-0.02	0.31	0.31	0.08	0.08	-0.25	-0.25	-0.05	-0.05	-0.01	-0.01	-0.07	-0.07	-0.11	-0.11	0.07	0.07	-0.05	-0.05	0	0	0.12	0.12
NUCC-0042297	CDD-4335585	AC-55541, CD1_1192-0062, MCE_HY-14350	GPCR/G protein;	Protease-Activated Receptors (PARs);	0.93	0 Gy	PKC-180628	-0.02	-0.02	0.31	0.31	0.08	0.08	-0.25	-0.25	-0.05	-0.05	-0.01	-0.01	-0.07	-0.07	-0.11	-0.11	0.07	0.07	-0.05	-0.05	0	0	0.12	0.12
NUCC-0042297	CDD-4335585	AC-55541, CD1_1192-0062, MCE_HY-14350	GPCR/G protein;	Protease-Activated Receptors (PARs);	0.99	10 Gy	PKC-180628	-0.02	-0.02	0.31	0.31	0.08	0.08	-0.25	-0.25	-0.05	-0.05	-0.01	-0.01	-0.07	-0.07	-0.11	-0.11	0.07	0.07	-0.05	-0.05	0	0	0.12	0.12
NUCC-0044467	CDD-4522927	CD1_2181-0085, GlyH-101, MCE_HY-18336	Membrane Tranporter/Ion Channel;	CFTR;	0.77	0 Gy	PHC-180519	0.04	0.04	-0.15	-0.15	-0.08	-0.08	0.11	0.11	-0.02	-0.02	-0.04	-0.04	0.03	0.03	0.05	0.05	0.12	0.12	-0.02	-0.02	-0.11	-0.11	0.03	0.03
NUCC-0044467	CDD-4522927	CD1_2181-0085, GlyH-101, MCE_HY-18336	Membrane Tranporter/Ion Channel;	CFTR;	0.59	10 Gy	PHC-180519	0.04	0.04	-0.15	-0.15	-0.08	-0.08	0.11	0.11	-0.02	-0.02	-0.04	-0.04	0.03	0.03	0.05	0.05	0.12	0.12	-0.02	-0.02	-0.11	-0.11	0.03	0.03
NUCC-0044467	CDD-4522927	CD1_2181-0085, GlyH-101, MCE_HY-18336	Membrane Tranporter/Ion Channel;	CFTR;	0.62	0 Gy	PKC-180628	0.04	0.04	-0.15	-0.15	-0.08	-0.08	0.11	0.11	-0.02	-0.02	-0.04	-0.04	0.03	0.03	0.05	0.05	0.12	0.12	-0.02	-0.02	-0.11	-0.11	0.03	0.03
NUCC-0044467	CDD-4522927	CD1_2181-0085, GlyH-101, MCE_HY-18336	Membrane Tranporter/Ion Channel;	CFTR;	0.62	10 Gy	PKC-180628	0.04	0.04	-0.15	-0.15	-0.08	-0.08	0.11	0.11	-0.02	-0.02	-0.04	-0.04	0.03	0.03	0.05	0.05	0.12	0.12	-0.02	-0.02	-0.11	-0.11	0.03	0.03
NUCC-0045598	CDD-2612133	CD1_0772-0011, Diclofenac, MCE_HY-15036, SPC_01500237	Immunology/Inflammation;	COX;	1.22	0 Gy	PHC-180519	0.12	0.12	-0.04	-0.04	-0.14	-0.14	0.02	0.02	0	0	0.03	0.03	-0.05	-0.05	-0.08	-0.08	-0.02	-0.02	-0.02	-0.02	0.06	0.06	0.06	0.06
NUCC-0045598	CDD-2612133	CD1_0772-0011, Diclofenac, MCE_HY-15036, SPC_01500237	Immunology/Inflammation;	COX;	1.17	10 Gy	PHC-180519	0.12	0.12	-0.04	-0.04	-0.14	-0.14	0.02	0.02	0	0	0.03	0.03	-0.05	-0.05	-0.08	-0.08	-0.02	-0.02	-0.02	-0.02	0.06	0.06	0.06	0.06
NUCC-0045598	CDD-2612133	CD1_0772-0011, Diclofenac, MCE_HY-15036, SPC_01500237	Immunology/Inflammation;	COX;	0.9	0 Gy	PKC-180628	0.12	0.12	-0.04	-0.04	-0.14	-0.14	0.02	0.02	0	0	0.03	0.03	-0.05	-0.05	-0.08	-0.08	-0.02	-0.02	-0.02	-0.02	0.06	0.06	0.06	0.06
NUCC-0045598	CDD-2612133	CD1_0772-0011, Diclofenac, MCE_HY-15036, SPC_01500237	Immunology/Inflammation;	COX;	1.02	10 Gy	PKC-180628	0.12	0.12	-0.04	-0.04	-0.14	-0.14	0.02	0.02	0	0	0.03	0.03	-0.05	-0.05	-0.08	-0.08	-0.02	-0.02	-0.02	-0.02	0.06	0.06	0.06	0.06
NUCC-0045645	CDD-2611783	CD1_0779-0444, MCE_HY-B0454A, Miconazole (nitrate), SPC_01500413	Anti-infection;	Antifungal;	0.77	0 Gy	PHC-180519	0.02	0.02	-0.05	-0.05	-0.07	-0.07	0	0	-0.09	-0.09	0.02	0.02	0.08	0.08	-0.03	-0.03	0.1	0.1	0.01	0.01	-0.07	-0.07	0.02	0.02
NUCC-0045645	CDD-2611783	CD1_0779-0444, MCE_HY-B0454A, Miconazole (nitrate), SPC_01500413	Anti-infection;	Antifungal;	0.71	10 Gy	PHC-180519	0.02	0.02	-0.05	-0.05	-0.07	-0.07	0	0	-0.09	-0.09	0.02	0.02	0.08	0.08	-0.03	-0.03	0.1	0.1	0.01	0.01	-0.07	-0.07	0.02	0.02
NUCC-0045645	CDD-2611783	CD1_0779-0444, MCE_HY-B0454A, Miconazole (nitrate), SPC_01500413	Anti-infection;	Antifungal;	0.69	0 Gy	PKC-180628	0.02	0.02	-0.05	-0.05	-0.07	-0.07	0	0	-0.09	-0.09	0.02	0.02	0.08	0.08	-0.03	-0.03	0.1	0.1	0.01	0.01	-0.07	-0.07	0.02	0.02
NUCC-0045645	CDD-2611783	CD1_0779-0444, MCE_HY-B0454A, Miconazole (nitrate), SPC_01500413	Anti-infection;	Antifungal;	0.66	10 Gy	PKC-180628	0.02	0.02	-0.05	-0.05	-0.07	-0.07	0	0	-0.09	-0.09	0.02	0.02	0.08	0.08	-0.03	-0.03	0.1	0.1	0.01	0.01	-0.07	-0.07	0.02	0.02
NUCC-0045951	CDD-2611606	CC1_CPD000058353, CD1_0855-0051, Diphenhydramine (hydrochloride), MCE_HY-B0303A, SPC_01500256	GPCR/G protein;	Histamine Receptor;	1.16	0 Gy	PHC-180519	0.08	0.08	-0.07	-0.07	-0.29	-0.29	-0.14	-0.14	-0.01	-0.01	-0.02	-0.02	0	0	0.01	0.01	0.02	0.02	0.05	0.05	-0.01	-0.01	-0.04	-0.04
NUCC-0045951	CDD-2611606	CC1_CPD000058353, CD1_0855-0051, Diphenhydramine (hydrochloride), MCE_HY-B0303A, SPC_01500256	GPCR/G protein;	Histamine Receptor;	1.04	10 Gy	PHC-180519	0.08	0.08	-0.07	-0.07	-0.29	-0.29	-0.14	-0.14	-0.01	-0.01	-0.02	-0.02	0	0	0.01	0.01	0.02	0.02	0.05	0.05	-0.01	-0.01	-0.04	-0.04
NUCC-0045951	CDD-2611606	CC1_CPD000058353, CD1_0855-0051, Diphenhydramine (hydrochloride), MCE_HY-B0303A, SPC_01500256	GPCR/G protein;	Histamine Receptor;	0.8	0 Gy	PKC-180628	0.08	0.08	-0.07	-0.07	-0.29	-0.29	-0.14	-0.14	-0.01	-0.01	-0.02	-0.02	0	0	0.01	0.01	0.02	0.02	0.05	0.05	-0.01	-0.01	-0.04	-0.04
NUCC-0045951	CDD-2611606	CC1_CPD000058353, CD1_0855-0051, Diphenhydramine (hydrochloride), MCE_HY-B0303A, SPC_01500256	GPCR/G protein;	Histamine Receptor;	0.88	10 Gy	PKC-180628	0.08	0.08	-0.07	-0.07	-0.29	-0.29	-0.14	-0.14	-0.01	-0.01	-0.02	-0.02	0	0	0.01	0.01	0.02	0.02	0.05	0.05	-0.01	-0.01	-0.04	-0.04
NUCC-0046451	CDD-2787336	CD1_0981-0525, CDKIN_R052-0875, Kinetin, MBHF_564, MCE_HY-N0160, SPC_01500764	Others;	Others;	0.93	0 Gy	PHC-180519	0.14	0.14	0.04	0.04	-0.11	-0.11	-0.01	-0.01	0.02	0.02	-0.01	-0.01	-0.07	-0.07	-0.04	-0.04	-0.01	-0.01	0.03	0.03	0.09	0.09	0.05	0.05
NUCC-0046451	CDD-2787336	CD1_0981-0525, CDKIN_R052-0875, Kinetin, MBHF_564, MCE_HY-N0160, SPC_01500764	Others;	Others;	0.98	10 Gy	PHC-180519	0.14	0.14	0.04	0.04	-0.11	-0.11	-0.01	-0.01	0.02	0.02	-0.01	-0.01	-0.07	-0.07	-0.04	-0.04	-0.01	-0.01	0.03	0.03	0.09	0.09	0.05	0.05
NUCC-0046451	CDD-2787336	CD1_0981-0525, CDKIN_R052-0875, Kinetin, MBHF_564, MCE_HY-N0160, SPC_01500764	Others;	Others;	0.7	0 Gy	PKC-180628	0.14	0.14	0.04	0.04	-0.11	-0.11	-0.01	-0.01	0.02	0.02	-0.01	-0.01	-0.07	-0.07	-0.04	-0.04	-0.01	-0.01	0.03	0.03	0.09	0.09	0.05	0.05
NUCC-0046451	CDD-2787336	CD1_0981-0525, CDKIN_R052-0875, Kinetin, MBHF_564, MCE_HY-N0160, SPC_01500764	Others;	Others;	0.86	10 Gy	PKC-180628	0.14	0.14	0.04	0.04	-0.11	-0.11	-0.01	-0.01	0.02	0.02	-0.01	-0.01	-0.07	-0.07	-0.04	-0.04	-0.01	-0.01	0.03	0.03	0.09	0.09	0.05	0.05
NUCC-0046572	CDD-3380366	CD1_1000-0404, MCE_HY-15881, TCS JNK 5a	MAPK;	JNK;	2.5	0 Gy	PHC-180519	-0.03	-0.03	-1.42	-1.42	-2.03	-2.03	-0.64	-0.64	0.03	0.03	0.04	0.04	-0.24	-0.24	-0.25	-0.25	0.02	0.02	-0.12	-0.12	0.35	0.35	0.49	0.49
NUCC-0046572	CDD-3380366	CD1_1000-0404, MCE_HY-15881, TCS JNK 5a	MAPK;	JNK;	1.27	10 Gy	PHC-180519	-0.03	-0.03	-1.42	-1.42	-2.03	-2.03	-0.64	-0.64	0.03	0.03	0.04	0.04	-0.24	-0.24	-0.25	-0.25	0.02	0.02	-0.12	-0.12	0.35	0.35	0.49	0.49
NUCC-0046572	CDD-3380366	CD1_1000-0404, MCE_HY-15881, TCS JNK 5a	MAPK;	JNK;	0.42	0 Gy	PKC-180628	-0.03	-0.03	-1.42	-1.42	-2.03	-2.03	-0.64	-0.64	0.03	0.03	0.04	0.04	-0.24	-0.24	-0.25	-0.25	0.02	0.02	-0.12	-0.12	0.35	0.35	0.49	0.49
NUCC-0046572	CDD-3380366	CD1_1000-0404, MCE_HY-15881, TCS JNK 5a	MAPK;	JNK;	0.45	10 Gy	PKC-180628	-0.03	-0.03	-1.42	-1.42	-2.03	-2.03	-0.64	-0.64	0.03	0.03	0.04	0.04	-0.24	-0.24	-0.25	-0.25	0.02	0.02	-0.12	-0.12	0.35	0.35	0.49	0.49
NUCC-0049087	CDD-2612307	4-Aminoantipyrine, CD1_1254-0226, MCE_HY-B1398, SPC_01505869	Others;	Others;	1.19	0 Gy	PHC-180519	0.02	0.02	-0.14	-0.14	-0.04	-0.04	0.12	0.12	-0.25	-0.25	-0.08	-0.08	0.17	0.17	0	0	0.26	0.26	0.12	0.12	-0.15	-0.15	-0.01	-0.01
NUCC-0049087	CDD-2612307	4-Aminoantipyrine, CD1_1254-0226, MCE_HY-B1398, SPC_01505869	Others;	Others;	0.89	10 Gy	PHC-180519	0.02	0.02	-0.14	-0.14	-0.04	-0.04	0.12	0.12	-0.25	-0.25	-0.08	-0.08	0.17	0.17	0	0	0.26	0.26	0.12	0.12	-0.15	-0.15	-0.01	-0.01
NUCC-0049087	CDD-2612307	4-Aminoantipyrine, CD1_1254-0226, MCE_HY-B1398, SPC_01505869	Others;	Others;	1.12	0 Gy	PKC-180628	0.02	0.02	-0.14	-0.14	-0.04	-0.04	0.12	0.12	-0.25	-0.25	-0.08	-0.08	0.17	0.17	0	0	0.26	0.26	0.12	0.12	-0.15	-0.15	-0.01	-0.01
NUCC-0049087	CDD-2612307	4-Aminoantipyrine, CD1_1254-0226, MCE_HY-B1398, SPC_01505869	Others;	Others;	1.03	10 Gy	PKC-180628	0.02	0.02	-0.14	-0.14	-0.04	-0.04	0.12	0.12	-0.25	-0.25	-0.08	-0.08	0.17	0.17	0	0	0.26	0.26	0.12	0.12	-0.15	-0.15	-0.01	-0.01
NUCC-0049773	CDD-2614868	CB2_5121815, CD1_0402-0187, Carzenide, MBHF_4852, MCE_HY-B0989, NCI1_NSC22976, SPC_01504505	Others;	Others;	1.1	0 Gy	PHC-180519	0.11	0.11	0	0	-0.06	-0.06	0.05	0.05	-0.17	-0.17	-0.16	-0.16	0	0	-0.01	-0.01	0.2	0.2	0.17	0.17	-0.05	-0.05	-0.02	-0.02
NUCC-0049773	CDD-2614868	CB2_5121815, CD1_0402-0187, Carzenide, MBHF_4852, MCE_HY-B0989, NCI1_NSC22976, SPC_01504505	Others;	Others;	0.93	10 Gy	PHC-180519	0.11	0.11	0	0	-0.06	-0.06	0.05	0.05	-0.17	-0.17	-0.16	-0.16	0	0	-0.01	-0.01	0.2	0.2	0.17	0.17	-0.05	-0.05	-0.02	-0.02
NUCC-0049773	CDD-2614868	CB2_5121815, CD1_0402-0187, Carzenide, MBHF_4852, MCE_HY-B0989, NCI1_NSC22976, SPC_01504505	Others;	Others;	0.94	0 Gy	PKC-180628	0.11	0.11	0	0	-0.06	-0.06	0.05	0.05	-0.17	-0.17	-0.16	-0.16	0	0	-0.01	-0.01	0.2	0.2	0.17	0.17	-0.05	-0.05	-0.02	-0.02
NUCC-0049773	CDD-2614868	CB2_5121815, CD1_0402-0187, Carzenide, MBHF_4852, MCE_HY-B0989, NCI1_NSC22976, SPC_01504505	Others;	Others;	0.94	10 Gy	PKC-180628	0.11	0.11	0	0	-0.06	-0.06	0.05	0.05	-0.17	-0.17	-0.16	-0.16	0	0	-0.01	-0.01	0.2	0.2	0.17	0.17	-0.05	-0.05	-0.02	-0.02
NUCC-0049774	CDD-2657418	Bephenium (hydroxynaphthoate), CD1_0402-0199, MCE_HY-12639A, SPC_01505778	Anti-infection;	Antiparasitic;	0.69	0 Gy	PHC-180519	0.15	0.15	0.11	0.11	-0.02	-0.02	0.02	0.02	0.07	0.07	0.03	0.03	0.1	0.1	0.14	0.14	-0.07	-0.07	-0.02	-0.02	-0.12	-0.12	-0.17	-0.17
NUCC-0049774	CDD-2657418	Bephenium (hydroxynaphthoate), CD1_0402-0199, MCE_HY-12639A, SPC_01505778	Anti-infection;	Antiparasitic;	0.77	10 Gy	PHC-180519	0.15	0.15	0.11	0.11	-0.02	-0.02	0.02	0.02	0.07	0.07	0.03	0.03	0.1	0.1	0.14	0.14	-0.07	-0.07	-0.02	-0.02	-0.12	-0.12	-0.17	-0.17
NUCC-0049774	CDD-2657418	Bephenium (hydroxynaphthoate), CD1_0402-0199, MCE_HY-12639A, SPC_01505778	Anti-infection;	Antiparasitic;	0.64	0 Gy	PKC-180628	0.15	0.15	0.11	0.11	-0.02	-0.02	0.02	0.02	0.07	0.07	0.03	0.03	0.1	0.1	0.14	0.14	-0.07	-0.07	-0.02	-0.02	-0.12	-0.12	-0.17	-0.17
NUCC-0049774	CDD-2657418	Bephenium (hydroxynaphthoate), CD1_0402-0199, MCE_HY-12639A, SPC_01505778	Anti-infection;	Antiparasitic;	0.93	10 Gy	PKC-180628	0.15	0.15	0.11	0.11	-0.02	-0.02	0.02	0.02	0.07	0.07	0.03	0.03	0.1	0.1	0.14	0.14	-0.07	-0.07	-0.02	-0.02	-0.12	-0.12	-0.17	-0.17
NUCC-0049860	CDD-2611854	CB2_5128048, CD1_0488-0126, CDKIN_0488-0126, Dapsone, MCE_HY-B0688, SPC_01500222	Anti-infection;	Antibacterial;	0.99	0 Gy	PHC-180519	0.12	0.12	0.04	0.04	-0.21	-0.21	-0.13	-0.13	0.01	0.01	0.06	0.06	0.07	0.07	0.02	0.02	-0.01	-0.01	-0.05	-0.05	-0.11	-0.11	-0.07	-0.07
NUCC-0049860	CDD-2611854	CB2_5128048, CD1_0488-0126, CDKIN_0488-0126, Dapsone, MCE_HY-B0688, SPC_01500222	Anti-infection;	Antibacterial;	1.06	10 Gy	PHC-180519	0.12	0.12	0.04	0.04	-0.21	-0.21	-0.13	-0.13	0.01	0.01	0.06	0.06	0.07	0.07	0.02	0.02	-0.01	-0.01	-0.05	-0.05	-0.11	-0.11	-0.07	-0.07
NUCC-0049860	CDD-2611854	CB2_5128048, CD1_0488-0126, CDKIN_0488-0126, Dapsone, MCE_HY-B0688, SPC_01500222	Anti-infection;	Antibacterial;	0.78	0 Gy	PKC-180628	0.12	0.12	0.04	0.04	-0.21	-0.21	-0.13	-0.13	0.01	0.01	0.06	0.06	0.07	0.07	0.02	0.02	-0.01	-0.01	-0.05	-0.05	-0.11	-0.11	-0.07	-0.07
NUCC-0049860	CDD-2611854	CB2_5128048, CD1_0488-0126, CDKIN_0488-0126, Dapsone, MCE_HY-B0688, SPC_01500222	Anti-infection;	Antibacterial;	0.89	10 Gy	PKC-180628	0.12	0.12	0.04	0.04	-0.21	-0.21	-0.13	-0.13	0.01	0.01	0.06	0.06	0.07	0.07	0.02	0.02	-0.01	-0.01	-0.05	-0.05	-0.11	-0.11	-0.07	-0.07
NUCC-0050024	CDD-2652268	Desvenlafaxine (succinate hydrate), MCE_HY-B0602A, SPC_01504280	Neuronal Signaling;	SSRIs;	0.51	0 Gy	PHC-180519	-0.09	-0.09	-0.18	-0.18	0.01	0.01	0.1	0.1	-0.03	-0.03	-0.12	-0.12	0.01	0.01	0.1	0.1	0.19	0.19	0.3	0.3	-0.12	-0.12	-0.23	-0.23
NUCC-0050024	CDD-2652268	Desvenlafaxine (succinate hydrate), MCE_HY-B0602A, SPC_01504280	Neuronal Signaling;	SSRIs;	0.32	10 Gy	PHC-180519	-0.09	-0.09	-0.18	-0.18	0.01	0.01	0.1	0.1	-0.03	-0.03	-0.12	-0.12	0.01	0.01	0.1	0.1	0.19	0.19	0.3	0.3	-0.12	-0.12	-0.23	-0.23
NUCC-0050024	CDD-2652268	Desvenlafaxine (succinate hydrate), MCE_HY-B0602A, SPC_01504280	Neuronal Signaling;	SSRIs;	0.39	0 Gy	PKC-180628	-0.09	-0.09	-0.18	-0.18	0.01	0.01	0.1	0.1	-0.03	-0.03	-0.12	-0.12	0.01	0.01	0.1	0.1	0.19	0.19	0.3	0.3	-0.12	-0.12	-0.23	-0.23
NUCC-0050024	CDD-2652268	Desvenlafaxine (succinate hydrate), MCE_HY-B0602A, SPC_01504280	Neuronal Signaling;	SSRIs;	0.4	10 Gy	PKC-180628	-0.09	-0.09	-0.18	-0.18	0.01	0.01	0.1	0.1	-0.03	-0.03	-0.12	-0.12	0.01	0.01	0.1	0.1	0.19	0.19	0.3	0.3	-0.12	-0.12	-0.23	-0.23
NUCC-0050026	CDD-3341186	MCE_HY-B0144, Pitavastatin (Calcium), SPC_01502374	Metabolism/Protease;	HMG-CoA Reductase (HMGCR);	4.59	0 Gy	PHC-180519	0.37	0.37	-1.45	-1.45	-1.59	-1.59	0.23	0.23	0.06	0.06	-0.39	-0.39	-0.62	-0.62	-0.17	-0.17	-0.04	-0.04	0.23	0.23	0.57	0.57	0.3	0.3
NUCC-0050026	CDD-3341186	MCE_HY-B0144, Pitavastatin (Calcium), SPC_01502374	Metabolism/Protease;	HMG-CoA Reductase (HMGCR);	1.62	10 Gy	PHC-180519	0.37	0.37	-1.45	-1.45	-1.59	-1.59	0.23	0.23	0.06	0.06	-0.39	-0.39	-0.62	-0.62	-0.17	-0.17	-0.04	-0.04	0.23	0.23	0.57	0.57	0.3	0.3
NUCC-0050026	CDD-3341186	MCE_HY-B0144, Pitavastatin (Calcium), SPC_01502374	Metabolism/Protease;	HMG-CoA Reductase (HMGCR);	1.14	0 Gy	PKC-180628	0.37	0.37	-1.45	-1.45	-1.59	-1.59	0.23	0.23	0.06	0.06	-0.39	-0.39	-0.62	-0.62	-0.17	-0.17	-0.04	-0.04	0.23	0.23	0.57	0.57	0.3	0.3
NUCC-0050026	CDD-3341186	MCE_HY-B0144, Pitavastatin (Calcium), SPC_01502374	Metabolism/Protease;	HMG-CoA Reductase (HMGCR);	1.56	10 Gy	PKC-180628	0.37	0.37	-1.45	-1.45	-1.59	-1.59	0.23	0.23	0.06	0.06	-0.39	-0.39	-0.62	-0.62	-0.17	-0.17	-0.04	-0.04	0.23	0.23	0.57	0.57	0.3	0.3
NUCC-0050030	CDD-2801863	Balsalazide, MCE_HY-B0667, SPC_01502414	Others;	Others;	0.96	0 Gy	PHC-180519	0.06	0.06	-0.28	-0.28	-0.19	-0.19	0.15	0.15	0	0	-0.12	-0.12	-0.05	-0.05	0.07	0.07	-0.04	-0.04	0.17	0.17	0.2	0.2	-0.01	-0.01
NUCC-0050030	CDD-2801863	Balsalazide, MCE_HY-B0667, SPC_01502414	Others;	Others;	0.65	10 Gy	PHC-180519	0.06	0.06	-0.28	-0.28	-0.19	-0.19	0.15	0.15	0	0	-0.12	-0.12	-0.05	-0.05	0.07	0.07	-0.04	-0.04	0.17	0.17	0.2	0.2	-0.01	-0.01
NUCC-0050030	CDD-2801863	Balsalazide, MCE_HY-B0667, SPC_01502414	Others;	Others;	0.73	0 Gy	PKC-180628	0.06	0.06	-0.28	-0.28	-0.19	-0.19	0.15	0.15	0	0	-0.12	-0.12	-0.05	-0.05	0.07	0.07	-0.04	-0.04	0.17	0.17	0.2	0.2	-0.01	-0.01
NUCC-0050030	CDD-2801863	Balsalazide, MCE_HY-B0667, SPC_01502414	Others;	Others;	0.85	10 Gy	PKC-180628	0.06	0.06	-0.28	-0.28	-0.19	-0.19	0.15	0.15	0	0	-0.12	-0.12	-0.05	-0.05	0.07	0.07	-0.04	-0.04	0.17	0.17	0.2	0.2	-0.01	-0.01
NUCC-0050032	CDD-4331533	Cefmenoxime (hydrochloride), MCE_HY-B0875, SPC_01502422	Anti-infection;	Antibacterial;	1.22	0 Gy	PHC-180519	0.02	0.02	-0.07	-0.07	-0.15	-0.15	-0.06	-0.06	0.11	0.11	-0.17	-0.17	-0.13	-0.13	0.15	0.15	-0.06	-0.06	0.16	0.16	0.1	0.1	-0.12	-0.12
NUCC-0050032	CDD-4331533	Cefmenoxime (hydrochloride), MCE_HY-B0875, SPC_01502422	Anti-infection;	Antibacterial;	0.99	10 Gy	PHC-180519	0.02	0.02	-0.07	-0.07	-0.15	-0.15	-0.06	-0.06	0.11	0.11	-0.17	-0.17	-0.13	-0.13	0.15	0.15	-0.06	-0.06	0.16	0.16	0.1	0.1	-0.12	-0.12
NUCC-0050032	CDD-4331533	Cefmenoxime (hydrochloride), MCE_HY-B0875, SPC_01502422	Anti-infection;	Antibacterial;	1.01	0 Gy	PKC-180628	0.02	0.02	-0.07	-0.07	-0.15	-0.15	-0.06	-0.06	0.11	0.11	-0.17	-0.17	-0.13	-0.13	0.15	0.15	-0.06	-0.06	0.16	0.16	0.1	0.1	-0.12	-0.12
NUCC-0050032	CDD-4331533	Cefmenoxime (hydrochloride), MCE_HY-B0875, SPC_01502422	Anti-infection;	Antibacterial;	0.9	10 Gy	PKC-180628	0.02	0.02	-0.07	-0.07	-0.15	-0.15	-0.06	-0.06	0.11	0.11	-0.17	-0.17	-0.13	-0.13	0.15	0.15	-0.06	-0.06	0.16	0.16	0.1	0.1	-0.12	-0.12
NUCC-0050033	CDD-2927194	Ethylvanillin, MCE_HY-B0940, SPC_01503887	Others;	Others;	0.79	0 Gy	PHC-180519	0.13	0.13	0.53	0.53	0.02	0.02	-0.38	-0.38	0.07	0.07	0.08	0.08	-0.04	-0.04	-0.05	-0.05	-0.08	-0.08	-0.07	-0.07	0.06	0.06	0.05	0.05
NUCC-0050033	CDD-2927194	Ethylvanillin, MCE_HY-B0940, SPC_01503887	Others;	Others;	1.33	10 Gy	PHC-180519	0.13	0.13	0.53	0.53	0.02	0.02	-0.38	-0.38	0.07	0.07	0.08	0.08	-0.04	-0.04	-0.05	-0.05	-0.08	-0.08	-0.07	-0.07	0.06	0.06	0.05	0.05
NUCC-0050033	CDD-2927194	Ethylvanillin, MCE_HY-B0940, SPC_01503887	Others;	Others;	0.7	0 Gy	PKC-180628	0.13	0.13	0.53	0.53	0.02	0.02	-0.38	-0.38	0.07	0.07	0.08	0.08	-0.04	-0.04	-0.05	-0.05	-0.08	-0.08	-0.07	-0.07	0.06	0.06	0.05	0.05
NUCC-0050033	CDD-2927194	Ethylvanillin, MCE_HY-B0940, SPC_01503887	Others;	Others;	0.92	10 Gy	PKC-180628	0.13	0.13	0.53	0.53	0.02	0.02	-0.38	-0.38	0.07	0.07	0.08	0.08	-0.04	-0.04	-0.05	-0.05	-0.08	-0.08	-0.07	-0.07	0.06	0.06	0.05	0.05
NUCC-0050034	CDD-2611659	CC1_CPD000466395, MCE_HY-90001, Ritonavir, SPC_01502391	Anti-infection; Metabolism/Protease;	HIV; HIV Protease;	0.99	0 Gy	PHC-180519	0.02	0.02	-0.04	-0.04	-0.14	-0.14	-0.08	-0.08	0.23	0.23	0.04	0.04	0.01	0.01	0.2	0.2	-0.17	-0.17	-0.08	-0.08	-0.08	-0.08	-0.17	-0.17
NUCC-0050034	CDD-2611659	CC1_CPD000466395, MCE_HY-90001, Ritonavir, SPC_01502391	Anti-infection; Metabolism/Protease;	HIV; HIV Protease;	1.09	10 Gy	PHC-180519	0.02	0.02	-0.04	-0.04	-0.14	-0.14	-0.08	-0.08	0.23	0.23	0.04	0.04	0.01	0.01	0.2	0.2	-0.17	-0.17	-0.08	-0.08	-0.08	-0.08	-0.17	-0.17
NUCC-0050034	CDD-2611659	CC1_CPD000466395, MCE_HY-90001, Ritonavir, SPC_01502391	Anti-infection; Metabolism/Protease;	HIV; HIV Protease;	1.06	0 Gy	PKC-180628	0.02	0.02	-0.04	-0.04	-0.14	-0.14	-0.08	-0.08	0.23	0.23	0.04	0.04	0.01	0.01	0.2	0.2	-0.17	-0.17	-0.08	-0.08	-0.08	-0.08	-0.17	-0.17
NUCC-0050034	CDD-2611659	CC1_CPD000466395, MCE_HY-90001, Ritonavir, SPC_01502391	Anti-infection; Metabolism/Protease;	HIV; HIV Protease;	1.09	10 Gy	PKC-180628	0.02	0.02	-0.04	-0.04	-0.14	-0.14	-0.08	-0.08	0.23	0.23	0.04	0.04	0.01	0.01	0.2	0.2	-0.17	-0.17	-0.08	-0.08	-0.08	-0.08	-0.17	-0.17
NUCC-0050040	CDD-3083441	MCE_HY-B0518A, Naftifine (hydrochloride), SPC_01505446	Anti-infection;	Antifungal;	1.17	0 Gy	PHC-180519	0.11	0.11	-0.19	-0.19	-0.36	-0.36	-0.06	-0.06	0.14	0.14	-0.06	-0.06	-0.13	-0.13	0.07	0.07	-0.13	-0.13	0.06	0.06	0.09	0.09	-0.1	-0.1
NUCC-0050040	CDD-3083441	MCE_HY-B0518A, Naftifine (hydrochloride), SPC_01505446	Anti-infection;	Antifungal;	0.94	10 Gy	PHC-180519	0.11	0.11	-0.19	-0.19	-0.36	-0.36	-0.06	-0.06	0.14	0.14	-0.06	-0.06	-0.13	-0.13	0.07	0.07	-0.13	-0.13	0.06	0.06	0.09	0.09	-0.1	-0.1
NUCC-0050040	CDD-3083441	MCE_HY-B0518A, Naftifine (hydrochloride), SPC_01505446	Anti-infection;	Antifungal;	0.68	0 Gy	PKC-180628	0.11	0.11	-0.19	-0.19	-0.36	-0.36	-0.06	-0.06	0.14	0.14	-0.06	-0.06	-0.13	-0.13	0.07	0.07	-0.13	-0.13	0.06	0.06	0.09	0.09	-0.1	-0.1
NUCC-0050040	CDD-3083441	MCE_HY-B0518A, Naftifine (hydrochloride), SPC_01505446	Anti-infection;	Antifungal;	0.87	10 Gy	PKC-180628	0.11	0.11	-0.19	-0.19	-0.36	-0.36	-0.06	-0.06	0.14	0.14	-0.06	-0.06	-0.13	-0.13	0.07	0.07	-0.13	-0.13	0.06	0.06	0.09	0.09	-0.1	-0.1
NUCC-0050043	CDD-4331970	(R)-Lansoprazole, MCE_HY-13662B, SPC_01504282	Membrane Tranporter/Ion Channel;	Proton Pump;	0.99	0 Gy	PHC-180519	-0.01	-0.01	-0.04	-0.04	0.06	0.06	0.09	0.09	-0.13	-0.13	-0.06	-0.06	0.07	0.07	0	0	0.12	0.12	0.08	0.08	-0.09	-0.09	-0.05	-0.05
NUCC-0050043	CDD-4331970	(R)-Lansoprazole, MCE_HY-13662B, SPC_01504282	Membrane Tranporter/Ion Channel;	Proton Pump;	0.85	10 Gy	PHC-180519	-0.01	-0.01	-0.04	-0.04	0.06	0.06	0.09	0.09	-0.13	-0.13	-0.06	-0.06	0.07	0.07	0	0	0.12	0.12	0.08	0.08	-0.09	-0.09	-0.05	-0.05
NUCC-0050043	CDD-4331970	(R)-Lansoprazole, MCE_HY-13662B, SPC_01504282	Membrane Tranporter/Ion Channel;	Proton Pump;	0.95	0 Gy	PKC-180628	-0.01	-0.01	-0.04	-0.04	0.06	0.06	0.09	0.09	-0.13	-0.13	-0.06	-0.06	0.07	0.07	0	0	0.12	0.12	0.08	0.08	-0.09	-0.09	-0.05	-0.05
NUCC-0050043	CDD-4331970	(R)-Lansoprazole, MCE_HY-13662B, SPC_01504282	Membrane Tranporter/Ion Channel;	Proton Pump;	0.94	10 Gy	PKC-180628	-0.01	-0.01	-0.04	-0.04	0.06	0.06	0.09	0.09	-0.13	-0.13	-0.06	-0.06	0.07	0.07	0	0	0.12	0.12	0.08	0.08	-0.09	-0.09	-0.05	-0.05
NUCC-0050045	CDD-3336985	CC1_CPD000466357, MCE_HY-B0621, SPC_01505786, Triclabendazole	Cell Cycle/DNA Damage;	Microtubule/Tubulin;	1.11	0 Gy	PHC-180519	-0.2	-0.2	-0.27	-0.27	0.06	0.06	0.13	0.13	-0.06	-0.06	-0.02	-0.02	0.06	0.06	0.02	0.02	0.1	0.1	0.02	0.02	-0.09	-0.09	-0.01	-0.01
NUCC-0050045	CDD-3336985	CC1_CPD000466357, MCE_HY-B0621, SPC_01505786, Triclabendazole	Cell Cycle/DNA Damage;	Microtubule/Tubulin;	0.85	10 Gy	PHC-180519	-0.2	-0.2	-0.27	-0.27	0.06	0.06	0.13	0.13	-0.06	-0.06	-0.02	-0.02	0.06	0.06	0.02	0.02	0.1	0.1	0.02	0.02	-0.09	-0.09	-0.01	-0.01
NUCC-0050045	CDD-3336985	CC1_CPD000466357, MCE_HY-B0621, SPC_01505786, Triclabendazole	Cell Cycle/DNA Damage;	Microtubule/Tubulin;	1.18	0 Gy	PKC-180628	-0.2	-0.2	-0.27	-0.27	0.06	0.06	0.13	0.13	-0.06	-0.06	-0.02	-0.02	0.06	0.06	0.02	0.02	0.1	0.1	0.02	0.02	-0.09	-0.09	-0.01	-0.01
NUCC-0050045	CDD-3336985	CC1_CPD000466357, MCE_HY-B0621, SPC_01505786, Triclabendazole	Cell Cycle/DNA Damage;	Microtubule/Tubulin;	0.97	10 Gy	PKC-180628	-0.2	-0.2	-0.27	-0.27	0.06	0.06	0.13	0.13	-0.06	-0.06	-0.02	-0.02	0.06	0.06	0.02	0.02	0.1	0.1	0.02	0.02	-0.09	-0.09	-0.01	-0.01
NUCC-0050048	CDD-2612259	Ganciclovir, MCE_HY-13637, SPC_01502362	Anti-infection;	HSV;	1.14	0 Gy	PHC-180519	0.08	0.08	0.01	0.01	-0.19	-0.19	-0.12	-0.12	0.07	0.07	-0.09	-0.09	-0.06	-0.06	0.1	0.1	-0.06	-0.06	0.15	0.15	0.07	0.07	-0.14	-0.14
NUCC-0050048	CDD-2612259	Ganciclovir, MCE_HY-13637, SPC_01502362	Anti-infection;	HSV;	0.99	10 Gy	PHC-180519	0.08	0.08	0.01	0.01	-0.19	-0.19	-0.12	-0.12	0.07	0.07	-0.09	-0.09	-0.06	-0.06	0.1	0.1	-0.06	-0.06	0.15	0.15	0.07	0.07	-0.14	-0.14
NUCC-0050048	CDD-2612259	Ganciclovir, MCE_HY-13637, SPC_01502362	Anti-infection;	HSV;	0.74	0 Gy	PKC-180628	0.08	0.08	0.01	0.01	-0.19	-0.19	-0.12	-0.12	0.07	0.07	-0.09	-0.09	-0.06	-0.06	0.1	0.1	-0.06	-0.06	0.15	0.15	0.07	0.07	-0.14	-0.14
NUCC-0050048	CDD-2612259	Ganciclovir, MCE_HY-13637, SPC_01502362	Anti-infection;	HSV;	0.96	10 Gy	PKC-180628	0.08	0.08	0.01	0.01	-0.19	-0.19	-0.12	-0.12	0.07	0.07	-0.09	-0.09	-0.06	-0.06	0.1	0.1	-0.06	-0.06	0.15	0.15	0.07	0.07	-0.14	-0.14
NUCC-0050052	CDD-2714563	Lonidamine, MCE_HY-B0486, SPC_01503225	Others;	Others;	0.91	0 Gy	PHC-180519	0.16	0.16	0.06	0.06	-0.05	-0.05	0.05	0.05	0.07	0.07	0.05	0.05	-0.02	-0.02	0	0	-0.01	-0.01	-0.03	-0.03	-0.1	-0.1	-0.08	-0.08
NUCC-0050052	CDD-2714563	Lonidamine, MCE_HY-B0486, SPC_01503225	Others;	Others;	0.97	10 Gy	PHC-180519	0.16	0.16	0.06	0.06	-0.05	-0.05	0.05	0.05	0.07	0.07	0.05	0.05	-0.02	-0.02	0	0	-0.01	-0.01	-0.03	-0.03	-0.1	-0.1	-0.08	-0.08
NUCC-0050052	CDD-2714563	Lonidamine, MCE_HY-B0486, SPC_01503225	Others;	Others;	0.94	0 Gy	PKC-180628	0.16	0.16	0.06	0.06	-0.05	-0.05	0.05	0.05	0.07	0.07	0.05	0.05	-0.02	-0.02	0	0	-0.01	-0.01	-0.03	-0.03	-0.1	-0.1	-0.08	-0.08
NUCC-0050052	CDD-2714563	Lonidamine, MCE_HY-B0486, SPC_01503225	Others;	Others;	1.05	10 Gy	PKC-180628	0.16	0.16	0.06	0.06	-0.05	-0.05	0.05	0.05	0.07	0.07	0.05	0.05	-0.02	-0.02	0	0	-0.01	-0.01	-0.03	-0.03	-0.1	-0.1	-0.08	-0.08
NUCC-0050053	CDD-2611886	CC1_CPD000058957, MCE_HY-15201A, Modafinil, SPC_01504283, SPC_01505361	Others;	Others;	1.25	0 Gy	PHC-180519	0.1	0.1	-0.14	-0.14	-0.31	-0.31	-0.07	-0.07	0.16	0.16	-0.12	-0.12	-0.22	-0.22	0.06	0.06	-0.16	-0.16	0.06	0.06	0.17	0.17	-0.05	-0.05
NUCC-0050053	CDD-2611886	CC1_CPD000058957, MCE_HY-15201A, Modafinil, SPC_01504283, SPC_01505361	Others;	Others;	1.05	10 Gy	PHC-180519	0.1	0.1	-0.14	-0.14	-0.31	-0.31	-0.07	-0.07	0.16	0.16	-0.12	-0.12	-0.22	-0.22	0.06	0.06	-0.16	-0.16	0.06	0.06	0.17	0.17	-0.05	-0.05
NUCC-0050053	CDD-2611886	CC1_CPD000058957, MCE_HY-15201A, Modafinil, SPC_01504283, SPC_01505361	Others;	Others;	1.01	0 Gy	PKC-180628	0.1	0.1	-0.14	-0.14	-0.31	-0.31	-0.07	-0.07	0.16	0.16	-0.12	-0.12	-0.22	-0.22	0.06	0.06	-0.16	-0.16	0.06	0.06	0.17	0.17	-0.05	-0.05
NUCC-0050053	CDD-2611886	CC1_CPD000058957, MCE_HY-15201A, Modafinil, SPC_01504283, SPC_01505361	Others;	Others;	1.07	10 Gy	PKC-180628	0.1	0.1	-0.14	-0.14	-0.31	-0.31	-0.07	-0.07	0.16	0.16	-0.12	-0.12	-0.22	-0.22	0.06	0.06	-0.16	-0.16	0.06	0.06	0.17	0.17	-0.05	-0.05
NUCC-0050059	CDD-4331583	Dabigatran etexilate, Dabigatran etexilate (mesylate), MCE_HY-10274, MCE_HY-10274A, SPC_01503900	Metabolism/Protease;	Thrombin;	0.95	0 Gy	PHC-180519	0.02	0.02	-0.08	-0.08	0.13	0.13	0.23	0.23	0.05	0.05	-0.23	-0.23	-0.31	-0.31	-0.03	-0.03	-0.14	-0.14	0.16	0.16	0.34	0.34	0.04	0.04
NUCC-0050059	CDD-4331583	Dabigatran etexilate, Dabigatran etexilate (mesylate), MCE_HY-10274, MCE_HY-10274A, SPC_01503900	Metabolism/Protease;	Thrombin;	0.7	10 Gy	PHC-180519	0.02	0.02	-0.08	-0.08	0.13	0.13	0.23	0.23	0.05	0.05	-0.23	-0.23	-0.31	-0.31	-0.03	-0.03	-0.14	-0.14	0.16	0.16	0.34	0.34	0.04	0.04
NUCC-0050059	CDD-4331583	Dabigatran etexilate, Dabigatran etexilate (mesylate), MCE_HY-10274, MCE_HY-10274A, SPC_01503900	Metabolism/Protease;	Thrombin;	0.73	0 Gy	PKC-180628	0.02	0.02	-0.08	-0.08	0.13	0.13	0.23	0.23	0.05	0.05	-0.23	-0.23	-0.31	-0.31	-0.03	-0.03	-0.14	-0.14	0.16	0.16	0.34	0.34	0.04	0.04
NUCC-0050059	CDD-4331583	Dabigatran etexilate, Dabigatran etexilate (mesylate), MCE_HY-10274, MCE_HY-10274A, SPC_01503900	Metabolism/Protease;	Thrombin;	0.76	10 Gy	PKC-180628	0.02	0.02	-0.08	-0.08	0.13	0.13	0.23	0.23	0.05	0.05	-0.23	-0.23	-0.31	-0.31	-0.03	-0.03	-0.14	-0.14	0.16	0.16	0.34	0.34	0.04	0.04
NUCC-0050062	CDD-2612052	CC1_CPD000466338, MCE_HY-17364, ONC7_NSC362856, ONC9_NSC362856, SPC_01502289, Temozolomide	Cell Cycle/DNA Damage;	DNA alkylator/crosslinker;	1.32	0 Gy	PHC-180519	-0.06	-0.06	-0.07	-0.07	-0.21	-0.21	-0.2	-0.2	0.15	0.15	-0.01	-0.01	-0.1	-0.1	0.06	0.06	-0.14	-0.14	0	0	0.07	0.07	-0.07	-0.07
NUCC-0050062	CDD-2612052	CC1_CPD000466338, MCE_HY-17364, ONC7_NSC362856, ONC9_NSC362856, SPC_01502289, Temozolomide	Cell Cycle/DNA Damage;	DNA alkylator/crosslinker;	1.23	10 Gy	PHC-180519	-0.06	-0.06	-0.07	-0.07	-0.21	-0.21	-0.2	-0.2	0.15	0.15	-0.01	-0.01	-0.1	-0.1	0.06	0.06	-0.14	-0.14	0	0	0.07	0.07	-0.07	-0.07
NUCC-0050062	CDD-2612052	CC1_CPD000466338, MCE_HY-17364, ONC7_NSC362856, ONC9_NSC362856, SPC_01502289, Temozolomide	Cell Cycle/DNA Damage;	DNA alkylator/crosslinker;	1.08	0 Gy	PKC-180628	-0.06	-0.06	-0.07	-0.07	-0.21	-0.21	-0.2	-0.2	0.15	0.15	-0.01	-0.01	-0.1	-0.1	0.06	0.06	-0.14	-0.14	0	0	0.07	0.07	-0.07	-0.07
NUCC-0050062	CDD-2612052	CC1_CPD000466338, MCE_HY-17364, ONC7_NSC362856, ONC9_NSC362856, SPC_01502289, Temozolomide	Cell Cycle/DNA Damage;	DNA alkylator/crosslinker;	0.97	10 Gy	PKC-180628	-0.06	-0.06	-0.07	-0.07	-0.21	-0.21	-0.2	-0.2	0.15	0.15	-0.01	-0.01	-0.1	-0.1	0.06	0.06	-0.14	-0.14	0	0	0.07	0.07	-0.07	-0.07
NUCC-0050065	CDD-2654510	Lomustine, MCE_HY-13669, ONC7_NSC79037, ONC9_NSC79037, SPC_01502301	Cell Cycle/DNA Damage;	DNA alkylator/crosslinker;	1.16	0 Gy	PHC-180519	0.08	0.08	0.19	0.19	-0.23	-0.23	-0.34	-0.34	0.03	0.03	-0.24	-0.24	-0.21	-0.21	0.06	0.06	-0.03	-0.03	0.21	0.21	0.21	0.21	-0.03	-0.03
NUCC-0050065	CDD-2654510	Lomustine, MCE_HY-13669, ONC7_NSC79037, ONC9_NSC79037, SPC_01502301	Cell Cycle/DNA Damage;	DNA alkylator/crosslinker;	1.14	10 Gy	PHC-180519	0.08	0.08	0.19	0.19	-0.23	-0.23	-0.34	-0.34	0.03	0.03	-0.24	-0.24	-0.21	-0.21	0.06	0.06	-0.03	-0.03	0.21	0.21	0.21	0.21	-0.03	-0.03
NUCC-0050065	CDD-2654510	Lomustine, MCE_HY-13669, ONC7_NSC79037, ONC9_NSC79037, SPC_01502301	Cell Cycle/DNA Damage;	DNA alkylator/crosslinker;	0.64	0 Gy	PKC-180628	0.08	0.08	0.19	0.19	-0.23	-0.23	-0.34	-0.34	0.03	0.03	-0.24	-0.24	-0.21	-0.21	0.06	0.06	-0.03	-0.03	0.21	0.21	0.21	0.21	-0.03	-0.03
NUCC-0050065	CDD-2654510	Lomustine, MCE_HY-13669, ONC7_NSC79037, ONC9_NSC79037, SPC_01502301	Cell Cycle/DNA Damage;	DNA alkylator/crosslinker;	0.83	10 Gy	PKC-180628	0.08	0.08	0.19	0.19	-0.23	-0.23	-0.34	-0.34	0.03	0.03	-0.24	-0.24	-0.21	-0.21	0.06	0.06	-0.03	-0.03	0.21	0.21	0.21	0.21	-0.03	-0.03
NUCC-0050066	CDD-4332023	MCE_HY-14261, MCE_HY-14262, SPC_01504418, Vilazodone, Vilazodone (Hydrochloride)	GPCR/G protein; Neuronal Signaling;	5-HT Receptor; SSRIs;	2.71	0 Gy	PHC-180519	-0.27	-0.27	-0.81	-0.81	-1.58	-1.58	-1.04	-1.04	0.02	0.02	-0.22	-0.22	-0.27	-0.27	-0.03	-0.03	0.03	0.03	0.25	0.25	0.24	0.24	0.02	0.02
NUCC-0050066	CDD-4332023	MCE_HY-14261, MCE_HY-14262, SPC_01504418, Vilazodone, Vilazodone (Hydrochloride)	GPCR/G protein; Neuronal Signaling;	5-HT Receptor; SSRIs;	1.5	10 Gy	PHC-180519	-0.27	-0.27	-0.81	-0.81	-1.58	-1.58	-1.04	-1.04	0.02	0.02	-0.22	-0.22	-0.27	-0.27	-0.03	-0.03	0.03	0.03	0.25	0.25	0.24	0.24	0.02	0.02
NUCC-0050066	CDD-4332023	MCE_HY-14261, MCE_HY-14262, SPC_01504418, Vilazodone, Vilazodone (Hydrochloride)	GPCR/G protein; Neuronal Signaling;	5-HT Receptor; SSRIs;	0.76	0 Gy	PKC-180628	-0.27	-0.27	-0.81	-0.81	-1.58	-1.58	-1.04	-1.04	0.02	0.02	-0.22	-0.22	-0.27	-0.27	-0.03	-0.03	0.03	0.03	0.25	0.25	0.24	0.24	0.02	0.02
NUCC-0050066	CDD-4332023	MCE_HY-14261, MCE_HY-14262, SPC_01504418, Vilazodone, Vilazodone (Hydrochloride)	GPCR/G protein; Neuronal Signaling;	5-HT Receptor; SSRIs;	0.54	10 Gy	PKC-180628	-0.27	-0.27	-0.81	-0.81	-1.58	-1.58	-1.04	-1.04	0.02	0.02	-0.22	-0.22	-0.27	-0.27	-0.03	-0.03	0.03	0.03	0.25	0.25	0.24	0.24	0.02	0.02
NUCC-0050066	CDD-4332023	MCE_HY-14261, MCE_HY-14262, SPC_01504418, Vilazodone, Vilazodone (Hydrochloride)	GPCR/G protein; Neuronal Signaling;	5-HT Receptor; SSRIs;	3.15	0 Gy	PHC-180519	0.01	0.01	-0.66	-0.66	-1.79	-1.79	-1.12	-1.12	0.1	0.1	-0.28	-0.28	-0.51	-0.51	-0.13	-0.13	-0.12	-0.12	0.17	0.17	0.55	0.55	0.26	0.26
NUCC-0050066	CDD-4332023	MCE_HY-14261, MCE_HY-14262, SPC_01504418, Vilazodone, Vilazodone (Hydrochloride)	GPCR/G protein; Neuronal Signaling;	5-HT Receptor; SSRIs;	1.92	10 Gy	PHC-180519	0.01	0.01	-0.66	-0.66	-1.79	-1.79	-1.12	-1.12	0.1	0.1	-0.28	-0.28	-0.51	-0.51	-0.13	-0.13	-0.12	-0.12	0.17	0.17	0.55	0.55	0.26	0.26
NUCC-0050066	CDD-4332023	MCE_HY-14261, MCE_HY-14262, SPC_01504418, Vilazodone, Vilazodone (Hydrochloride)	GPCR/G protein; Neuronal Signaling;	5-HT Receptor; SSRIs;	0.63	0 Gy	PKC-180628	0.01	0.01	-0.66	-0.66	-1.79	-1.79	-1.12	-1.12	0.1	0.1	-0.28	-0.28	-0.51	-0.51	-0.13	-0.13	-0.12	-0.12	0.17	0.17	0.55	0.55	0.26	0.26
NUCC-0050066	CDD-4332023	MCE_HY-14261, MCE_HY-14262, SPC_01504418, Vilazodone, Vilazodone (Hydrochloride)	GPCR/G protein; Neuronal Signaling;	5-HT Receptor; SSRIs;	0.68	10 Gy	PKC-180628	0.01	0.01	-0.66	-0.66	-1.79	-1.79	-1.12	-1.12	0.1	0.1	-0.28	-0.28	-0.51	-0.51	-0.13	-0.13	-0.12	-0.12	0.17	0.17	0.55	0.55	0.26	0.26
NUCC-0050067	CDD-2651426	MCE_HY-B1017, Molindone (hydrochloride), SPC_01506018	GPCR/G protein; Neuronal Signaling;	Dopamine Receptor;	0.97	0 Gy	PHC-180519	-0.04	-0.04	-0.11	-0.11	-0.09	-0.09	-0.02	-0.02	-0.08	-0.08	0.06	0.06	0.2	0.2	0.06	0.06	0.15	0.15	-0.15	-0.15	-0.27	-0.27	0.03	0.03
NUCC-0050067	CDD-2651426	MCE_HY-B1017, Molindone (hydrochloride), SPC_01506018	GPCR/G protein; Neuronal Signaling;	Dopamine Receptor;	0.95	10 Gy	PHC-180519	-0.04	-0.04	-0.11	-0.11	-0.09	-0.09	-0.02	-0.02	-0.08	-0.08	0.06	0.06	0.2	0.2	0.06	0.06	0.15	0.15	-0.15	-0.15	-0.27	-0.27	0.03	0.03
NUCC-0050067	CDD-2651426	MCE_HY-B1017, Molindone (hydrochloride), SPC_01506018	GPCR/G protein; Neuronal Signaling;	Dopamine Receptor;	1.27	0 Gy	PKC-180628	-0.04	-0.04	-0.11	-0.11	-0.09	-0.09	-0.02	-0.02	-0.08	-0.08	0.06	0.06	0.2	0.2	0.06	0.06	0.15	0.15	-0.15	-0.15	-0.27	-0.27	0.03	0.03
NUCC-0050067	CDD-2651426	MCE_HY-B1017, Molindone (hydrochloride), SPC_01506018	GPCR/G protein; Neuronal Signaling;	Dopamine Receptor;	0.98	10 Gy	PKC-180628	-0.04	-0.04	-0.11	-0.11	-0.09	-0.09	-0.02	-0.02	-0.08	-0.08	0.06	0.06	0.2	0.2	0.06	0.06	0.15	0.15	-0.15	-0.15	-0.27	-0.27	0.03	0.03
NUCC-0050074	CDD-2655398	MCE_HY-B0439, SPC_01506086, Sulfadoxine	Anti-infection;	Antiparasitic;	1.16	0 Gy	PHC-180519	0.05	0.05	-0.22	-0.22	-0.23	-0.23	0.04	0.04	0.14	0.14	-0.07	-0.07	-0.26	-0.26	-0.05	-0.05	-0.19	-0.19	0.06	0.06	0.37	0.37	0.12	0.12
NUCC-0050074	CDD-2655398	MCE_HY-B0439, SPC_01506086, Sulfadoxine	Anti-infection;	Antiparasitic;	0.94	10 Gy	PHC-180519	0.05	0.05	-0.22	-0.22	-0.23	-0.23	0.04	0.04	0.14	0.14	-0.07	-0.07	-0.26	-0.26	-0.05	-0.05	-0.19	-0.19	0.06	0.06	0.37	0.37	0.12	0.12
NUCC-0050074	CDD-2655398	MCE_HY-B0439, SPC_01506086, Sulfadoxine	Anti-infection;	Antiparasitic;	0.81	0 Gy	PKC-180628	0.05	0.05	-0.22	-0.22	-0.23	-0.23	0.04	0.04	0.14	0.14	-0.07	-0.07	-0.26	-0.26	-0.05	-0.05	-0.19	-0.19	0.06	0.06	0.37	0.37	0.12	0.12
NUCC-0050074	CDD-2655398	MCE_HY-B0439, SPC_01506086, Sulfadoxine	Anti-infection;	Antiparasitic;	0.87	10 Gy	PKC-180628	0.05	0.05	-0.22	-0.22	-0.23	-0.23	0.04	0.04	0.14	0.14	-0.07	-0.07	-0.26	-0.26	-0.05	-0.05	-0.19	-0.19	0.06	0.06	0.37	0.37	0.12	0.12
NUCC-0050078	CDD-2611540	CC1_CPD000469145, MCE_HY-17441, SPC_01505369, Zolpidem	Membrane Transporter/Ion Channel; Neuronal Signaling;	GABA Receptor;	1.34	0 Gy	PHC-180519	0.09	0.09	-0.15	-0.15	-0.3	-0.3	-0.06	-0.06	0.13	0.13	-0.09	-0.09	-0.17	-0.17	0.05	0.05	-0.15	-0.15	0.11	0.11	0.21	0.21	-0.05	-0.05
NUCC-0050078	CDD-2611540	CC1_CPD000469145, MCE_HY-17441, SPC_01505369, Zolpidem	Membrane Transporter/Ion Channel; Neuronal Signaling;	GABA Receptor;	1.11	10 Gy	PHC-180519	0.09	0.09	-0.15	-0.15	-0.3	-0.3	-0.06	-0.06	0.13	0.13	-0.09	-0.09	-0.17	-0.17	0.05	0.05	-0.15	-0.15	0.11	0.11	0.21	0.21	-0.05	-0.05
NUCC-0050078	CDD-2611540	CC1_CPD000469145, MCE_HY-17441, SPC_01505369, Zolpidem	Membrane Transporter/Ion Channel; Neuronal Signaling;	GABA Receptor;	0.85	0 Gy	PKC-180628	0.09	0.09	-0.15	-0.15	-0.3	-0.3	-0.06	-0.06	0.13	0.13	-0.09	-0.09	-0.17	-0.17	0.05	0.05	-0.15	-0.15	0.11	0.11	0.21	0.21	-0.05	-0.05
NUCC-0050078	CDD-2611540	CC1_CPD000469145, MCE_HY-17441, SPC_01505369, Zolpidem	Membrane Transporter/Ion Channel; Neuronal Signaling;	GABA Receptor;	0.99	10 Gy	PKC-180628	0.09	0.09	-0.15	-0.15	-0.3	-0.3	-0.06	-0.06	0.13	0.13	-0.09	-0.09	-0.17	-0.17	0.05	0.05	-0.15	-0.15	0.11	0.11	0.21	0.21	-0.05	-0.05
NUCC-0050081	CDD-3873253	Dimethyl fumarate, MCE_HY-17363, SPC_01506154	NF-kB;	Keap1-Nrf2;	1.27	0 Gy	PHC-180519	0.14	0.14	-0.13	-0.13	-0.27	-0.27	0	0	0.05	0.05	0.01	0.01	-0.31	-0.31	-0.27	-0.27	-0.02	-0.02	-0.06	-0.06	0.2	0.2	0.24	0.24
NUCC-0050081	CDD-3873253	Dimethyl fumarate, MCE_HY-17363, SPC_01506154	NF-kB;	Keap1-Nrf2;	1.17	10 Gy	PHC-180519	0.14	0.14	-0.13	-0.13	-0.27	-0.27	0	0	0.05	0.05	0.01	0.01	-0.31	-0.31	-0.27	-0.27	-0.02	-0.02	-0.06	-0.06	0.2	0.2	0.24	0.24
NUCC-0050081	CDD-3873253	Dimethyl fumarate, MCE_HY-17363, SPC_01506154	NF-kB;	Keap1-Nrf2;	0.68	0 Gy	PKC-180628	0.14	0.14	-0.13	-0.13	-0.27	-0.27	0	0	0.05	0.05	0.01	0.01	-0.31	-0.31	-0.27	-0.27	-0.02	-0.02	-0.06	-0.06	0.2	0.2	0.24	0.24
NUCC-0050081	CDD-3873253	Dimethyl fumarate, MCE_HY-17363, SPC_01506154	NF-kB;	Keap1-Nrf2;	0.81	10 Gy	PKC-180628	0.14	0.14	-0.13	-0.13	-0.27	-0.27	0	0	0.05	0.05	0.01	0.01	-0.31	-0.31	-0.27	-0.27	-0.02	-0.02	-0.06	-0.06	0.2	0.2	0.24	0.24
NUCC-0050084	CDD-3336724	Homosalate, MCE_HY-B0928, SPC_01505020	Others;	Others;	2.04	0 Gy	PHC-180519	-0.01	-0.01	-2.56	-2.56	-0.17	-0.17	2.38	2.38	-0.08	-0.08	0.04	0.04	-0.01	-0.01	-0.13	-0.13	0.19	0.19	0.02	0.02	0.2	0.2	0.37	0.37
NUCC-0050084	CDD-3336724	Homosalate, MCE_HY-B0928, SPC_01505020	Others;	Others;	0.98	10 Gy	PHC-180519	-0.01	-0.01	-2.56	-2.56	-0.17	-0.17	2.38	2.38	-0.08	-0.08	0.04	0.04	-0.01	-0.01	-0.13	-0.13	0.19	0.19	0.02	0.02	0.2	0.2	0.37	0.37
NUCC-0050084	CDD-3336724	Homosalate, MCE_HY-B0928, SPC_01505020	Others;	Others;	1.53	0 Gy	PKC-180628	-0.01	-0.01	-2.56	-2.56	-0.17	-0.17	2.38	2.38	-0.08	-0.08	0.04	0.04	-0.01	-0.01	-0.13	-0.13	0.19	0.19	0.02	0.02	0.2	0.2	0.37	0.37
NUCC-0050084	CDD-3336724	Homosalate, MCE_HY-B0928, SPC_01505020	Others;	Others;	1.48	10 Gy	PKC-180628	-0.01	-0.01	-2.56	-2.56	-0.17	-0.17	2.38	2.38	-0.08	-0.08	0.04	0.04	-0.01	-0.01	-0.13	-0.13	0.19	0.19	0.02	0.02	0.2	0.2	0.37	0.37
NUCC-0050085	CDD-2628524	MCE_HY-B0188A, Mianserin (hydrochloride), SPC_02300292	GPCR/G protein; Immunology/Inflammation;	Histamine Receptor;	1.55	0 Gy	PHC-180519	0.2	0.2	-0.33	-0.33	-0.59	-0.59	-0.06	-0.06	0.27	0.27	-0.14	-0.14	-0.31	-0.31	0.1	0.1	-0.26	-0.26	0.16	0.16	0.32	0.32	-0.1	-0.1
NUCC-0050085	CDD-2628524	MCE_HY-B0188A, Mianserin (hydrochloride), SPC_02300292	GPCR/G protein; Immunology/Inflammation;	Histamine Receptor;	0.94	10 Gy	PHC-180519	0.2	0.2	-0.33	-0.33	-0.59	-0.59	-0.06	-0.06	0.27	0.27	-0.14	-0.14	-0.31	-0.31	0.1	0.1	-0.26	-0.26	0.16	0.16	0.32	0.32	-0.1	-0.1
NUCC-0050085	CDD-2628524	MCE_HY-B0188A, Mianserin (hydrochloride), SPC_02300292	GPCR/G protein; Immunology/Inflammation;	Histamine Receptor;	0.5	0 Gy	PKC-180628	0.2	0.2	-0.33	-0.33	-0.59	-0.59	-0.06	-0.06	0.27	0.27	-0.14	-0.14	-0.31	-0.31	0.1	0.1	-0.26	-0.26	0.16	0.16	0.32	0.32	-0.1	-0.1
NUCC-0050085	CDD-2628524	MCE_HY-B0188A, Mianserin (hydrochloride), SPC_02300292	GPCR/G protein; Immunology/Inflammation;	Histamine Receptor;	0.75	10 Gy	PKC-180628	0.2	0.2	-0.33	-0.33	-0.59	-0.59	-0.06	-0.06	0.27	0.27	-0.14	-0.14	-0.31	-0.31	0.1	0.1	-0.26	-0.26	0.16	0.16	0.32	0.32	-0.1	-0.1
NUCC-0050086	CDD-2715910	Adrenalone (hydrochloride), MCE_HY-B1308, SPC_01506124	GPCR/G protein;	Adrenergic Receptor;	0.83	0 Gy	PHC-180519	0.06	0.06	-0.02	-0.02	-0.13	-0.13	-0.05	-0.05	0.02	0.02	-0.05	-0.05	-0.08	-0.08	-0.01	-0.01	-0.01	-0.01	0.05	0.05	0.05	0.05	-0.01	-0.01
NUCC-0050086	CDD-2715910	Adrenalone (hydrochloride), MCE_HY-B1308, SPC_01506124	GPCR/G protein;	Adrenergic Receptor;	0.8	10 Gy	PHC-180519	0.06	0.06	-0.02	-0.02	-0.13	-0.13	-0.05	-0.05	0.02	0.02	-0.05	-0.05	-0.08	-0.08	-0.01	-0.01	-0.01	-0.01	0.05	0.05	0.05	0.05	-0.01	-0.01
NUCC-0050086	CDD-2715910	Adrenalone (hydrochloride), MCE_HY-B1308, SPC_01506124	GPCR/G protein;	Adrenergic Receptor;	0.59	0 Gy	PKC-180628	0.06	0.06	-0.02	-0.02	-0.13	-0.13	-0.05	-0.05	0.02	0.02	-0.05	-0.05	-0.08	-0.08	-0.01	-0.01	-0.01	-0.01	0.05	0.05	0.05	0.05	-0.01	-0.01
NUCC-0050086	CDD-2715910	Adrenalone (hydrochloride), MCE_HY-B1308, SPC_01506124	GPCR/G protein;	Adrenergic Receptor;	0.65	10 Gy	PKC-180628	0.06	0.06	-0.02	-0.02	-0.13	-0.13	-0.05	-0.05	0.02	0.02	-0.05	-0.05	-0.08	-0.08	-0.01	-0.01	-0.01	-0.01	0.05	0.05	0.05	0.05	-0.01	-0.01
NUCC-0050087	CDD-2654359	Imiquimod, MCE_HY-B0180, ONC7_NSC369100, ONC9_NSC369100, SPC_01502351	Immunology/Inflammation;	Toll-like Receptor (TLR);	0.96	0 Gy	PHC-180519	-0.04	-0.04	-0.09	-0.09	-0.11	-0.11	-0.06	-0.06	0.1	0.1	0.03	0.03	0	0	0.07	0.07	-0.11	-0.11	0	0	0	0	-0.11	-0.11
NUCC-0050087	CDD-2654359	Imiquimod, MCE_HY-B0180, ONC7_NSC369100, ONC9_NSC369100, SPC_01502351	Immunology/Inflammation;	Toll-like Receptor (TLR);	0.9	10 Gy	PHC-180519	-0.04	-0.04	-0.09	-0.09	-0.11	-0.11	-0.06	-0.06	0.1	0.1	0.03	0.03	0	0	0.07	0.07	-0.11	-0.11	0	0	0	0	-0.11	-0.11
NUCC-0050087	CDD-2654359	Imiquimod, MCE_HY-B0180, ONC7_NSC369100, ONC9_NSC369100, SPC_01502351	Immunology/Inflammation;	Toll-like Receptor (TLR);	0.83	0 Gy	PKC-180628	-0.04	-0.04	-0.09	-0.09	-0.11	-0.11	-0.06	-0.06	0.1	0.1	0.03	0.03	0	0	0.07	0.07	-0.11	-0.11	0	0	0	0	-0.11	-0.11
NUCC-0050087	CDD-2654359	Imiquimod, MCE_HY-B0180, ONC7_NSC369100, ONC9_NSC369100, SPC_01502351	Immunology/Inflammation;	Toll-like Receptor (TLR);	0.76	10 Gy	PKC-180628	-0.04	-0.04	-0.09	-0.09	-0.11	-0.11	-0.06	-0.06	0.1	0.1	0.03	0.03	0	0	0.07	0.07	-0.11	-0.11	0	0	0	0	-0.11	-0.11
NUCC-0050088	CDD-2612260	CC1_CPD000466344, MCE_HY-13768A, NCI1_NSC609699, ONC7_NSC609699, ONC9_NSC609699, SPC_01505820, Topotecan (Hydrochloride)	Cell Cycle/DNA Damage;	Topoisomerase;	0.82	0 Gy	PHC-180519	-0.37	-0.37	-0.47	-0.47	0.23	0.23	0.33	0.33	-0.19	-0.19	0.12	0.12	0.3	0.3	-0.01	-0.01	0.12	0.12	-0.06	-0.06	0.15	0.15	0.33	0.33
NUCC-0050088	CDD-2612260	CC1_CPD000466344, MCE_HY-13768A, NCI1_NSC609699, ONC7_NSC609699, ONC9_NSC609699, SPC_01505820, Topotecan (Hydrochloride)	Cell Cycle/DNA Damage;	Topoisomerase;	0.78	10 Gy	PHC-180519	-0.37	-0.37	-0.47	-0.47	0.23	0.23	0.33	0.33	-0.19	-0.19	0.12	0.12	0.3	0.3	-0.01	-0.01	0.12	0.12	-0.06	-0.06	0.15	0.15	0.33	0.33
NUCC-0050088	CDD-2612260	CC1_CPD000466344, MCE_HY-13768A, NCI1_NSC609699, ONC7_NSC609699, ONC9_NSC609699, SPC_01505820, Topotecan (Hydrochloride)	Cell Cycle/DNA Damage;	Topoisomerase;	1.11	0 Gy	PKC-180628	-0.37	-0.37	-0.47	-0.47	0.23	0.23	0.33	0.33	-0.19	-0.19	0.12	0.12	0.3	0.3	-0.01	-0.01	0.12	0.12	-0.06	-0.06	0.15	0.15	0.33	0.33
NUCC-0050088	CDD-2612260	CC1_CPD000466344, MCE_HY-13768A, NCI1_NSC609699, ONC7_NSC609699, ONC9_NSC609699, SPC_01505820, Topotecan (Hydrochloride)	Cell Cycle/DNA Damage;	Topoisomerase;	0.77	10 Gy	PKC-180628	-0.37	-0.37	-0.47	-0.47	0.23	0.23	0.33	0.33	-0.19	-0.19	0.12	0.12	0.3	0.3	-0.01	-0.01	0.12	0.12	-0.06	-0.06	0.15	0.15	0.33	0.33
NUCC-0050091	CDD-2611728	Dyclonine (hydrochloride), MCE_HY-B0364A, SPC_01500268, SPC_01503892	Membrane Tranporter/Ion Channel;	Sodium Channel;	1.2	0 Gy	PHC-180519	0.07	0.07	-0.08	-0.08	-0.25	-0.25	-0.1	-0.1	-0.16	-0.16	-0.03	-0.03	0.04	0.04	-0.09	-0.09	0.19	0.19	0.05	0.05	-0.02	-0.02	0.12	0.12
NUCC-0050091	CDD-2611728	Dyclonine (hydrochloride), MCE_HY-B0364A, SPC_01500268, SPC_01503892	Membrane Tranporter/Ion Channel;	Sodium Channel;	1.1	10 Gy	PHC-180519	0.07	0.07	-0.08	-0.08	-0.25	-0.25	-0.1	-0.1	-0.16	-0.16	-0.03	-0.03	0.04	0.04	-0.09	-0.09	0.19	0.19	0.05	0.05	-0.02	-0.02	0.12	0.12
NUCC-0050091	CDD-2611728	Dyclonine (hydrochloride), MCE_HY-B0364A, SPC_01500268, SPC_01503892	Membrane Tranporter/Ion Channel;	Sodium Channel;	0.86	0 Gy	PKC-180628	0.07	0.07	-0.08	-0.08	-0.25	-0.25	-0.1	-0.1	-0.16	-0.16	-0.03	-0.03	0.04	0.04	-0.09	-0.09	0.19	0.19	0.05	0.05	-0.02	-0.02	0.12	0.12
NUCC-0050091	CDD-2611728	Dyclonine (hydrochloride), MCE_HY-B0364A, SPC_01500268, SPC_01503892	Membrane Tranporter/Ion Channel;	Sodium Channel;	0.87	10 Gy	PKC-180628	0.07	0.07	-0.08	-0.08	-0.25	-0.25	-0.1	-0.1	-0.16	-0.16	-0.03	-0.03	0.04	0.04	-0.09	-0.09	0.19	0.19	0.05	0.05	-0.02	-0.02	0.12	0.12
NUCC-0050093	CDD-2654243	Diatrizoic acid, MCE_HY-B0926, SPC_01505777	Others;	Others;	1.33	0 Gy	PHC-180519	-0.06	-0.06	-0.16	-0.16	-0.19	-0.19	-0.09	-0.09	-0.02	-0.02	-0.18	-0.18	-0.12	-0.12	0.04	0.04	0.15	0.15	0.18	0.18	0.01	0.01	-0.02	-0.02
NUCC-0050093	CDD-2654243	Diatrizoic acid, MCE_HY-B0926, SPC_01505777	Others;	Others;	0.96	10 Gy	PHC-180519	-0.06	-0.06	-0.16	-0.16	-0.19	-0.19	-0.09	-0.09	-0.02	-0.02	-0.18	-0.18	-0.12	-0.12	0.04	0.04	0.15	0.15	0.18	0.18	0.01	0.01	-0.02	-0.02
NUCC-0050093	CDD-2654243	Diatrizoic acid, MCE_HY-B0926, SPC_01505777	Others;	Others;	1.2	0 Gy	PKC-180628	-0.06	-0.06	-0.16	-0.16	-0.19	-0.19	-0.09	-0.09	-0.02	-0.02	-0.18	-0.18	-0.12	-0.12	0.04	0.04	0.15	0.15	0.18	0.18	0.01	0.01	-0.02	-0.02
NUCC-0050093	CDD-2654243	Diatrizoic acid, MCE_HY-B0926, SPC_01505777	Others;	Others;	0.77	10 Gy	PKC-180628	-0.06	-0.06	-0.16	-0.16	-0.19	-0.19	-0.09	-0.09	-0.02	-0.02	-0.18	-0.18	-0.12	-0.12	0.04	0.04	0.15	0.15	0.18	0.18	0.01	0.01	-0.02	-0.02
NUCC-0050100	CDD-2652035	CC1_CPD000449296, Ifenprodil (tartrate), MCE_HY-12882A, SPC_01506000	Membrane Tranporter/Ion Channel; Neuronal Signaling;	NMDA Receptor;	4.05	0 Gy	PHC-180519	-0.1	-0.1	-1.61	-1.61	-2.16	-2.16	-0.65	-0.65	-0.03	-0.03	-0.28	-0.28	-0.31	-0.31	-0.06	-0.06	-0.02	-0.02	0.25	0.25	0.44	0.44	0.17	0.17
NUCC-0050100	CDD-2652035	CC1_CPD000449296, Ifenprodil (tartrate), MCE_HY-12882A, SPC_01506000	Membrane Tranporter/Ion Channel; Neuronal Signaling;	NMDA Receptor;	1.8	10 Gy	PHC-180519	-0.1	-0.1	-1.61	-1.61	-2.16	-2.16	-0.65	-0.65	-0.03	-0.03	-0.28	-0.28	-0.31	-0.31	-0.06	-0.06	-0.02	-0.02	0.25	0.25	0.44	0.44	0.17	0.17
NUCC-0050100	CDD-2652035	CC1_CPD000449296, Ifenprodil (tartrate), MCE_HY-12882A, SPC_01506000	Membrane Tranporter/Ion Channel; Neuronal Signaling;	NMDA Receptor;	1.17	0 Gy	PKC-180628	-0.1	-0.1	-1.61	-1.61	-2.16	-2.16	-0.65	-0.65	-0.03	-0.03	-0.28	-0.28	-0.31	-0.31	-0.06	-0.06	-0.02	-0.02	0.25	0.25	0.44	0.44	0.17	0.17
NUCC-0050100	CDD-2652035	CC1_CPD000449296, Ifenprodil (tartrate), MCE_HY-12882A, SPC_01506000	Membrane Tranporter/Ion Channel; Neuronal Signaling;	NMDA Receptor;	1.14	10 Gy	PKC-180628	-0.1	-0.1	-1.61	-1.61	-2.16	-2.16	-0.65	-0.65	-0.03	-0.03	-0.28	-0.28	-0.31	-0.31	-0.06	-0.06	-0.02	-0.02	0.25	0.25	0.44	0.44	0.17	0.17
NUCC-0050105	CDD-2620768	MCE_HY-B0174, Olsalazine (Disodium), SPC_01502389	Anti-infection;	Antibacterial;	1.43	0 Gy	PHC-180519	0.13	0.13	-0.23	-0.23	-0.19	-0.19	0.17	0.17	0.23	0.23	-0.3	-0.3	-0.3	-0.3	0.23	0.23	-0.22	-0.22	0.26	0.26	0.32	0.32	-0.16	-0.16
NUCC-0050105	CDD-2620768	MCE_HY-B0174, Olsalazine (Disodium), SPC_01502389	Anti-infection;	Antibacterial;	0.98	10 Gy	PHC-180519	0.13	0.13	-0.23	-0.23	-0.19	-0.19	0.17	0.17	0.23	0.23	-0.3	-0.3	-0.3	-0.3	0.23	0.23	-0.22	-0.22	0.26	0.26	0.32	0.32	-0.16	-0.16
NUCC-0050105	CDD-2620768	MCE_HY-B0174, Olsalazine (Disodium), SPC_01502389	Anti-infection;	Antibacterial;	0.9	0 Gy	PKC-180628	0.13	0.13	-0.23	-0.23	-0.19	-0.19	0.17	0.17	0.23	0.23	-0.3	-0.3	-0.3	-0.3	0.23	0.23	-0.22	-0.22	0.26	0.26	0.32	0.32	-0.16	-0.16
NUCC-0050105	CDD-2620768	MCE_HY-B0174, Olsalazine (Disodium), SPC_01502389	Anti-infection;	Antibacterial;	1.27	10 Gy	PKC-180628	0.13	0.13	-0.23	-0.23	-0.19	-0.19	0.17	0.17	0.23	0.23	-0.3	-0.3	-0.3	-0.3	0.23	0.23	-0.22	-0.22	0.26	0.26	0.32	0.32	-0.16	-0.16
NUCC-0050106	CDD-4331600	Azilsartan (medoxomil monopotassium), MCE_HY-17458, SPC_01504108	GPCR/G protein;	Angiotensin Receptor;	1.27	0 Gy	PHC-180519	0.11	0.11	-0.41	-0.41	-0.36	-0.36	0.16	0.16	-0.03	-0.03	0.03	0.03	0.15	0.15	0.09	0.09	0.04	0.04	0	0	-0.13	-0.13	-0.09	-0.09
NUCC-0050106	CDD-4331600	Azilsartan (medoxomil monopotassium), MCE_HY-17458, SPC_01504108	GPCR/G protein;	Angiotensin Receptor;	0.88	10 Gy	PHC-180519	0.11	0.11	-0.41	-0.41	-0.36	-0.36	0.16	0.16	-0.03	-0.03	0.03	0.03	0.15	0.15	0.09	0.09	0.04	0.04	0	0	-0.13	-0.13	-0.09	-0.09
NUCC-0050106	CDD-4331600	Azilsartan (medoxomil monopotassium), MCE_HY-17458, SPC_01504108	GPCR/G protein;	Angiotensin Receptor;	0.96	0 Gy	PKC-180628	0.11	0.11	-0.41	-0.41	-0.36	-0.36	0.16	0.16	-0.03	-0.03	0.03	0.03	0.15	0.15	0.09	0.09	0.04	0.04	0	0	-0.13	-0.13	-0.09	-0.09
NUCC-0050106	CDD-4331600	Azilsartan (medoxomil monopotassium), MCE_HY-17458, SPC_01504108	GPCR/G protein;	Angiotensin Receptor;	1.04	10 Gy	PKC-180628	0.11	0.11	-0.41	-0.41	-0.36	-0.36	0.16	0.16	-0.03	-0.03	0.03	0.03	0.15	0.15	0.09	0.09	0.04	0.04	0	0	-0.13	-0.13	-0.09	-0.09
NUCC-0050109	CDD-2657459	Ciprofibrate, MCE_HY-B0664, SPC_01502008	Cell Cycle/DNA Damage; NF-KB;	PPAR;	1.14	0 Gy	PHC-180519	-0.08	-0.08	-0.06	-0.06	-0.01	-0.01	-0.03	-0.03	-0.09	-0.09	0.06	0.06	-0.04	-0.04	-0.19	-0.19	0.1	0.1	0	0	0.08	0.08	0.18	0.18
NUCC-0050109	CDD-2657459	Ciprofibrate, MCE_HY-B0664, SPC_01502008	Cell Cycle/DNA Damage; NF-KB;	PPAR;	1.06	10 Gy	PHC-180519	-0.08	-0.08	-0.06	-0.06	-0.01	-0.01	-0.03	-0.03	-0.09	-0.09	0.06	0.06	-0.04	-0.04	-0.19	-0.19	0.1	0.1	0	0	0.08	0.08	0.18	0.18
NUCC-0050109	CDD-2657459	Ciprofibrate, MCE_HY-B0664, SPC_01502008	Cell Cycle/DNA Damage; NF-KB;	PPAR;	1.08	0 Gy	PKC-180628	-0.08	-0.08	-0.06	-0.06	-0.01	-0.01	-0.03	-0.03	-0.09	-0.09	0.06	0.06	-0.04	-0.04	-0.19	-0.19	0.1	0.1	0	0	0.08	0.08	0.18	0.18
NUCC-0050109	CDD-2657459	Ciprofibrate, MCE_HY-B0664, SPC_01502008	Cell Cycle/DNA Damage; NF-KB;	PPAR;	0.97	10 Gy	PKC-180628	-0.08	-0.08	-0.06	-0.06	-0.01	-0.01	-0.03	-0.03	-0.09	-0.09	0.06	0.06	-0.04	-0.04	-0.19	-0.19	0.1	0.1	0	0	0.08	0.08	0.18	0.18
NUCC-0050119	CDD-2614711	3,3',5-Triiodo-L-thyronine, MCE_HY-A0070A, SPC_01502047	Others;	Others;	0.94	0 Gy	PHC-180519	0.11	0.11	-0.07	-0.07	0.05	0.05	0.23	0.23	-0.03	-0.03	0.06	0.06	-0.14	-0.14	-0.23	-0.23	0.09	0.09	-0.07	-0.07	0.16	0.16	0.32	0.32
NUCC-0050119	CDD-2614711	3,3',5-Triiodo-L-thyronine, MCE_HY-A0070A, SPC_01502047	Others;	Others;	0.88	10 Gy	PHC-180519	0.11	0.11	-0.07	-0.07	0.05	0.05	0.23	0.23	-0.03	-0.03	0.06	0.06	-0.14	-0.14	-0.23	-0.23	0.09	0.09	-0.07	-0.07	0.16	0.16	0.32	0.32
NUCC-0050119	CDD-2614711	3,3',5-Triiodo-L-thyronine, MCE_HY-A0070A, SPC_01502047	Others;	Others;	0.73	0 Gy	PKC-180628	0.11	0.11	-0.07	-0.07	0.05	0.05	0.23	0.23	-0.03	-0.03	0.06	0.06	-0.14	-0.14	-0.23	-0.23	0.09	0.09	-0.07	-0.07	0.16	0.16	0.32	0.32
NUCC-0050119	CDD-2614711	3,3',5-Triiodo-L-thyronine, MCE_HY-A0070A, SPC_01502047	Others;	Others;	0.88	10 Gy	PKC-180628	0.11	0.11	-0.07	-0.07	0.05	0.05	0.23	0.23	-0.03	-0.03	0.06	0.06	-0.14	-0.14	-0.23	-0.23	0.09	0.09	-0.07	-0.07	0.16	0.16	0.32	0.32
NUCC-0050124	CDD-2613512	Iopamidol, MCE_HY-B0684, SPC_01502304	Others;	Others;	1.27	0 Gy	PHC-180519	0.03	0.03	-0.18	-0.18	-0.3	-0.3	-0.09	-0.09	-0.01	-0.01	-0.07	-0.07	-0.08	-0.08	-0.02	-0.02	0.01	0.01	0.08	0.08	0.1	0.1	0.03	0.03
NUCC-0050124	CDD-2613512	Iopamidol, MCE_HY-B0684, SPC_01502304	Others;	Others;	1.02	10 Gy	PHC-180519	0.03	0.03	-0.18	-0.18	-0.3	-0.3	-0.09	-0.09	-0.01	-0.01	-0.07	-0.07	-0.08	-0.08	-0.02	-0.02	0.01	0.01	0.08	0.08	0.1	0.1	0.03	0.03
NUCC-0050124	CDD-2613512	Iopamidol, MCE_HY-B0684, SPC_01502304	Others;	Others;	0.9	0 Gy	PKC-180628	0.03	0.03	-0.18	-0.18	-0.3	-0.3	-0.09	-0.09	-0.01	-0.01	-0.07	-0.07	-0.08	-0.08	-0.02	-0.02	0.01	0.01	0.08	0.08	0.1	0.1	0.03	0.03
NUCC-0050124	CDD-2613512	Iopamidol, MCE_HY-B0684, SPC_01502304	Others;	Others;	0.89	10 Gy	PKC-180628	0.03	0.03	-0.18	-0.18	-0.3	-0.3	-0.09	-0.09	-0.01	-0.01	-0.07	-0.07	-0.08	-0.08	-0.02	-0.02	0.01	0.01	0.08	0.08	0.1	0.1	0.03	0.03
NUCC-0050125	CDD-3339309	Firocoxib, MCE_HY-14670, SPC_01504526	Immunology/Inflammation;	COX;	1.14	0 Gy	PHC-180519	0.19	0.19	0.05	0.05	-0.22	-0.22	-0.08	-0.08	0.03	0.03	-0.12	-0.12	-0.15	-0.15	0	0	-0.09	-0.09	0.11	0.11	0.2	0.2	0	0
NUCC-0050125	CDD-3339309	Firocoxib, MCE_HY-14670, SPC_01504526	Immunology/Inflammation;	COX;	1.03	10 Gy	PHC-180519	0.19	0.19	0.05	0.05	-0.22	-0.22	-0.08	-0.08	0.03	0.03	-0.12	-0.12	-0.15	-0.15	0	0	-0.09	-0.09	0.11	0.11	0.2	0.2	0	0
NUCC-0050125	CDD-3339309	Firocoxib, MCE_HY-14670, SPC_01504526	Immunology/Inflammation;	COX;	0.76	0 Gy	PKC-180628	0.19	0.19	0.05	0.05	-0.22	-0.22	-0.08	-0.08	0.03	0.03	-0.12	-0.12	-0.15	-0.15	0	0	-0.09	-0.09	0.11	0.11	0.2	0.2	0	0
NUCC-0050125	CDD-3339309	Firocoxib, MCE_HY-14670, SPC_01504526	Immunology/Inflammation;	COX;	1.08	10 Gy	PKC-180628	0.19	0.19	0.05	0.05	-0.22	-0.22	-0.08	-0.08	0.03	0.03	-0.12	-0.12	-0.15	-0.15	0	0	-0.09	-0.09	0.11	0.11	0.2	0.2	0	0
NUCC-0050127	CDD-2611378	CC1_CPD000058373, MCE_HY-18706, MCE_HY-B0195, SPC_01505333, Tranilast, Tranilast (trans-)	GPCR/G protein;	Angiotensin Receptor;	1.06	0 Gy	PHC-180519	-0.03	-0.03	-0.01	-0.01	-0.06	-0.06	-0.08	-0.08	-0.13	-0.13	0.1	0.1	0.07	0.07	-0.16	-0.16	0.18	0.18	-0.09	-0.09	-0.06	-0.06	0.21	0.21
NUCC-0050127	CDD-2611378	CC1_CPD000058373, MCE_HY-18706, MCE_HY-B0195, SPC_01505333, Tranilast, Tranilast (trans-)	GPCR/G protein;	Angiotensin Receptor;	1.14	10 Gy	PHC-180519	-0.03	-0.03	-0.01	-0.01	-0.06	-0.06	-0.08	-0.08	-0.13	-0.13	0.1	0.1	0.07	0.07	-0.16	-0.16	0.18	0.18	-0.09	-0.09	-0.06	-0.06	0.21	0.21
NUCC-0050127	CDD-2611378	CC1_CPD000058373, MCE_HY-18706, MCE_HY-B0195, SPC_01505333, Tranilast, Tranilast (trans-)	GPCR/G protein;	Angiotensin Receptor;	1.16	0 Gy	PKC-180628	-0.03	-0.03	-0.01	-0.01	-0.06	-0.06	-0.08	-0.08	-0.13	-0.13	0.1	0.1	0.07	0.07	-0.16	-0.16	0.18	0.18	-0.09	-0.09	-0.06	-0.06	0.21	0.21
NUCC-0050127	CDD-2611378	CC1_CPD000058373, MCE_HY-18706, MCE_HY-B0195, SPC_01505333, Tranilast, Tranilast (trans-)	GPCR/G protein;	Angiotensin Receptor;	0.95	10 Gy	PKC-180628	-0.03	-0.03	-0.01	-0.01	-0.06	-0.06	-0.08	-0.08	-0.13	-0.13	0.1	0.1	0.07	0.07	-0.16	-0.16	0.18	0.18	-0.09	-0.09	-0.06	-0.06	0.21	0.21
NUCC-0050127	CDD-2611378	CC1_CPD000058373, MCE_HY-18706, MCE_HY-B0195, SPC_01505333, Tranilast, Tranilast (trans-)	GPCR/G protein;	Angiotensin Receptor;	1.03	0 Gy	PHC-180519	-0.03	-0.03	-0.15	-0.15	0.03	0.03	0.15	0.15	-0.08	-0.08	-0.05	-0.05	0.09	0.09	0.06	0.06	0.04	0.04	0.06	0.06	-0.06	-0.06	-0.08	-0.08
NUCC-0050127	CDD-2611378	CC1_CPD000058373, MCE_HY-18706, MCE_HY-B0195, SPC_01505333, Tranilast, Tranilast (trans-)	GPCR/G protein;	Angiotensin Receptor;	0.85	10 Gy	PHC-180519	-0.03	-0.03	-0.15	-0.15	0.03	0.03	0.15	0.15	-0.08	-0.08	-0.05	-0.05	0.09	0.09	0.06	0.06	0.04	0.04	0.06	0.06	-0.06	-0.06	-0.08	-0.08
NUCC-0050127	CDD-2611378	CC1_CPD000058373, MCE_HY-18706, MCE_HY-B0195, SPC_01505333, Tranilast, Tranilast (trans-)	GPCR/G protein;	Angiotensin Receptor;	1.03	0 Gy	PKC-180628	-0.03	-0.03	-0.15	-0.15	0.03	0.03	0.15	0.15	-0.08	-0.08	-0.05	-0.05	0.09	0.09	0.06	0.06	0.04	0.04	0.06	0.06	-0.06	-0.06	-0.08	-0.08
NUCC-0050127	CDD-2611378	CC1_CPD000058373, MCE_HY-18706, MCE_HY-B0195, SPC_01505333, Tranilast, Tranilast (trans-)	GPCR/G protein;	Angiotensin Receptor;	0.92	10 Gy	PKC-180628	-0.03	-0.03	-0.15	-0.15	0.03	0.03	0.15	0.15	-0.08	-0.08	-0.05	-0.05	0.09	0.09	0.06	0.06	0.04	0.04	0.06	0.06	-0.06	-0.06	-0.08	-0.08
NUCC-0050133	CDD-2651591	MCE_HY-B0424, Nitrendipine, SPC_01503609	Membrane Tranporter/Ion Channel;	Calcium Channel;	0.67	0 Gy	PHC-180519	-0.01	-0.01	0.28	0.28	0.39	0.39	0.1	0.1	-0.11	-0.11	0.01	0.01	0.22	0.22	0.1	0.1	0.09	0.09	-0.03	-0.03	-0.25	-0.25	-0.13	-0.13
NUCC-0050133	CDD-2651591	MCE_HY-B0424, Nitrendipine, SPC_01503609	Membrane Tranporter/Ion Channel;	Calcium Channel;	0.97	10 Gy	PHC-180519	-0.01	-0.01	0.28	0.28	0.39	0.39	0.1	0.1	-0.11	-0.11	0.01	0.01	0.22	0.22	0.1	0.1	0.09	0.09	-0.03	-0.03	-0.25	-0.25	-0.13	-0.13
NUCC-0050133	CDD-2651591	MCE_HY-B0424, Nitrendipine, SPC_01503609	Membrane Tranporter/Ion Channel;	Calcium Channel;	1.25	0 Gy	PKC-180628	-0.01	-0.01	0.28	0.28	0.39	0.39	0.1	0.1	-0.11	-0.11	0.01	0.01	0.22	0.22	0.1	0.1	0.09	0.09	-0.03	-0.03	-0.25	-0.25	-0.13	-0.13
NUCC-0050133	CDD-2651591	MCE_HY-B0424, Nitrendipine, SPC_01503609	Membrane Tranporter/Ion Channel;	Calcium Channel;	1.08	10 Gy	PKC-180628	-0.01	-0.01	0.28	0.28	0.39	0.39	0.1	0.1	-0.11	-0.11	0.01	0.01	0.22	0.22	0.1	0.1	0.09	0.09	-0.03	-0.03	-0.25	-0.25	-0.13	-0.13
NUCC-0050135	CDD-2613938	MCE_HY-B0167, MCE_HY-B0167A, SPC_01500533, SPC_01500535, Salicylic acid, Sodium Salicylate	Immunology/Inflammation;; NF-KB;	COX;; NF-kB;	0.96	0 Gy	PHC-180519	-0.02	-0.02	-0.11	-0.11	-0.03	-0.03	0.06	0.06	-0.06	-0.06	-0.09	-0.09	0.1	0.1	0.13	0.13	0.09	0.09	0.11	0.11	-0.11	-0.11	-0.13	-0.13
NUCC-0050135	CDD-2613938	MCE_HY-B0167, MCE_HY-B0167A, SPC_01500533, SPC_01500535, Salicylic acid, Sodium Salicylate	Immunology/Inflammation;; NF-KB;	COX;; NF-kB;	0.92	10 Gy	PHC-180519	-0.02	-0.02	-0.11	-0.11	-0.03	-0.03	0.06	0.06	-0.06	-0.06	-0.09	-0.09	0.1	0.1	0.13	0.13	0.09	0.09	0.11	0.11	-0.11	-0.11	-0.13	-0.13
NUCC-0050135	CDD-2613938	MCE_HY-B0167, MCE_HY-B0167A, SPC_01500533, SPC_01500535, Salicylic acid, Sodium Salicylate	Immunology/Inflammation;; NF-KB;	COX;; NF-kB;	1.01	0 Gy	PKC-180628	-0.02	-0.02	-0.11	-0.11	-0.03	-0.03	0.06	0.06	-0.06	-0.06	-0.09	-0.09	0.1	0.1	0.13	0.13	0.09	0.09	0.11	0.11	-0.11	-0.11	-0.13	-0.13
NUCC-0050135	CDD-2613938	MCE_HY-B0167, MCE_HY-B0167A, SPC_01500533, SPC_01500535, Salicylic acid, Sodium Salicylate	Immunology/Inflammation;; NF-KB;	COX;; NF-kB;	0.97	10 Gy	PKC-180628	-0.02	-0.02	-0.11	-0.11	-0.03	-0.03	0.06	0.06	-0.06	-0.06	-0.09	-0.09	0.1	0.1	0.13	0.13	0.09	0.09	0.11	0.11	-0.11	-0.11	-0.13	-0.13
NUCC-0050135	CDD-2613938	MCE_HY-B0167, MCE_HY-B0167A, SPC_01500533, SPC_01500535, Salicylic acid, Sodium Salicylate	Immunology/Inflammation;; NF-KB;	COX;; NF-kB;	1.11	0 Gy	PHC-180519	-0.01	-0.01	-0.08	-0.08	-0.15	-0.15	-0.08	-0.08	-0.24	-0.24	-0.07	-0.07	0.17	0.17	0	0	0.23	0.23	0.07	0.07	-0.17	-0.17	-0.01	-0.01
NUCC-0050135	CDD-2613938	MCE_HY-B0167, MCE_HY-B0167A, SPC_01500533, SPC_01500535, Salicylic acid, Sodium Salicylate	Immunology/Inflammation;; NF-KB;	COX;; NF-kB;	1	10 Gy	PHC-180519	-0.01	-0.01	-0.08	-0.08	-0.15	-0.15	-0.08	-0.08	-0.24	-0.24	-0.07	-0.07	0.17	0.17	0	0	0.23	0.23	0.07	0.07	-0.17	-0.17	-0.01	-0.01
NUCC-0050135	CDD-2613938	MCE_HY-B0167, MCE_HY-B0167A, SPC_01500533, SPC_01500535, Salicylic acid, Sodium Salicylate	Immunology/Inflammation;; NF-KB;	COX;; NF-kB;	1	0 Gy	PKC-180628	-0.01	-0.01	-0.08	-0.08	-0.15	-0.15	-0.08	-0.08	-0.24	-0.24	-0.07	-0.07	0.17	0.17	0	0	0.23	0.23	0.07	0.07	-0.17	-0.17	-0.01	-0.01
NUCC-0050135	CDD-2613938	MCE_HY-B0167, MCE_HY-B0167A, SPC_01500533, SPC_01500535, Salicylic acid, Sodium Salicylate	Immunology/Inflammation;; NF-KB;	COX;; NF-kB;	0.82	10 Gy	PKC-180628	-0.01	-0.01	-0.08	-0.08	-0.15	-0.15	-0.08	-0.08	-0.24	-0.24	-0.07	-0.07	0.17	0.17	0	0	0.23	0.23	0.07	0.07	-0.17	-0.17	-0.01	-0.01
NUCC-0050137	CDD-2612153	Fluoxetine (hydrochloride), MCE_HY-B0102A, SPC_01504173	Neuronal Signaling;	SSRIs;	1.14	0 Gy	PHC-180519	-0.19	-0.19	-0.01	-0.01	0.08	0.08	-0.1	-0.1	-0.2	-0.2	-0.02	-0.02	0.12	0.12	-0.06	-0.06	0.23	0.23	0.02	0.02	-0.17	-0.17	0.04	0.04
NUCC-0050137	CDD-2612153	Fluoxetine (hydrochloride), MCE_HY-B0102A, SPC_01504173	Neuronal Signaling;	SSRIs;	1.03	10 Gy	PHC-180519	-0.19	-0.19	-0.01	-0.01	0.08	0.08	-0.1	-0.1	-0.2	-0.2	-0.02	-0.02	0.12	0.12	-0.06	-0.06	0.23	0.23	0.02	0.02	-0.17	-0.17	0.04	0.04
NUCC-0050137	CDD-2612153	Fluoxetine (hydrochloride), MCE_HY-B0102A, SPC_01504173	Neuronal Signaling;	SSRIs;	1.31	0 Gy	PKC-180628	-0.19	-0.19	-0.01	-0.01	0.08	0.08	-0.1	-0.1	-0.2	-0.2	-0.02	-0.02	0.12	0.12	-0.06	-0.06	0.23	0.23	0.02	0.02	-0.17	-0.17	0.04	0.04
NUCC-0050137	CDD-2612153	Fluoxetine (hydrochloride), MCE_HY-B0102A, SPC_01504173	Neuronal Signaling;	SSRIs;	0.83	10 Gy	PKC-180628	-0.19	-0.19	-0.01	-0.01	0.08	0.08	-0.1	-0.1	-0.2	-0.2	-0.02	-0.02	0.12	0.12	-0.06	-0.06	0.23	0.23	0.02	0.02	-0.17	-0.17	0.04	0.04
NUCC-0050138	CDD-2613569	Isradipine, MCE_HY-B0233, SPC_02300234	Membrane Tranporter/Ion Channel;	Calcium Channel;	1.33	0 Gy	PHC-180519	0.31	0.31	-0.03	-0.03	-0.36	-0.36	-0.02	-0.02	0.06	0.06	0.09	0.09	-0.1	-0.1	-0.13	-0.13	-0.08	-0.08	-0.05	-0.05	0.14	0.14	0.11	0.11
NUCC-0050138	CDD-2613569	Isradipine, MCE_HY-B0233, SPC_02300234	Membrane Tranporter/Ion Channel;	Calcium Channel;	1.36	10 Gy	PHC-180519	0.31	0.31	-0.03	-0.03	-0.36	-0.36	-0.02	-0.02	0.06	0.06	0.09	0.09	-0.1	-0.1	-0.13	-0.13	-0.08	-0.08	-0.05	-0.05	0.14	0.14	0.11	0.11
NUCC-0050138	CDD-2613569	Isradipine, MCE_HY-B0233, SPC_02300234	Membrane Tranporter/Ion Channel;	Calcium Channel;	0.77	0 Gy	PKC-180628	0.31	0.31	-0.03	-0.03	-0.36	-0.36	-0.02	-0.02	0.06	0.06	0.09	0.09	-0.1	-0.1	-0.13	-0.13	-0.08	-0.08	-0.05	-0.05	0.14	0.14	0.11	0.11
NUCC-0050138	CDD-2613569	Isradipine, MCE_HY-B0233, SPC_02300234	Membrane Tranporter/Ion Channel;	Calcium Channel;	1.1	10 Gy	PKC-180628	0.31	0.31	-0.03	-0.03	-0.36	-0.36	-0.02	-0.02	0.06	0.06	0.09	0.09	-0.1	-0.1	-0.13	-0.13	-0.08	-0.08	-0.05	-0.05	0.14	0.14	0.11	0.11
NUCC-0050139	CDD-2612096	CC1_CPD000048458, MCE_HY-10570, Nevirapine, SPC_01503842	Anti-infection;	HIV; NNRTIs;	1.34	0 Gy	PHC-180519	-0.14	-0.14	-0.09	-0.09	0	0	-0.05	-0.05	-0.07	-0.07	-0.12	-0.12	0.01	0.01	0.06	0.06	0.05	0.05	0.11	0.11	0	0	-0.06	-0.06
NUCC-0050139	CDD-2612096	CC1_CPD000048458, MCE_HY-10570, Nevirapine, SPC_01503842	Anti-infection;	HIV; NNRTIs;	1.12	10 Gy	PHC-180519	-0.14	-0.14	-0.09	-0.09	0	0	-0.05	-0.05	-0.07	-0.07	-0.12	-0.12	0.01	0.01	0.06	0.06	0.05	0.05	0.11	0.11	0	0	-0.06	-0.06
NUCC-0050139	CDD-2612096	CC1_CPD000048458, MCE_HY-10570, Nevirapine, SPC_01503842	Anti-infection;	HIV; NNRTIs;	1.12	0 Gy	PKC-180628	-0.14	-0.14	-0.09	-0.09	0	0	-0.05	-0.05	-0.07	-0.07	-0.12	-0.12	0.01	0.01	0.06	0.06	0.05	0.05	0.11	0.11	0	0	-0.06	-0.06
NUCC-0050139	CDD-2612096	CC1_CPD000048458, MCE_HY-10570, Nevirapine, SPC_01503842	Anti-infection;	HIV; NNRTIs;	1.2	10 Gy	PKC-180628	-0.14	-0.14	-0.09	-0.09	0	0	-0.05	-0.05	-0.07	-0.07	-0.12	-0.12	0.01	0.01	0.06	0.06	0.05	0.05	0.11	0.11	0	0	-0.06	-0.06
NUCC-0050140	CDD-2612196	Fluvastatin (sodium), MCE_HY-14664A, SPC_01504911	Metabolism/Protease;	HMG-CoA Reductase (HMGCR);	4.6	0 Gy	PHC-180519	0.59	0.59	-1.14	-1.14	-1.03	-1.03	0.7	0.7	-0.08	-0.08	-0.39	-0.39	-0.39	-0.39	-0.08	-0.08	0.06	0.06	0.32	0.32	0.53	0.53	0.27	0.27
NUCC-0050140	CDD-2612196	Fluvastatin (sodium), MCE_HY-14664A, SPC_01504911	Metabolism/Protease;	HMG-CoA Reductase (HMGCR);	2.12	10 Gy	PHC-180519	0.59	0.59	-1.14	-1.14	-1.03	-1.03	0.7	0.7	-0.08	-0.08	-0.39	-0.39	-0.39	-0.39	-0.08	-0.08	0.06	0.06	0.32	0.32	0.53	0.53	0.27	0.27
NUCC-0050140	CDD-2612196	Fluvastatin (sodium), MCE_HY-14664A, SPC_01504911	Metabolism/Protease;	HMG-CoA Reductase (HMGCR);	1.81	0 Gy	PKC-180628	0.59	0.59	-1.14	-1.14	-1.03	-1.03	0.7	0.7	-0.08	-0.08	-0.39	-0.39	-0.39	-0.39	-0.08	-0.08	0.06	0.06	0.32	0.32	0.53	0.53	0.27	0.27
NUCC-0050140	CDD-2612196	Fluvastatin (sodium), MCE_HY-14664A, SPC_01504911	Metabolism/Protease;	HMG-CoA Reductase (HMGCR);	2.39	10 Gy	PKC-180628	0.59	0.59	-1.14	-1.14	-1.03	-1.03	0.7	0.7	-0.08	-0.08	-0.39	-0.39	-0.39	-0.39	-0.08	-0.08	0.06	0.06	0.32	0.32	0.53	0.53	0.27	0.27
NUCC-0050142	CDD-2611422	Alendronate (sodium hydrate), MCE_HY-11101, SPC_01505166	Others;	Others;	0.95	0 Gy	PHC-180519	0.08	0.08	0.03	0.03	-0.09	-0.09	-0.04	-0.04	0.14	0.14	0.03	0.03	0.09	0.09	0.2	0.2	-0.08	-0.08	0.01	0.01	-0.15	-0.15	-0.24	-0.24
NUCC-0050142	CDD-2611422	Alendronate (sodium hydrate), MCE_HY-11101, SPC_01505166	Others;	Others;	1.03	10 Gy	PHC-180519	0.08	0.08	0.03	0.03	-0.09	-0.09	-0.04	-0.04	0.14	0.14	0.03	0.03	0.09	0.09	0.2	0.2	-0.08	-0.08	0.01	0.01	-0.15	-0.15	-0.24	-0.24
NUCC-0050142	CDD-2611422	Alendronate (sodium hydrate), MCE_HY-11101, SPC_01505166	Others;	Others;	0.92	0 Gy	PKC-180628	0.08	0.08	0.03	0.03	-0.09	-0.09	-0.04	-0.04	0.14	0.14	0.03	0.03	0.09	0.09	0.2	0.2	-0.08	-0.08	0.01	0.01	-0.15	-0.15	-0.24	-0.24
NUCC-0050142	CDD-2611422	Alendronate (sodium hydrate), MCE_HY-11101, SPC_01505166	Others;	Others;	1.18	10 Gy	PKC-180628	0.08	0.08	0.03	0.03	-0.09	-0.09	-0.04	-0.04	0.14	0.14	0.03	0.03	0.09	0.09	0.2	0.2	-0.08	-0.08	0.01	0.01	-0.15	-0.15	-0.24	-0.24
NUCC-0050144	CDD-2612983	CC1_CPD000466367, MCE_HY-B0217, Nitazoxanide, SPC_01503843	Others;	Others;	0.77	0 Gy	PHC-180519	-0.01	-0.01	-0.16	-0.16	0.19	0.19	0.34	0.34	0.02	0.02	-0.08	-0.08	-0.22	-0.22	-0.12	-0.12	-0.02	-0.02	0.03	0.03	0.14	0.14	0.09	0.09
NUCC-0050144	CDD-2612983	CC1_CPD000466367, MCE_HY-B0217, Nitazoxanide, SPC_01503843	Others;	Others;	0.61	10 Gy	PHC-180519	-0.01	-0.01	-0.16	-0.16	0.19	0.19	0.34	0.34	0.02	0.02	-0.08	-0.08	-0.22	-0.22	-0.12	-0.12	-0.02	-0.02	0.03	0.03	0.14	0.14	0.09	0.09
NUCC-0050144	CDD-2612983	CC1_CPD000466367, MCE_HY-B0217, Nitazoxanide, SPC_01503843	Others;	Others;	0.7	0 Gy	PKC-180628	-0.01	-0.01	-0.16	-0.16	0.19	0.19	0.34	0.34	0.02	0.02	-0.08	-0.08	-0.22	-0.22	-0.12	-0.12	-0.02	-0.02	0.03	0.03	0.14	0.14	0.09	0.09
NUCC-0050144	CDD-2612983	CC1_CPD000466367, MCE_HY-B0217, Nitazoxanide, SPC_01503843	Others;	Others;	0.77	10 Gy	PKC-180628	-0.01	-0.01	-0.16	-0.16	0.19	0.19	0.34	0.34	0.02	0.02	-0.08	-0.08	-0.22	-0.22	-0.12	-0.12	-0.02	-0.02	0.03	0.03	0.14	0.14	0.09	0.09
NUCC-0050148	CDD-3338033	MCE_HY-B0995, SPC_01503879, Tiletamine (hydrochloride)	Neuronal Signaling;	NMDA Receptor;	1.13	0 Gy	PHC-180519	0.03	0.03	-0.38	-0.38	-0.21	-0.21	0.2	0.2	0.06	0.06	-0.02	-0.02	-0.02	-0.02	0.06	0.06	-0.05	-0.05	0.02	0.02	-0.01	-0.01	-0.08	-0.08
NUCC-0050148	CDD-3338033	MCE_HY-B0995, SPC_01503879, Tiletamine (hydrochloride)	Neuronal Signaling;	NMDA Receptor;	0.74	10 Gy	PHC-180519	0.03	0.03	-0.38	-0.38	-0.21	-0.21	0.2	0.2	0.06	0.06	-0.02	-0.02	-0.02	-0.02	0.06	0.06	-0.05	-0.05	0.02	0.02	-0.01	-0.01	-0.08	-0.08
NUCC-0050148	CDD-3338033	MCE_HY-B0995, SPC_01503879, Tiletamine (hydrochloride)	Neuronal Signaling;	NMDA Receptor;	0.91	0 Gy	PKC-180628	0.03	0.03	-0.38	-0.38	-0.21	-0.21	0.2	0.2	0.06	0.06	-0.02	-0.02	-0.02	-0.02	0.06	0.06	-0.05	-0.05	0.02	0.02	-0.01	-0.01	-0.08	-0.08
NUCC-0050148	CDD-3338033	MCE_HY-B0995, SPC_01503879, Tiletamine (hydrochloride)	Neuronal Signaling;	NMDA Receptor;	0.91	10 Gy	PKC-180628	0.03	0.03	-0.38	-0.38	-0.21	-0.21	0.2	0.2	0.06	0.06	-0.02	-0.02	-0.02	-0.02	0.06	0.06	-0.05	-0.05	0.02	0.02	-0.01	-0.01	-0.08	-0.08
NUCC-0050150	CDD-2611382	Fomepizole, MCE_HY-B0876, SPC_01505432, SPC_01506159	Others;	Others;	0.97	0 Gy	PHC-180519	0.03	0.03	0.07	0.07	-0.03	-0.03	-0.07	-0.07	-0.09	-0.09	0.14	0.14	0.03	0.03	-0.2	-0.2	0.06	0.06	-0.05	-0.05	0.06	0.06	0.17	0.17
NUCC-0050150	CDD-2611382	Fomepizole, MCE_HY-B0876, SPC_01505432, SPC_01506159	Others;	Others;	1.08	10 Gy	PHC-180519	0.03	0.03	0.07	0.07	-0.03	-0.03	-0.07	-0.07	-0.09	-0.09	0.14	0.14	0.03	0.03	-0.2	-0.2	0.06	0.06	-0.05	-0.05	0.06	0.06	0.17	0.17
NUCC-0050150	CDD-2611382	Fomepizole, MCE_HY-B0876, SPC_01505432, SPC_01506159	Others;	Others;	0.88	0 Gy	PKC-180628	0.03	0.03	0.07	0.07	-0.03	-0.03	-0.07	-0.07	-0.09	-0.09	0.14	0.14	0.03	0.03	-0.2	-0.2	0.06	0.06	-0.05	-0.05	0.06	0.06	0.17	0.17
NUCC-0050150	CDD-2611382	Fomepizole, MCE_HY-B0876, SPC_01505432, SPC_01506159	Others;	Others;	0.84	10 Gy	PKC-180628	0.03	0.03	0.07	0.07	-0.03	-0.03	-0.07	-0.07	-0.09	-0.09	0.14	0.14	0.03	0.03	-0.2	-0.2	0.06	0.06	-0.05	-0.05	0.06	0.06	0.17	0.17
NUCC-0050151	CDD-2613168	Glipizide, MCE_HY-B0254, SPC_01505433	Membrane Tranporter/Ion Channel;	Potassium Channel;	1.08	0 Gy	PHC-180519	0.06	0.06	-0.1	-0.1	-0.28	-0.28	-0.12	-0.12	0.01	0.01	0.01	0.01	0.1	0.1	0.1	0.1	-0.04	-0.04	0	0	-0.09	-0.09	-0.13	-0.13
NUCC-0050151	CDD-2613168	Glipizide, MCE_HY-B0254, SPC_01505433	Membrane Tranporter/Ion Channel;	Potassium Channel;	0.99	10 Gy	PHC-180519	0.06	0.06	-0.1	-0.1	-0.28	-0.28	-0.12	-0.12	0.01	0.01	0.01	0.01	0.1	0.1	0.1	0.1	-0.04	-0.04	0	0	-0.09	-0.09	-0.13	-0.13
NUCC-0050151	CDD-2613168	Glipizide, MCE_HY-B0254, SPC_01505433	Membrane Tranporter/Ion Channel;	Potassium Channel;	0.82	0 Gy	PKC-180628	0.06	0.06	-0.1	-0.1	-0.28	-0.28	-0.12	-0.12	0.01	0.01	0.01	0.01	0.1	0.1	0.1	0.1	-0.04	-0.04	0	0	-0.09	-0.09	-0.13	-0.13
NUCC-0050151	CDD-2613168	Glipizide, MCE_HY-B0254, SPC_01505433	Membrane Tranporter/Ion Channel;	Potassium Channel;	0.98	10 Gy	PKC-180628	0.06	0.06	-0.1	-0.1	-0.28	-0.28	-0.12	-0.12	0.01	0.01	0.01	0.01	0.1	0.1	0.1	0.1	-0.04	-0.04	0	0	-0.09	-0.09	-0.13	-0.13
NUCC-0050154	CDD-2654340	MBHF_12547, MCE_HY-B0992, Nithiamide, SPC_01505448	Anti-infection;	Antibacterial;	1.07	0 Gy	PHC-180519	-0.09	-0.09	-0.01	-0.01	0.04	0.04	-0.04	-0.04	-0.11	-0.11	0.08	0.08	0.11	0.11	-0.08	-0.08	0.13	0.13	-0.06	-0.06	-0.13	-0.13	0.06	0.06
NUCC-0050154	CDD-2654340	MBHF_12547, MCE_HY-B0992, Nithiamide, SPC_01505448	Anti-infection;	Antibacterial;	1.05	10 Gy	PHC-180519	-0.09	-0.09	-0.01	-0.01	0.04	0.04	-0.04	-0.04	-0.11	-0.11	0.08	0.08	0.11	0.11	-0.08	-0.08	0.13	0.13	-0.06	-0.06	-0.13	-0.13	0.06	0.06
NUCC-0050154	CDD-2654340	MBHF_12547, MCE_HY-B0992, Nithiamide, SPC_01505448	Anti-infection;	Antibacterial;	1.02	0 Gy	PKC-180628	-0.09	-0.09	-0.01	-0.01	0.04	0.04	-0.04	-0.04	-0.11	-0.11	0.08	0.08	0.11	0.11	-0.08	-0.08	0.13	0.13	-0.06	-0.06	-0.13	-0.13	0.06	0.06
NUCC-0050154	CDD-2654340	MBHF_12547, MCE_HY-B0992, Nithiamide, SPC_01505448	Anti-infection;	Antibacterial;	0.91	10 Gy	PKC-180628	-0.09	-0.09	-0.01	-0.01	0.04	0.04	-0.04	-0.04	-0.11	-0.11	0.08	0.08	0.11	0.11	-0.08	-0.08	0.13	0.13	-0.06	-0.06	-0.13	-0.13	0.06	0.06
NUCC-0050155	CDD-2626206	MCE_HY-B1200, Pralidoxime (chloride), SPC_01502043, SPC_01505449	Neuronal Signaling;	AChE;	1.07	0 Gy	PHC-180519	-0.04	-0.04	-0.07	-0.07	-0.28	-0.28	-0.25	-0.25	0.04	0.04	-0.01	-0.01	0	0	0.05	0.05	0.03	0.03	0.07	0.07	-0.05	-0.05	-0.09	-0.09
NUCC-0050155	CDD-2626206	MCE_HY-B1200, Pralidoxime (chloride), SPC_01502043, SPC_01505449	Neuronal Signaling;	AChE;	0.97	10 Gy	PHC-180519	-0.04	-0.04	-0.07	-0.07	-0.28	-0.28	-0.25	-0.25	0.04	0.04	-0.01	-0.01	0	0	0.05	0.05	0.03	0.03	0.07	0.07	-0.05	-0.05	-0.09	-0.09
NUCC-0050155	CDD-2626206	MCE_HY-B1200, Pralidoxime (chloride), SPC_01502043, SPC_01505449	Neuronal Signaling;	AChE;	0.8	0 Gy	PKC-180628	-0.04	-0.04	-0.07	-0.07	-0.28	-0.28	-0.25	-0.25	0.04	0.04	-0.01	-0.01	0	0	0.05	0.05	0.03	0.03	0.07	0.07	-0.05	-0.05	-0.09	-0.09
NUCC-0050155	CDD-2626206	MCE_HY-B1200, Pralidoxime (chloride), SPC_01502043, SPC_01505449	Neuronal Signaling;	AChE;	0.83	10 Gy	PKC-180628	-0.04	-0.04	-0.07	-0.07	-0.28	-0.28	-0.25	-0.25	0.04	0.04	-0.01	-0.01	0	0	0.05	0.05	0.03	0.03	0.07	0.07	-0.05	-0.05	-0.09	-0.09
NUCC-0050156	CDD-2611653	CC1_CPD000466323, MCE_HY-11018, Risperidone, SPC_01506038	GPCR/G protein; Neuronal Signaling;	5-HT Receptor; Dopamine Receptor;	1.06	0 Gy	PHC-180519	0.05	0.05	-0.07	-0.07	-0.26	-0.26	-0.14	-0.14	-0.22	-0.22	-0.07	-0.07	0.07	0.07	-0.08	-0.08	0.27	0.27	0.1	0.1	-0.09	-0.09	0.08	0.08
NUCC-0050156	CDD-2611653	CC1_CPD000466323, MCE_HY-11018, Risperidone, SPC_01506038	GPCR/G protein; Neuronal Signaling;	5-HT Receptor; Dopamine Receptor;	0.93	10 Gy	PHC-180519	0.05	0.05	-0.07	-0.07	-0.26	-0.26	-0.14	-0.14	-0.22	-0.22	-0.07	-0.07	0.07	0.07	-0.08	-0.08	0.27	0.27	0.1	0.1	-0.09	-0.09	0.08	0.08
NUCC-0050156	CDD-2611653	CC1_CPD000466323, MCE_HY-11018, Risperidone, SPC_01506038	GPCR/G protein; Neuronal Signaling;	5-HT Receptor; Dopamine Receptor;	0.76	0 Gy	PKC-180628	0.05	0.05	-0.07	-0.07	-0.26	-0.26	-0.14	-0.14	-0.22	-0.22	-0.07	-0.07	0.07	0.07	-0.08	-0.08	0.27	0.27	0.1	0.1	-0.09	-0.09	0.08	0.08
NUCC-0050156	CDD-2611653	CC1_CPD000466323, MCE_HY-11018, Risperidone, SPC_01506038	GPCR/G protein; Neuronal Signaling;	5-HT Receptor; Dopamine Receptor;	0.72	10 Gy	PKC-180628	0.05	0.05	-0.07	-0.07	-0.26	-0.26	-0.14	-0.14	-0.22	-0.22	-0.07	-0.07	0.07	0.07	-0.08	-0.08	0.27	0.27	0.1	0.1	-0.09	-0.09	0.08	0.08
NUCC-0050157	CDD-2612319	MCE_HY-A0092, SPC_01505466, Trimethadione	Others;	Others;	1.08	0 Gy	PHC-180519	-0.03	-0.03	-0.03	-0.03	-0.11	-0.11	-0.11	-0.11	0.05	0.05	0.23	0.23	0.07	0.07	-0.11	-0.11	-0.04	-0.04	-0.23	-0.23	-0.1	-0.1	0.09	0.09
NUCC-0050157	CDD-2612319	MCE_HY-A0092, SPC_01505466, Trimethadione	Others;	Others;	1.25	10 Gy	PHC-180519	-0.03	-0.03	-0.03	-0.03	-0.11	-0.11	-0.11	-0.11	0.05	0.05	0.23	0.23	0.07	0.07	-0.11	-0.11	-0.04	-0.04	-0.23	-0.23	-0.1	-0.1	0.09	0.09
NUCC-0050157	CDD-2612319	MCE_HY-A0092, SPC_01505466, Trimethadione	Others;	Others;	0.91	0 Gy	PKC-180628	-0.03	-0.03	-0.03	-0.03	-0.11	-0.11	-0.11	-0.11	0.05	0.05	0.23	0.23	0.07	0.07	-0.11	-0.11	-0.04	-0.04	-0.23	-0.23	-0.1	-0.1	0.09	0.09
NUCC-0050157	CDD-2612319	MCE_HY-A0092, SPC_01505466, Trimethadione	Others;	Others;	1.07	10 Gy	PKC-180628	-0.03	-0.03	-0.03	-0.03	-0.11	-0.11	-0.11	-0.11	0.05	0.05	0.23	0.23	0.07	0.07	-0.11	-0.11	-0.04	-0.04	-0.23	-0.23	-0.1	-0.1	0.09	0.09
NUCC-0050158	CDD-4331577	MCE_HY-A0032A, SPC_01503870, Valganciclovir (hydrochloride)	Anti-infection;	CMV;	0.93	0 Gy	PHC-180519	-0.12	-0.12	-0.09	-0.09	0.02	0.02	-0.01	-0.01	0.01	0.01	0.1	0.1	-0.02	-0.02	-0.11	-0.11	0.09	0.09	-0.02	-0.02	0.01	0.01	0.12	0.12
NUCC-0050158	CDD-4331577	MCE_HY-A0032A, SPC_01503870, Valganciclovir (hydrochloride)	Anti-infection;	CMV;	0.97	10 Gy	PHC-180519	-0.12	-0.12	-0.09	-0.09	0.02	0.02	-0.01	-0.01	0.01	0.01	0.1	0.1	-0.02	-0.02	-0.11	-0.11	0.09	0.09	-0.02	-0.02	0.01	0.01	0.12	0.12
NUCC-0050158	CDD-4331577	MCE_HY-A0032A, SPC_01503870, Valganciclovir (hydrochloride)	Anti-infection;	CMV;	0.99	0 Gy	PKC-180628	-0.12	-0.12	-0.09	-0.09	0.02	0.02	-0.01	-0.01	0.01	0.01	0.1	0.1	-0.02	-0.02	-0.11	-0.11	0.09	0.09	-0.02	-0.02	0.01	0.01	0.12	0.12
NUCC-0050158	CDD-4331577	MCE_HY-A0032A, SPC_01503870, Valganciclovir (hydrochloride)	Anti-infection;	CMV;	0.7	10 Gy	PKC-180628	-0.12	-0.12	-0.09	-0.09	0.02	0.02	-0.01	-0.01	0.01	0.01	0.1	0.1	-0.02	-0.02	-0.11	-0.11	0.09	0.09	-0.02	-0.02	0.01	0.01	0.12	0.12
NUCC-0050160	CDD-3097798	Amorolfine (hydrochloride), MCE_HY-B0238, SPC_01502371	Anti-infection;	Antifungal;	4.74	0 Gy	PHC-180519	0.28	0.28	-1.23	-1.23	-1.69	-1.69	-0.18	-0.18	-0.06	-0.06	-0.35	-0.35	-0.57	-0.57	-0.28	-0.28	0.06	0.06	0.21	0.21	0.24	0.24	0.09	0.09
NUCC-0050160	CDD-3097798	Amorolfine (hydrochloride), MCE_HY-B0238, SPC_01502371	Anti-infection;	Antifungal;	2.23	10 Gy	PHC-180519	0.28	0.28	-1.23	-1.23	-1.69	-1.69	-0.18	-0.18	-0.06	-0.06	-0.35	-0.35	-0.57	-0.57	-0.28	-0.28	0.06	0.06	0.21	0.21	0.24	0.24	0.09	0.09
NUCC-0050160	CDD-3097798	Amorolfine (hydrochloride), MCE_HY-B0238, SPC_01502371	Anti-infection;	Antifungal;	1.29	0 Gy	PKC-180628	0.28	0.28	-1.23	-1.23	-1.69	-1.69	-0.18	-0.18	-0.06	-0.06	-0.35	-0.35	-0.57	-0.57	-0.28	-0.28	0.06	0.06	0.21	0.21	0.24	0.24	0.09	0.09
NUCC-0050160	CDD-3097798	Amorolfine (hydrochloride), MCE_HY-B0238, SPC_01502371	Anti-infection;	Antifungal;	1.57	10 Gy	PKC-180628	0.28	0.28	-1.23	-1.23	-1.69	-1.69	-0.18	-0.18	-0.06	-0.06	-0.35	-0.35	-0.57	-0.57	-0.28	-0.28	0.06	0.06	0.21	0.21	0.24	0.24	0.09	0.09
NUCC-0050161	CDD-2901876	(S)-(+)-Ibuprofen, MCE_HY-78131A, SPC_01502363	Immunology/Inflammation;	COX;	0.96	0 Gy	PHC-180519	0.07	0.07	0.04	0.04	-0.14	-0.14	-0.11	-0.11	-0.05	-0.05	-0.02	-0.02	-0.04	-0.04	-0.07	-0.07	0.09	0.09	0.03	0.03	0.01	0.01	0.07	0.07
NUCC-0050161	CDD-2901876	(S)-(+)-Ibuprofen, MCE_HY-78131A, SPC_01502363	Immunology/Inflammation;	COX;	0.96	10 Gy	PHC-180519	0.07	0.07	0.04	0.04	-0.14	-0.14	-0.11	-0.11	-0.05	-0.05	-0.02	-0.02	-0.04	-0.04	-0.07	-0.07	0.09	0.09	0.03	0.03	0.01	0.01	0.07	0.07
NUCC-0050161	CDD-2901876	(S)-(+)-Ibuprofen, MCE_HY-78131A, SPC_01502363	Immunology/Inflammation;	COX;	0.8	0 Gy	PKC-180628	0.07	0.07	0.04	0.04	-0.14	-0.14	-0.11	-0.11	-0.05	-0.05	-0.02	-0.02	-0.04	-0.04	-0.07	-0.07	0.09	0.09	0.03	0.03	0.01	0.01	0.07	0.07
NUCC-0050161	CDD-2901876	(S)-(+)-Ibuprofen, MCE_HY-78131A, SPC_01502363	Immunology/Inflammation;	COX;	0.76	10 Gy	PKC-180628	0.07	0.07	0.04	0.04	-0.14	-0.14	-0.11	-0.11	-0.05	-0.05	-0.02	-0.02	-0.04	-0.04	-0.07	-0.07	0.09	0.09	0.03	0.03	0.01	0.01	0.07	0.07
NUCC-0050162	CDD-2652928	MCE_HY-17407, SPC_01503850, Ziprasidone (hydrochloride monohydrate)	GPCR/G protein; Neuronal Signaling;	5-HT Receptor; Dopamine Receptor;	1.02	0 Gy	PHC-180519	0.22	0.22	-0.03	-0.03	-0.36	-0.36	-0.11	-0.11	-0.13	-0.13	0.11	0.11	0.18	0.18	-0.06	-0.06	0.19	0.19	-0.17	-0.17	-0.25	-0.25	0.11	0.11
NUCC-0050162	CDD-2652928	MCE_HY-17407, SPC_01503850, Ziprasidone (hydrochloride monohydrate)	GPCR/G protein; Neuronal Signaling;	5-HT Receptor; Dopamine Receptor;	1.11	10 Gy	PHC-180519	0.22	0.22	-0.03	-0.03	-0.36	-0.36	-0.11	-0.11	-0.13	-0.13	0.11	0.11	0.18	0.18	-0.06	-0.06	0.19	0.19	-0.17	-0.17	-0.25	-0.25	0.11	0.11
NUCC-0050162	CDD-2652928	MCE_HY-17407, SPC_01503850, Ziprasidone (hydrochloride monohydrate)	GPCR/G protein; Neuronal Signaling;	5-HT Receptor; Dopamine Receptor;	0.73	0 Gy	PKC-180628	0.22	0.22	-0.03	-0.03	-0.36	-0.36	-0.11	-0.11	-0.13	-0.13	0.11	0.11	0.18	0.18	-0.06	-0.06	0.19	0.19	-0.17	-0.17	-0.25	-0.25	0.11	0.11
NUCC-0050162	CDD-2652928	MCE_HY-17407, SPC_01503850, Ziprasidone (hydrochloride monohydrate)	GPCR/G protein; Neuronal Signaling;	5-HT Receptor; Dopamine Receptor;	0.68	10 Gy	PKC-180628	0.22	0.22	-0.03	-0.03	-0.36	-0.36	-0.11	-0.11	-0.13	-0.13	0.11	0.11	0.18	0.18	-0.06	-0.06	0.19	0.19	-0.17	-0.17	-0.25	-0.25	0.11	0.11
NUCC-0050164	CDD-2655632	Atracurium (besylate), CC1_CPD000471626, MCE_HY-B0292A, SPC_01505872	Membrane Tranporter/Ion Channel; Neuronal Signaling;	nAChR;	1.2	0 Gy	PHC-180519	0.67	0.67	-0.16	-0.16	-0.15	-0.15	0.68	0.68	0.05	0.05	-0.11	-0.11	-0.07	-0.07	0.09	0.09	0.12	0.12	0.13	0.13	0.02	0.02	0.01	0.01
NUCC-0050164	CDD-2655632	Atracurium (besylate), CC1_CPD000471626, MCE_HY-B0292A, SPC_01505872	Membrane Tranporter/Ion Channel; Neuronal Signaling;	nAChR;	0.9	10 Gy	PHC-180519	0.67	0.67	-0.16	-0.16	-0.15	-0.15	0.68	0.68	0.05	0.05	-0.11	-0.11	-0.07	-0.07	0.09	0.09	0.12	0.12	0.13	0.13	0.02	0.02	0.01	0.01
NUCC-0050164	CDD-2655632	Atracurium (besylate), CC1_CPD000471626, MCE_HY-B0292A, SPC_01505872	Membrane Tranporter/Ion Channel; Neuronal Signaling;	nAChR;	1.01	0 Gy	PKC-180628	0.67	0.67	-0.16	-0.16	-0.15	-0.15	0.68	0.68	0.05	0.05	-0.11	-0.11	-0.07	-0.07	0.09	0.09	0.12	0.12	0.13	0.13	0.02	0.02	0.01	0.01
NUCC-0050164	CDD-2655632	Atracurium (besylate), CC1_CPD000471626, MCE_HY-B0292A, SPC_01505872	Membrane Tranporter/Ion Channel; Neuronal Signaling;	nAChR;	2.6	10 Gy	PKC-180628	0.67	0.67	-0.16	-0.16	-0.15	-0.15	0.68	0.68	0.05	0.05	-0.11	-0.11	-0.07	-0.07	0.09	0.09	0.12	0.12	0.13	0.13	0.02	0.02	0.01	0.01
NUCC-0050165	CDD-2611533	MCE_HY-B0342, Meglumine, SPC_01300029	Others;	Others;	1.07	0 Gy	PHC-180519	0.19	0.19	-0.06	-0.06	-0.24	-0.24	0.01	0.01	0.05	0.05	0.05	0.05	0.02	0.02	0.02	0.02	-0.02	-0.02	-0.03	-0.03	-0.03	-0.03	-0.02	-0.02
NUCC-0050165	CDD-2611533	MCE_HY-B0342, Meglumine, SPC_01300029	Others;	Others;	1.04	10 Gy	PHC-180519	0.19	0.19	-0.06	-0.06	-0.24	-0.24	0.01	0.01	0.05	0.05	0.05	0.05	0.02	0.02	0.02	0.02	-0.02	-0.02	-0.03	-0.03	-0.03	-0.03	-0.02	-0.02
NUCC-0050165	CDD-2611533	MCE_HY-B0342, Meglumine, SPC_01300029	Others;	Others;	0.78	0 Gy	PKC-180628	0.19	0.19	-0.06	-0.06	-0.24	-0.24	0.01	0.01	0.05	0.05	0.05	0.05	0.02	0.02	0.02	0.02	-0.02	-0.02	-0.03	-0.03	-0.03	-0.03	-0.02	-0.02
NUCC-0050165	CDD-2611533	MCE_HY-B0342, Meglumine, SPC_01300029	Others;	Others;	0.94	10 Gy	PKC-180628	0.19	0.19	-0.06	-0.06	-0.24	-0.24	0.01	0.01	0.05	0.05	0.05	0.05	0.02	0.02	0.02	0.02	-0.02	-0.02	-0.03	-0.03	-0.03	-0.03	-0.02	-0.02
NUCC-0050166	CDD-2801593	CC1_CPD000466359, Enalaprilat (dihydrate), MCE_HY-B0231, SPC_01503833	Metabolism/Protease;	Angiotensin-converting Enzyme (ACE);	1.23	0 Gy	PHC-180519	0.02	0.02	-0.18	-0.18	-0.29	-0.29	-0.09	-0.09	-0.02	-0.02	-0.03	-0.03	-0.07	-0.07	-0.06	-0.06	0.04	0.04	0.03	0.03	0.08	0.08	0.09	0.09
NUCC-0050166	CDD-2801593	CC1_CPD000466359, Enalaprilat (dihydrate), MCE_HY-B0231, SPC_01503833	Metabolism/Protease;	Angiotensin-converting Enzyme (ACE);	1.05	10 Gy	PHC-180519	0.02	0.02	-0.18	-0.18	-0.29	-0.29	-0.09	-0.09	-0.02	-0.02	-0.03	-0.03	-0.07	-0.07	-0.06	-0.06	0.04	0.04	0.03	0.03	0.08	0.08	0.09	0.09
NUCC-0050166	CDD-2801593	CC1_CPD000466359, Enalaprilat (dihydrate), MCE_HY-B0231, SPC_01503833	Metabolism/Protease;	Angiotensin-converting Enzyme (ACE);	0.8	0 Gy	PKC-180628	0.02	0.02	-0.18	-0.18	-0.29	-0.29	-0.09	-0.09	-0.02	-0.02	-0.03	-0.03	-0.07	-0.07	-0.06	-0.06	0.04	0.04	0.03	0.03	0.08	0.08	0.09	0.09
NUCC-0050166	CDD-2801593	CC1_CPD000466359, Enalaprilat (dihydrate), MCE_HY-B0231, SPC_01503833	Metabolism/Protease;	Angiotensin-converting Enzyme (ACE);	0.85	10 Gy	PKC-180628	0.02	0.02	-0.18	-0.18	-0.29	-0.29	-0.09	-0.09	-0.02	-0.02	-0.03	-0.03	-0.07	-0.07	-0.06	-0.06	0.04	0.04	0.03	0.03	0.08	0.08	0.09	0.09
NUCC-0050169	CDD-2653886	CC1_CPD000469282, Glycopyrrolate, MCE_HY-17465, SPC_01505753	GPCR/G protein; Neuronal Signaling;	mAChR;	1.12	0 Gy	PHC-180519	0	0	0.01	0.01	-0.09	-0.09	-0.1	-0.1	0.14	0.14	0.04	0.04	-0.02	-0.02	0.08	0.08	-0.15	-0.15	-0.01	-0.01	0.06	0.06	-0.08	-0.08
NUCC-0050169	CDD-2653886	CC1_CPD000469282, Glycopyrrolate, MCE_HY-17465, SPC_01505753	GPCR/G protein; Neuronal Signaling;	mAChR;	1.15	10 Gy	PHC-180519	0	0	0.01	0.01	-0.09	-0.09	-0.1	-0.1	0.14	0.14	0.04	0.04	-0.02	-0.02	0.08	0.08	-0.15	-0.15	-0.01	-0.01	0.06	0.06	-0.08	-0.08
NUCC-0050169	CDD-2653886	CC1_CPD000469282, Glycopyrrolate, MCE_HY-17465, SPC_01505753	GPCR/G protein; Neuronal Signaling;	mAChR;	0.93	0 Gy	PKC-180628	0	0	0.01	0.01	-0.09	-0.09	-0.1	-0.1	0.14	0.14	0.04	0.04	-0.02	-0.02	0.08	0.08	-0.15	-0.15	-0.01	-0.01	0.06	0.06	-0.08	-0.08
NUCC-0050169	CDD-2653886	CC1_CPD000469282, Glycopyrrolate, MCE_HY-17465, SPC_01505753	GPCR/G protein; Neuronal Signaling;	mAChR;	1.09	10 Gy	PKC-180628	0	0	0.01	0.01	-0.09	-0.09	-0.1	-0.1	0.14	0.14	0.04	0.04	-0.02	-0.02	0.08	0.08	-0.15	-0.15	-0.01	-0.01	0.06	0.06	-0.08	-0.08
NUCC-0050170	CDD-3338951	Bisoctrizole, MCE_HY-B0897, SPC_01503866	Others;	Others;	1.12	0 Gy	PHC-180519	0.26	0.26	-0.06	-0.06	-0.14	-0.14	0.18	0.18	-0.23	-0.23	-0.13	-0.13	0.14	0.14	0.04	0.04	0.25	0.25	0.13	0.13	-0.16	-0.16	-0.04	-0.04
NUCC-0050170	CDD-3338951	Bisoctrizole, MCE_HY-B0897, SPC_01503866	Others;	Others;	0.98	10 Gy	PHC-180519	0.26	0.26	-0.06	-0.06	-0.14	-0.14	0.18	0.18	-0.23	-0.23	-0.13	-0.13	0.14	0.14	0.04	0.04	0.25	0.25	0.13	0.13	-0.16	-0.16	-0.04	-0.04
NUCC-0050170	CDD-3338951	Bisoctrizole, MCE_HY-B0897, SPC_01503866	Others;	Others;	1.07	0 Gy	PKC-180628	0.26	0.26	-0.06	-0.06	-0.14	-0.14	0.18	0.18	-0.23	-0.23	-0.13	-0.13	0.14	0.14	0.04	0.04	0.25	0.25	0.13	0.13	-0.16	-0.16	-0.04	-0.04
NUCC-0050170	CDD-3338951	Bisoctrizole, MCE_HY-B0897, SPC_01503866	Others;	Others;	0.98	10 Gy	PKC-180628	0.26	0.26	-0.06	-0.06	-0.14	-0.14	0.18	0.18	-0.23	-0.23	-0.13	-0.13	0.14	0.14	0.04	0.04	0.25	0.25	0.13	0.13	-0.16	-0.16	-0.04	-0.04
NUCC-0050176	CDD-2612204	Fluvoxamine (maleate), MCE_HY-B0103A, SPC_01505604	Neuronal Signaling;	SSRIs;	1.24	0 Gy	PHC-180519	-0.04	-0.04	-0.28	-0.28	-0.42	-0.42	-0.18	-0.18	-0.07	-0.07	0.06	0.06	0.11	0.11	-0.02	-0.02	0.14	0.14	-0.07	-0.07	-0.13	-0.13	0.08	0.08
NUCC-0050176	CDD-2612204	Fluvoxamine (maleate), MCE_HY-B0103A, SPC_01505604	Neuronal Signaling;	SSRIs;	1	10 Gy	PHC-180519	-0.04	-0.04	-0.28	-0.28	-0.42	-0.42	-0.18	-0.18	-0.07	-0.07	0.06	0.06	0.11	0.11	-0.02	-0.02	0.14	0.14	-0.07	-0.07	-0.13	-0.13	0.08	0.08
NUCC-0050176	CDD-2612204	Fluvoxamine (maleate), MCE_HY-B0103A, SPC_01505604	Neuronal Signaling;	SSRIs;	0.93	0 Gy	PKC-180628	-0.04	-0.04	-0.28	-0.28	-0.42	-0.42	-0.18	-0.18	-0.07	-0.07	0.06	0.06	0.11	0.11	-0.02	-0.02	0.14	0.14	-0.07	-0.07	-0.13	-0.13	0.08	0.08
NUCC-0050176	CDD-2612204	Fluvoxamine (maleate), MCE_HY-B0103A, SPC_01505604	Neuronal Signaling;	SSRIs;	0.74	10 Gy	PKC-180628	-0.04	-0.04	-0.28	-0.28	-0.42	-0.42	-0.18	-0.18	-0.07	-0.07	0.06	0.06	0.11	0.11	-0.02	-0.02	0.14	0.14	-0.07	-0.07	-0.13	-0.13	0.08	0.08
NUCC-0050180	CDD-2801193	CC1_CPD000469144, MCE_HY-B0305A, Roxatidine (Acetate Hydrochloride), SPC_01502334	GPCR/G protein; Immunology/Inflammation;	Histamine Receptor;	0.95	0 Gy	PHC-180519	0.2	0.2	-0.08	-0.08	-0.1	-0.1	0.18	0.18	0.28	0.28	0	0	-0.02	-0.02	0.26	0.26	-0.28	-0.28	-0.15	-0.15	0.03	0.03	-0.1	-0.1
NUCC-0050180	CDD-2801193	CC1_CPD000469144, MCE_HY-B0305A, Roxatidine (Acetate Hydrochloride), SPC_01502334	GPCR/G protein; Immunology/Inflammation;	Histamine Receptor;	1.05	10 Gy	PHC-180519	0.2	0.2	-0.08	-0.08	-0.1	-0.1	0.18	0.18	0.28	0.28	0	0	-0.02	-0.02	0.26	0.26	-0.28	-0.28	-0.15	-0.15	0.03	0.03	-0.1	-0.1
NUCC-0050180	CDD-2801193	CC1_CPD000469144, MCE_HY-B0305A, Roxatidine (Acetate Hydrochloride), SPC_01502334	GPCR/G protein; Immunology/Inflammation;	Histamine Receptor;	0.93	0 Gy	PKC-180628	0.2	0.2	-0.08	-0.08	-0.1	-0.1	0.18	0.18	0.28	0.28	0	0	-0.02	-0.02	0.26	0.26	-0.28	-0.28	-0.15	-0.15	0.03	0.03	-0.1	-0.1
NUCC-0050180	CDD-2801193	CC1_CPD000469144, MCE_HY-B0305A, Roxatidine (Acetate Hydrochloride), SPC_01502334	GPCR/G protein; Immunology/Inflammation;	Histamine Receptor;	1.39	10 Gy	PKC-180628	0.2	0.2	-0.08	-0.08	-0.1	-0.1	0.18	0.18	0.28	0.28	0	0	-0.02	-0.02	0.26	0.26	-0.28	-0.28	-0.15	-0.15	0.03	0.03	-0.1	-0.1
NUCC-0050181	CDD-3338490	MCE_HY-B0774, SPC_01502336, Seratrodast	Others;	Others;	1.14	0 Gy	PHC-180519	0.22	0.22	-0.06	-0.06	-0.37	-0.37	-0.09	-0.09	0.12	0.12	0.08	0.08	0.08	0.08	0.12	0.12	-0.11	-0.11	-0.05	-0.05	-0.1	-0.1	-0.16	-0.16
NUCC-0050181	CDD-3338490	MCE_HY-B0774, SPC_01502336, Seratrodast	Others;	Others;	1.17	10 Gy	PHC-180519	0.22	0.22	-0.06	-0.06	-0.37	-0.37	-0.09	-0.09	0.12	0.12	0.08	0.08	0.08	0.08	0.12	0.12	-0.11	-0.11	-0.05	-0.05	-0.1	-0.1	-0.16	-0.16
NUCC-0050181	CDD-3338490	MCE_HY-B0774, SPC_01502336, Seratrodast	Others;	Others;	0.79	0 Gy	PKC-180628	0.22	0.22	-0.06	-0.06	-0.37	-0.37	-0.09	-0.09	0.12	0.12	0.08	0.08	0.08	0.08	0.12	0.12	-0.11	-0.11	-0.05	-0.05	-0.1	-0.1	-0.16	-0.16
NUCC-0050181	CDD-3338490	MCE_HY-B0774, SPC_01502336, Seratrodast	Others;	Others;	1.07	10 Gy	PKC-180628	0.22	0.22	-0.06	-0.06	-0.37	-0.37	-0.09	-0.09	0.12	0.12	0.08	0.08	0.08	0.08	0.12	0.12	-0.11	-0.11	-0.05	-0.05	-0.1	-0.1	-0.16	-0.16
NUCC-0050186	CDD-2611513	Citric acid (trilithium salt tetrahydrate), MCE_HY-B1295, SPC_01300013	Others;	Others;	1.04	0 Gy	PHC-180519	-0.11	-0.11	-0.15	-0.15	-0.02	-0.02	0.02	0.02	-0.02	-0.02	0.03	0.03	0.1	0.1	0.05	0.05	0.04	0.04	-0.06	-0.06	-0.12	-0.12	-0.02	-0.02
NUCC-0050186	CDD-2611513	Citric acid (trilithium salt tetrahydrate), MCE_HY-B1295, SPC_01300013	Others;	Others;	0.96	10 Gy	PHC-180519	-0.11	-0.11	-0.15	-0.15	-0.02	-0.02	0.02	0.02	-0.02	-0.02	0.03	0.03	0.1	0.1	0.05	0.05	0.04	0.04	-0.06	-0.06	-0.12	-0.12	-0.02	-0.02
NUCC-0050186	CDD-2611513	Citric acid (trilithium salt tetrahydrate), MCE_HY-B1295, SPC_01300013	Others;	Others;	1.14	0 Gy	PKC-180628	-0.11	-0.11	-0.15	-0.15	-0.02	-0.02	0.02	0.02	-0.02	-0.02	0.03	0.03	0.1	0.1	0.05	0.05	0.04	0.04	-0.06	-0.06	-0.12	-0.12	-0.02	-0.02
NUCC-0050186	CDD-2611513	Citric acid (trilithium salt tetrahydrate), MCE_HY-B1295, SPC_01300013	Others;	Others;	0.91	10 Gy	PKC-180628	-0.11	-0.11	-0.15	-0.15	-0.02	-0.02	0.02	0.02	-0.02	-0.02	0.03	0.03	0.1	0.1	0.05	0.05	0.04	0.04	-0.06	-0.06	-0.12	-0.12	-0.02	-0.02
NUCC-0050187	CDD-2651546	Granisetron (Hydrochloride), MCE_HY-B0071A, SPC_01502365	GPCR/G protein; Neuronal Signaling;	5-HT Receptor;	1.23	0 Gy	PHC-180519	-0.09	-0.09	0.02	0.02	-0.13	-0.13	-0.24	-0.24	0.06	0.06	0.04	0.04	-0.1	-0.1	-0.08	-0.08	-0.09	-0.09	-0.01	-0.01	0.13	0.13	0.05	0.05
NUCC-0050187	CDD-2651546	Granisetron (Hydrochloride), MCE_HY-B0071A, SPC_01502365	GPCR/G protein; Neuronal Signaling;	5-HT Receptor;	1.22	10 Gy	PHC-180519	-0.09	-0.09	0.02	0.02	-0.13	-0.13	-0.24	-0.24	0.06	0.06	0.04	0.04	-0.1	-0.1	-0.08	-0.08	-0.09	-0.09	-0.01	-0.01	0.13	0.13	0.05	0.05
NUCC-0050187	CDD-2651546	Granisetron (Hydrochloride), MCE_HY-B0071A, SPC_01502365	GPCR/G protein; Neuronal Signaling;	5-HT Receptor;	0.9	0 Gy	PKC-180628	-0.09	-0.09	0.02	0.02	-0.13	-0.13	-0.24	-0.24	0.06	0.06	0.04	0.04	-0.1	-0.1	-0.08	-0.08	-0.09	-0.09	-0.01	-0.01	0.13	0.13	0.05	0.05
NUCC-0050187	CDD-2651546	Granisetron (Hydrochloride), MCE_HY-B0071A, SPC_01502365	GPCR/G protein; Neuronal Signaling;	5-HT Receptor;	0.92	10 Gy	PKC-180628	-0.09	-0.09	0.02	0.02	-0.13	-0.13	-0.24	-0.24	0.06	0.06	0.04	0.04	-0.1	-0.1	-0.08	-0.08	-0.09	-0.09	-0.01	-0.01	0.13	0.13	0.05	0.05
NUCC-0050192	CDD-2651392	MCE_HY-B1077, Penfluridol, SPC_01505691	Membrane Tranporter/Ion Channel;	Calcium Channel;	1.79	0 Gy	PHC-180519	-1.21	-1.21	-1.47	-1.47	0.25	0.25	0.51	0.51	-0.1	-0.1	0	0	-0.11	-0.11	-0.21	-0.21	0.11	0.11	0.13	0.13	0.34	0.34	0.32	0.32
NUCC-0050192	CDD-2651392	MCE_HY-B1077, Penfluridol, SPC_01505691	Membrane Tranporter/Ion Channel;	Calcium Channel;	1.1	10 Gy	PHC-180519	-1.21	-1.21	-1.47	-1.47	0.25	0.25	0.51	0.51	-0.1	-0.1	0	0	-0.11	-0.11	-0.21	-0.21	0.11	0.11	0.13	0.13	0.34	0.34	0.32	0.32
NUCC-0050192	CDD-2651392	MCE_HY-B1077, Penfluridol, SPC_01505691	Membrane Tranporter/Ion Channel;	Calcium Channel;	1.26	0 Gy	PKC-180628	-1.21	-1.21	-1.47	-1.47	0.25	0.25	0.51	0.51	-0.1	-0.1	0	0	-0.11	-0.11	-0.21	-0.21	0.11	0.11	0.13	0.13	0.34	0.34	0.32	0.32
NUCC-0050192	CDD-2651392	MCE_HY-B1077, Penfluridol, SPC_01505691	Membrane Tranporter/Ion Channel;	Calcium Channel;	0.78	10 Gy	PKC-180628	-1.21	-1.21	-1.47	-1.47	0.25	0.25	0.51	0.51	-0.1	-0.1	0	0	-0.11	-0.11	-0.21	-0.21	0.11	0.11	0.13	0.13	0.34	0.34	0.32	0.32
NUCC-0050194	CDD-2660643	CC1_CPD000058253, MCE_HY-17392, SPC_01502360, Zalcitabine	Anti-infection;	HIV; NRTIs;	0.77	0 Gy	PHC-180519	-0.02	-0.02	0.11	0.11	0.13	0.13	0	0	0.11	0.11	0.22	0.22	0.02	0.02	-0.09	-0.09	-0.16	-0.16	-0.26	-0.26	-0.02	-0.02	0.08	0.08
NUCC-0050194	CDD-2660643	CC1_CPD000058253, MCE_HY-17392, SPC_01502360, Zalcitabine	Anti-infection;	HIV; NRTIs;	1.12	10 Gy	PHC-180519	-0.02	-0.02	0.11	0.11	0.13	0.13	0	0	0.11	0.11	0.22	0.22	0.02	0.02	-0.09	-0.09	-0.16	-0.16	-0.26	-0.26	-0.02	-0.02	0.08	0.08
NUCC-0050194	CDD-2660643	CC1_CPD000058253, MCE_HY-17392, SPC_01502360, Zalcitabine	Anti-infection;	HIV; NRTIs;	0.94	0 Gy	PKC-180628	-0.02	-0.02	0.11	0.11	0.13	0.13	0	0	0.11	0.11	0.22	0.22	0.02	0.02	-0.09	-0.09	-0.16	-0.16	-0.26	-0.26	-0.02	-0.02	0.08	0.08
NUCC-0050194	CDD-2660643	CC1_CPD000058253, MCE_HY-17392, SPC_01502360, Zalcitabine	Anti-infection;	HIV; NRTIs;	0.96	10 Gy	PKC-180628	-0.02	-0.02	0.11	0.11	0.13	0.13	0	0	0.11	0.11	0.22	0.22	0.02	0.02	-0.09	-0.09	-0.16	-0.16	-0.26	-0.26	-0.02	-0.02	0.08	0.08
NUCC-0050200	CDD-2613900	CC1_CPD000058847, MCE_HY-B0113, NWU-20190218_A01B14, Omeprazole, SPC_01502361, SPC_01505693	Membrane Tranporter/Ion Channel;	Proton Pump;	1.04	0 Gy	PHC-180519	0.15	0.15	0.03	0.03	-0.11	-0.11	0.01	0.01	-0.02	-0.02	-0.12	-0.12	-0.07	-0.07	0.03	0.03	0.02	0.02	0.07	0.07	0.02	0.02	-0.03	-0.03
NUCC-0050200	CDD-2613900	CC1_CPD000058847, MCE_HY-B0113, NWU-20190218_A01B14, Omeprazole, SPC_01502361, SPC_01505693	Membrane Tranporter/Ion Channel;	Proton Pump;	0.97	10 Gy	PHC-180519	0.15	0.15	0.03	0.03	-0.11	-0.11	0.01	0.01	-0.02	-0.02	-0.12	-0.12	-0.07	-0.07	0.03	0.03	0.02	0.02	0.07	0.07	0.02	0.02	-0.03	-0.03
NUCC-0050200	CDD-2613900	CC1_CPD000058847, MCE_HY-B0113, NWU-20190218_A01B14, Omeprazole, SPC_01502361, SPC_01505693	Membrane Tranporter/Ion Channel;	Proton Pump;	0.94	0 Gy	PKC-180628	0.15	0.15	0.03	0.03	-0.11	-0.11	0.01	0.01	-0.02	-0.02	-0.12	-0.12	-0.07	-0.07	0.03	0.03	0.02	0.02	0.07	0.07	0.02	0.02	-0.03	-0.03
NUCC-0050200	CDD-2613900	CC1_CPD000058847, MCE_HY-B0113, NWU-20190218_A01B14, Omeprazole, SPC_01502361, SPC_01505693	Membrane Tranporter/Ion Channel;	Proton Pump;	0.9	10 Gy	PKC-180628	0.15	0.15	0.03	0.03	-0.11	-0.11	0.01	0.01	-0.02	-0.02	-0.12	-0.12	-0.07	-0.07	0.03	0.03	0.02	0.02	0.07	0.07	0.02	0.02	-0.03	-0.03
NUCC-0050201	CDD-2655352	Docusate (Sodium), MCE_HY-B1268, SPC_01503881	Others;	Others;	0.93	0 Gy	PHC-180519	0.16	0.16	-0.02	-0.02	-0.27	-0.27	-0.09	-0.09	0	0	0.13	0.13	0.21	0.21	0.08	0.08	0.03	0.03	-0.11	-0.11	-0.27	-0.27	-0.13	-0.13
NUCC-0050201	CDD-2655352	Docusate (Sodium), MCE_HY-B1268, SPC_01503881	Others;	Others;	1.03	10 Gy	PHC-180519	0.16	0.16	-0.02	-0.02	-0.27	-0.27	-0.09	-0.09	0	0	0.13	0.13	0.21	0.21	0.08	0.08	0.03	0.03	-0.11	-0.11	-0.27	-0.27	-0.13	-0.13
NUCC-0050201	CDD-2655352	Docusate (Sodium), MCE_HY-B1268, SPC_01503881	Others;	Others;	0.87	0 Gy	PKC-180628	0.16	0.16	-0.02	-0.02	-0.27	-0.27	-0.09	-0.09	0	0	0.13	0.13	0.21	0.21	0.08	0.08	0.03	0.03	-0.11	-0.11	-0.27	-0.27	-0.13	-0.13
NUCC-0050201	CDD-2655352	Docusate (Sodium), MCE_HY-B1268, SPC_01503881	Others;	Others;	0.89	10 Gy	PKC-180628	0.16	0.16	-0.02	-0.02	-0.27	-0.27	-0.09	-0.09	0	0	0.13	0.13	0.21	0.21	0.08	0.08	0.03	0.03	-0.11	-0.11	-0.27	-0.27	-0.13	-0.13
NUCC-0050206	CDD-2612614	L-Cycloserine, MCE_HY-B1122, SPC_01506178	Membrane Tranporter/Ion Channel; Neuronal Signaling;	GABA Receptor;	1.06	0 Gy	PHC-180519	-0.02	-0.02	0.02	0.02	0.08	0.08	0.04	0.04	0.28	0.28	-0.04	-0.04	-0.18	-0.18	0.14	0.14	-0.33	-0.33	0.1	0.1	0.23	0.23	-0.2	-0.2
NUCC-0050206	CDD-2612614	L-Cycloserine, MCE_HY-B1122, SPC_01506178	Membrane Tranporter/Ion Channel; Neuronal Signaling;	GABA Receptor;	1.03	10 Gy	PHC-180519	-0.02	-0.02	0.02	0.02	0.08	0.08	0.04	0.04	0.28	0.28	-0.04	-0.04	-0.18	-0.18	0.14	0.14	-0.33	-0.33	0.1	0.1	0.23	0.23	-0.2	-0.2
NUCC-0050206	CDD-2612614	L-Cycloserine, MCE_HY-B1122, SPC_01506178	Membrane Tranporter/Ion Channel; Neuronal Signaling;	GABA Receptor;	1.01	0 Gy	PKC-180628	-0.02	-0.02	0.02	0.02	0.08	0.08	0.04	0.04	0.28	0.28	-0.04	-0.04	-0.18	-0.18	0.14	0.14	-0.33	-0.33	0.1	0.1	0.23	0.23	-0.2	-0.2
NUCC-0050206	CDD-2612614	L-Cycloserine, MCE_HY-B1122, SPC_01506178	Membrane Tranporter/Ion Channel; Neuronal Signaling;	GABA Receptor;	1.12	10 Gy	PKC-180628	-0.02	-0.02	0.02	0.02	0.08	0.08	0.04	0.04	0.28	0.28	-0.04	-0.04	-0.18	-0.18	0.14	0.14	-0.33	-0.33	0.1	0.1	0.23	0.23	-0.2	-0.2
NUCC-0050209	CDD-2657444	CC1_CPD000466305, MCE_HY-15209, Repaglinide, SPC_01506035	Others;	Others;	1.16	0 Gy	PHC-180519	0.04	0.04	-0.05	-0.05	-0.1	-0.1	-0.01	-0.01	-0.14	-0.14	-0.01	-0.01	0.22	0.22	0.09	0.09	0.09	0.09	-0.02	-0.02	-0.24	-0.24	-0.13	-0.13
NUCC-0050209	CDD-2657444	CC1_CPD000466305, MCE_HY-15209, Repaglinide, SPC_01506035	Others;	Others;	1.08	10 Gy	PHC-180519	0.04	0.04	-0.05	-0.05	-0.1	-0.1	-0.01	-0.01	-0.14	-0.14	-0.01	-0.01	0.22	0.22	0.09	0.09	0.09	0.09	-0.02	-0.02	-0.24	-0.24	-0.13	-0.13
NUCC-0050209	CDD-2657444	CC1_CPD000466305, MCE_HY-15209, Repaglinide, SPC_01506035	Others;	Others;	1.12	0 Gy	PKC-180628	0.04	0.04	-0.05	-0.05	-0.1	-0.1	-0.01	-0.01	-0.14	-0.14	-0.01	-0.01	0.22	0.22	0.09	0.09	0.09	0.09	-0.02	-0.02	-0.24	-0.24	-0.13	-0.13
NUCC-0050209	CDD-2657444	CC1_CPD000466305, MCE_HY-15209, Repaglinide, SPC_01506035	Others;	Others;	1.22	10 Gy	PKC-180628	0.04	0.04	-0.05	-0.05	-0.1	-0.1	-0.01	-0.01	-0.14	-0.14	-0.01	-0.01	0.22	0.22	0.09	0.09	0.09	0.09	-0.02	-0.02	-0.24	-0.24	-0.13	-0.13
NUCC-0050211	CDD-2611853	CC1_CPD000058350, MCE_HY-B0116, SPC_01502339, Stavudine	Anti-infection;	HIV; NRTIs;	1.01	0 Gy	PHC-180519	0.14	0.14	-0.17	-0.17	-0.27	-0.27	0.04	0.04	-0.05	-0.05	0.11	0.11	0.06	0.06	-0.1	-0.1	0.09	0.09	-0.19	-0.19	-0.13	-0.13	0.15	0.15
NUCC-0050211	CDD-2611853	CC1_CPD000058350, MCE_HY-B0116, SPC_01502339, Stavudine	Anti-infection;	HIV; NRTIs;	1.1	10 Gy	PHC-180519	0.14	0.14	-0.17	-0.17	-0.27	-0.27	0.04	0.04	-0.05	-0.05	0.11	0.11	0.06	0.06	-0.1	-0.1	0.09	0.09	-0.19	-0.19	-0.13	-0.13	0.15	0.15
NUCC-0050211	CDD-2611853	CC1_CPD000058350, MCE_HY-B0116, SPC_01502339, Stavudine	Anti-infection;	HIV; NRTIs;	1.08	0 Gy	PKC-180628	0.14	0.14	-0.17	-0.17	-0.27	-0.27	0.04	0.04	-0.05	-0.05	0.11	0.11	0.06	0.06	-0.1	-0.1	0.09	0.09	-0.19	-0.19	-0.13	-0.13	0.15	0.15
NUCC-0050211	CDD-2611853	CC1_CPD000058350, MCE_HY-B0116, SPC_01502339, Stavudine	Anti-infection;	HIV; NRTIs;	0.99	10 Gy	PKC-180628	0.14	0.14	-0.17	-0.17	-0.27	-0.27	0.04	0.04	-0.05	-0.05	0.11	0.11	0.06	0.06	-0.1	-0.1	0.09	0.09	-0.19	-0.19	-0.13	-0.13	0.15	0.15
NUCC-0050212	CDD-2655597	Adapalene, MCE_HY-B0091, SPC_01502376	Others;	RAR/RXR;	1.44	0 Gy	PHC-180519	-0.21	-0.21	-0.54	-0.54	-0.42	-0.42	-0.09	-0.09	-0.05	-0.05	0.05	0.05	-0.21	-0.21	-0.31	-0.31	0.15	0.15	0.14	0.14	0.14	0.14	0.15	0.15
NUCC-0050212	CDD-2655597	Adapalene, MCE_HY-B0091, SPC_01502376	Others;	RAR/RXR;	1.17	10 Gy	PHC-180519	-0.21	-0.21	-0.54	-0.54	-0.42	-0.42	-0.09	-0.09	-0.05	-0.05	0.05	0.05	-0.21	-0.21	-0.31	-0.31	0.15	0.15	0.14	0.14	0.14	0.14	0.15	0.15
NUCC-0050212	CDD-2655597	Adapalene, MCE_HY-B0091, SPC_01502376	Others;	RAR/RXR;	0.7	0 Gy	PKC-180628	-0.21	-0.21	-0.54	-0.54	-0.42	-0.42	-0.09	-0.09	-0.05	-0.05	0.05	0.05	-0.21	-0.21	-0.31	-0.31	0.15	0.15	0.14	0.14	0.14	0.14	0.15	0.15
NUCC-0050212	CDD-2655597	Adapalene, MCE_HY-B0091, SPC_01502376	Others;	RAR/RXR;	0.59	10 Gy	PKC-180628	-0.21	-0.21	-0.54	-0.54	-0.42	-0.42	-0.09	-0.09	-0.05	-0.05	0.05	0.05	-0.21	-0.21	-0.31	-0.31	0.15	0.15	0.14	0.14	0.14	0.14	0.15	0.15
NUCC-0050213	CDD-2613833	MCE_HY-17470, Mizoribine, SPC_01503416	Others;	Others;	1.11	0 Gy	PHC-180519	0.18	0.18	0.11	0.11	-0.22	-0.22	-0.15	-0.15	0.08	0.08	0.09	0.09	-0.14	-0.14	-0.15	-0.15	0	0	-0.1	-0.1	0.07	0.07	0.17	0.17
NUCC-0050213	CDD-2613833	MCE_HY-17470, Mizoribine, SPC_01503416	Others;	Others;	1.25	10 Gy	PHC-180519	0.18	0.18	0.11	0.11	-0.22	-0.22	-0.15	-0.15	0.08	0.08	0.09	0.09	-0.14	-0.14	-0.15	-0.15	0	0	-0.1	-0.1	0.07	0.07	0.17	0.17
NUCC-0050213	CDD-2613833	MCE_HY-17470, Mizoribine, SPC_01503416	Others;	Others;	0.74	0 Gy	PKC-180628	0.18	0.18	0.11	0.11	-0.22	-0.22	-0.15	-0.15	0.08	0.08	0.09	0.09	-0.14	-0.14	-0.15	-0.15	0	0	-0.1	-0.1	0.07	0.07	0.17	0.17
NUCC-0050213	CDD-2613833	MCE_HY-17470, Mizoribine, SPC_01503416	Others;	Others;	1.14	10 Gy	PKC-180628	0.18	0.18	0.11	0.11	-0.22	-0.22	-0.15	-0.15	0.08	0.08	0.09	0.09	-0.14	-0.14	-0.15	-0.15	0	0	-0.1	-0.1	0.07	0.07	0.17	0.17
NUCC-0050216	CDD-3087909	MCE_HY-13910, SPC_01502393, Tenofovir	Anti-infection;	HIV; NRTIs;	1.09	0 Gy	PHC-180519	0.1	0.1	-0.05	-0.05	-0.25	-0.25	-0.1	-0.1	-0.09	-0.09	0.04	0.04	0.03	0.03	-0.1	-0.1	0.13	0.13	-0.06	-0.06	-0.04	-0.04	0.15	0.15
NUCC-0050216	CDD-3087909	MCE_HY-13910, SPC_01502393, Tenofovir	Anti-infection;	HIV; NRTIs;	1.09	10 Gy	PHC-180519	0.1	0.1	-0.05	-0.05	-0.25	-0.25	-0.1	-0.1	-0.09	-0.09	0.04	0.04	0.03	0.03	-0.1	-0.1	0.13	0.13	-0.06	-0.06	-0.04	-0.04	0.15	0.15
NUCC-0050216	CDD-3087909	MCE_HY-13910, SPC_01502393, Tenofovir	Anti-infection;	HIV; NRTIs;	0.89	0 Gy	PKC-180628	0.1	0.1	-0.05	-0.05	-0.25	-0.25	-0.1	-0.1	-0.09	-0.09	0.04	0.04	0.03	0.03	-0.1	-0.1	0.13	0.13	-0.06	-0.06	-0.04	-0.04	0.15	0.15
NUCC-0050216	CDD-3087909	MCE_HY-13910, SPC_01502393, Tenofovir	Anti-infection;	HIV; NRTIs;	0.9	10 Gy	PKC-180628	0.1	0.1	-0.05	-0.05	-0.25	-0.25	-0.1	-0.1	-0.09	-0.09	0.04	0.04	0.03	0.03	-0.1	-0.1	0.13	0.13	-0.06	-0.06	-0.04	-0.04	0.15	0.15
NUCC-0050222	CDD-4332158	Hexylene glycol, MCE_HY-B0903, SPC_01506161	Others;	Others;	1.16	0 Gy	PHC-180519	-0.02	-0.02	-0.22	-0.22	-0.22	-0.22	-0.02	-0.02	0.05	0.05	-0.2	-0.2	-0.09	-0.09	0.16	0.16	-0.03	-0.03	0.25	0.25	0.14	0.14	-0.14	-0.14
NUCC-0050222	CDD-4332158	Hexylene glycol, MCE_HY-B0903, SPC_01506161	Others;	Others;	0.81	10 Gy	PHC-180519	-0.02	-0.02	-0.22	-0.22	-0.22	-0.22	-0.02	-0.02	0.05	0.05	-0.2	-0.2	-0.09	-0.09	0.16	0.16	-0.03	-0.03	0.25	0.25	0.14	0.14	-0.14	-0.14
NUCC-0050222	CDD-4332158	Hexylene glycol, MCE_HY-B0903, SPC_01506161	Others;	Others;	0.83	0 Gy	PKC-180628	-0.02	-0.02	-0.22	-0.22	-0.22	-0.22	-0.02	-0.02	0.05	0.05	-0.2	-0.2	-0.09	-0.09	0.16	0.16	-0.03	-0.03	0.25	0.25	0.14	0.14	-0.14	-0.14
NUCC-0050222	CDD-4332158	Hexylene glycol, MCE_HY-B0903, SPC_01506161	Others;	Others;	0.92	10 Gy	PKC-180628	-0.02	-0.02	-0.22	-0.22	-0.22	-0.22	-0.02	-0.02	0.05	0.05	-0.2	-0.2	-0.09	-0.09	0.16	0.16	-0.03	-0.03	0.25	0.25	0.14	0.14	-0.14	-0.14
NUCC-0050223	CDD-2612265	CC1_CPD000466313, MCE_HY-B0247, SPC_01505211, Torsemide	Others;	Others;	1.16	0 Gy	PHC-180519	0.01	0.01	0.03	0.03	-0.07	-0.07	-0.09	-0.09	-0.16	-0.16	-0.09	-0.09	0.02	0.02	-0.05	-0.05	0.19	0.19	0.11	0.11	-0.04	-0.04	0.04	0.04
NUCC-0050223	CDD-2612265	CC1_CPD000466313, MCE_HY-B0247, SPC_01505211, Torsemide	Others;	Others;	1.05	10 Gy	PHC-180519	0.01	0.01	0.03	0.03	-0.07	-0.07	-0.09	-0.09	-0.16	-0.16	-0.09	-0.09	0.02	0.02	-0.05	-0.05	0.19	0.19	0.11	0.11	-0.04	-0.04	0.04	0.04
NUCC-0050223	CDD-2612265	CC1_CPD000466313, MCE_HY-B0247, SPC_01505211, Torsemide	Others;	Others;	1.01	0 Gy	PKC-180628	0.01	0.01	0.03	0.03	-0.07	-0.07	-0.09	-0.09	-0.16	-0.16	-0.09	-0.09	0.02	0.02	-0.05	-0.05	0.19	0.19	0.11	0.11	-0.04	-0.04	0.04	0.04
NUCC-0050223	CDD-2612265	CC1_CPD000466313, MCE_HY-B0247, SPC_01505211, Torsemide	Others;	Others;	0.85	10 Gy	PKC-180628	0.01	0.01	0.03	0.03	-0.07	-0.07	-0.09	-0.09	-0.16	-0.16	-0.09	-0.09	0.02	0.02	-0.05	-0.05	0.19	0.19	0.11	0.11	-0.04	-0.04	0.04	0.04
NUCC-0050225	CDD-3339837	Dimesna, MCE_HY-B1022, SPC_01502283	Others;	Others;	1.13	0 Gy	PHC-180519	0.11	0.11	-0.05	-0.05	-0.35	-0.35	-0.19	-0.19	-0.12	-0.12	0	0	0.04	0.04	-0.08	-0.08	0.18	0.18	0	0	-0.1	-0.1	0.08	0.08
NUCC-0050225	CDD-3339837	Dimesna, MCE_HY-B1022, SPC_01502283	Others;	Others;	1.1	10 Gy	PHC-180519	0.11	0.11	-0.05	-0.05	-0.35	-0.35	-0.19	-0.19	-0.12	-0.12	0	0	0.04	0.04	-0.08	-0.08	0.18	0.18	0	0	-0.1	-0.1	0.08	0.08
NUCC-0050225	CDD-3339837	Dimesna, MCE_HY-B1022, SPC_01502283	Others;	Others;	0.8	0 Gy	PKC-180628	0.11	0.11	-0.05	-0.05	-0.35	-0.35	-0.19	-0.19	-0.12	-0.12	0	0	0.04	0.04	-0.08	-0.08	0.18	0.18	0	0	-0.1	-0.1	0.08	0.08
NUCC-0050225	CDD-3339837	Dimesna, MCE_HY-B1022, SPC_01502283	Others;	Others;	0.86	10 Gy	PKC-180628	0.11	0.11	-0.05	-0.05	-0.35	-0.35	-0.19	-0.19	-0.12	-0.12	0	0	0.04	0.04	-0.08	-0.08	0.18	0.18	0	0	-0.1	-0.1	0.08	0.08
NUCC-0050229	CDD-3333689	Entacapone, MCE_HY-14280, SPC_01502381	Others;	COMT;	1.08	0 Gy	PHC-180519	0.04	0.04	-0.19	-0.19	-0.33	-0.33	-0.1	-0.1	0.17	0.17	0.05	0.05	-0.01	-0.01	0.11	0.11	-0.18	-0.18	-0.11	-0.11	-0.06	-0.06	-0.13	-0.13
NUCC-0050229	CDD-3333689	Entacapone, MCE_HY-14280, SPC_01502381	Others;	COMT;	0.99	10 Gy	PHC-180519	0.04	0.04	-0.19	-0.19	-0.33	-0.33	-0.1	-0.1	0.17	0.17	0.05	0.05	-0.01	-0.01	0.11	0.11	-0.18	-0.18	-0.11	-0.11	-0.06	-0.06	-0.13	-0.13
NUCC-0050229	CDD-3333689	Entacapone, MCE_HY-14280, SPC_01502381	Others;	COMT;	0.88	0 Gy	PKC-180628	0.04	0.04	-0.19	-0.19	-0.33	-0.33	-0.1	-0.1	0.17	0.17	0.05	0.05	-0.01	-0.01	0.11	0.11	-0.18	-0.18	-0.11	-0.11	-0.06	-0.06	-0.13	-0.13
NUCC-0050229	CDD-3333689	Entacapone, MCE_HY-14280, SPC_01502381	Others;	COMT;	0.86	10 Gy	PKC-180628	0.04	0.04	-0.19	-0.19	-0.33	-0.33	-0.1	-0.1	0.17	0.17	0.05	0.05	-0.01	-0.01	0.11	0.11	-0.18	-0.18	-0.11	-0.11	-0.06	-0.06	-0.13	-0.13
NUCC-0050230	CDD-3114452	Febuxostat, MCE_HY-14268, SPC_01504286	Metabolism/Protease;	Xanthine oxidase;	1.86	0 Gy	PHC-180519	-0.35	-0.35	-1.54	-1.54	0.32	0.32	1.51	1.51	-0.06	-0.06	0.09	0.09	-0.04	-0.04	-0.19	-0.19	0.2	0.2	0.05	0.05	0.38	0.38	0.53	0.53
NUCC-0050230	CDD-3114452	Febuxostat, MCE_HY-14268, SPC_01504286	Metabolism/Protease;	Xanthine oxidase;	1.41	10 Gy	PHC-180519	-0.35	-0.35	-1.54	-1.54	0.32	0.32	1.51	1.51	-0.06	-0.06	0.09	0.09	-0.04	-0.04	-0.19	-0.19	0.2	0.2	0.05	0.05	0.38	0.38	0.53	0.53
NUCC-0050230	CDD-3114452	Febuxostat, MCE_HY-14268, SPC_01504286	Metabolism/Protease;	Xanthine oxidase;	1.47	0 Gy	PKC-180628	-0.35	-0.35	-1.54	-1.54	0.32	0.32	1.51	1.51	-0.06	-0.06	0.09	0.09	-0.04	-0.04	-0.19	-0.19	0.2	0.2	0.05	0.05	0.38	0.38	0.53	0.53
NUCC-0050230	CDD-3114452	Febuxostat, MCE_HY-14268, SPC_01504286	Metabolism/Protease;	Xanthine oxidase;	1.33	10 Gy	PKC-180628	-0.35	-0.35	-1.54	-1.54	0.32	0.32	1.51	1.51	-0.06	-0.06	0.09	0.09	-0.04	-0.04	-0.19	-0.19	0.2	0.2	0.05	0.05	0.38	0.38	0.53	0.53
NUCC-0050231	CDD-4190419	Fenofibric acid, MCE_HY-B0760, SPC_01504414	Others;	Others;	3.33	0 Gy	PHC-180519	-0.55	-0.55	-0.83	-0.83	-1.39	-1.39	-1.11	-1.11	-0.05	-0.05	0	0	-0.11	-0.11	-0.16	-0.16	0.06	0.06	0.05	0.05	0.24	0.24	0.25	0.25
NUCC-0050231	CDD-4190419	Fenofibric acid, MCE_HY-B0760, SPC_01504414	Others;	Others;	2.32	10 Gy	PHC-180519	-0.55	-0.55	-0.83	-0.83	-1.39	-1.39	-1.11	-1.11	-0.05	-0.05	0	0	-0.11	-0.11	-0.16	-0.16	0.06	0.06	0.05	0.05	0.24	0.24	0.25	0.25
NUCC-0050231	CDD-4190419	Fenofibric acid, MCE_HY-B0760, SPC_01504414	Others;	Others;	1.59	0 Gy	PKC-180628	-0.55	-0.55	-0.83	-0.83	-1.39	-1.39	-1.11	-1.11	-0.05	-0.05	0	0	-0.11	-0.11	-0.16	-0.16	0.06	0.06	0.05	0.05	0.24	0.24	0.25	0.25
NUCC-0050231	CDD-4190419	Fenofibric acid, MCE_HY-B0760, SPC_01504414	Others;	Others;	1.01	10 Gy	PKC-180628	-0.55	-0.55	-0.83	-0.83	-1.39	-1.39	-1.11	-1.11	-0.05	-0.05	0	0	-0.11	-0.11	-0.16	-0.16	0.06	0.06	0.05	0.05	0.24	0.24	0.25	0.25
NUCC-0050235	CDD-4331572	Levosimendan, MCE_HY-14286, SPC_01502356	Others;	Others;	1.41	0 Gy	PHC-180519	0.05	0.05	-0.35	-0.35	-0.37	-0.37	0.03	0.03	0.19	0.19	-0.19	-0.19	-0.15	-0.15	0.23	0.23	-0.16	-0.16	0.23	0.23	0.11	0.11	-0.28	-0.28
NUCC-0050235	CDD-4331572	Levosimendan, MCE_HY-14286, SPC_01502356	Others;	Others;	0.89	10 Gy	PHC-180519	0.05	0.05	-0.35	-0.35	-0.37	-0.37	0.03	0.03	0.19	0.19	-0.19	-0.19	-0.15	-0.15	0.23	0.23	-0.16	-0.16	0.23	0.23	0.11	0.11	-0.28	-0.28
NUCC-0050235	CDD-4331572	Levosimendan, MCE_HY-14286, SPC_01502356	Others;	Others;	0.93	0 Gy	PKC-180628	0.05	0.05	-0.35	-0.35	-0.37	-0.37	0.03	0.03	0.19	0.19	-0.19	-0.19	-0.15	-0.15	0.23	0.23	-0.16	-0.16	0.23	0.23	0.11	0.11	-0.28	-0.28
NUCC-0050235	CDD-4331572	Levosimendan, MCE_HY-14286, SPC_01502356	Others;	Others;	1.01	10 Gy	PKC-180628	0.05	0.05	-0.35	-0.35	-0.37	-0.37	0.03	0.03	0.19	0.19	-0.19	-0.19	-0.15	-0.15	0.23	0.23	-0.16	-0.16	0.23	0.23	0.11	0.11	-0.28	-0.28
NUCC-0050236	CDD-2611710	Bicalutamide, CC1_CPD000466329, MCE_HY-14249, SPC_01504827	Others;	Androgen Receptor;	1.04	0 Gy	PHC-180519	-0.02	-0.02	-0.07	-0.07	-0.12	-0.12	-0.07	-0.07	0.09	0.09	-0.14	-0.14	-0.09	-0.09	0.14	0.14	-0.09	-0.09	0.17	0.17	0.07	0.07	-0.19	-0.19
NUCC-0050236	CDD-2611710	Bicalutamide, CC1_CPD000466329, MCE_HY-14249, SPC_01504827	Others;	Androgen Receptor;	0.83	10 Gy	PHC-180519	-0.02	-0.02	-0.07	-0.07	-0.12	-0.12	-0.07	-0.07	0.09	0.09	-0.14	-0.14	-0.09	-0.09	0.14	0.14	-0.09	-0.09	0.17	0.17	0.07	0.07	-0.19	-0.19
NUCC-0050236	CDD-2611710	Bicalutamide, CC1_CPD000466329, MCE_HY-14249, SPC_01504827	Others;	Androgen Receptor;	0.99	0 Gy	PKC-180628	-0.02	-0.02	-0.07	-0.07	-0.12	-0.12	-0.07	-0.07	0.09	0.09	-0.14	-0.14	-0.09	-0.09	0.14	0.14	-0.09	-0.09	0.17	0.17	0.07	0.07	-0.19	-0.19
NUCC-0050236	CDD-2611710	Bicalutamide, CC1_CPD000466329, MCE_HY-14249, SPC_01504827	Others;	Androgen Receptor;	0.83	10 Gy	PKC-180628	-0.02	-0.02	-0.07	-0.07	-0.12	-0.12	-0.07	-0.07	0.09	0.09	-0.14	-0.14	-0.09	-0.09	0.14	0.14	-0.09	-0.09	0.17	0.17	0.07	0.07	-0.19	-0.19
NUCC-0050238	CDD-2713898	Cyanoacetohydrazide, MCE_HY-B0994, SPC_01502372	Anti-infection;	Antibacterial;	1.01	0 Gy	PHC-180519	0.11	0.11	-0.01	-0.01	-0.17	-0.17	-0.05	-0.05	-0.05	-0.05	0.01	0.01	0.07	0.07	0.01	0.01	0.09	0.09	-0.02	-0.02	-0.14	-0.14	-0.03	-0.03
NUCC-0050238	CDD-2713898	Cyanoacetohydrazide, MCE_HY-B0994, SPC_01502372	Anti-infection;	Antibacterial;	1	10 Gy	PHC-180519	0.11	0.11	-0.01	-0.01	-0.17	-0.17	-0.05	-0.05	-0.05	-0.05	0.01	0.01	0.07	0.07	0.01	0.01	0.09	0.09	-0.02	-0.02	-0.14	-0.14	-0.03	-0.03
NUCC-0050238	CDD-2713898	Cyanoacetohydrazide, MCE_HY-B0994, SPC_01502372	Anti-infection;	Antibacterial;	0.83	0 Gy	PKC-180628	0.11	0.11	-0.01	-0.01	-0.17	-0.17	-0.05	-0.05	-0.05	-0.05	0.01	0.01	0.07	0.07	0.01	0.01	0.09	0.09	-0.02	-0.02	-0.14	-0.14	-0.03	-0.03
NUCC-0050238	CDD-2713898	Cyanoacetohydrazide, MCE_HY-B0994, SPC_01502372	Anti-infection;	Antibacterial;	0.93	10 Gy	PKC-180628	0.11	0.11	-0.01	-0.01	-0.17	-0.17	-0.05	-0.05	-0.05	-0.05	0.01	0.01	0.07	0.07	0.01	0.01	0.09	0.09	-0.02	-0.02	-0.14	-0.14	-0.03	-0.03
NUCC-0050241	CDD-2611825	MCE_HY-14252, Milrinone, SPC_01505489, TMOL_T1096	Metabolic Enzyme/Protease;	Phosphodiesterase£¨PDE£©;	1.07	0 Gy	PHC-180519	0	0	-0.02	-0.02	-0.06	-0.06	-0.04	-0.04	0.02	0.02	0.1	0.1	-0.03	-0.03	-0.11	-0.11	-0.02	-0.02	-0.07	-0.07	0.02	0.02	0.07	0.07
NUCC-0050241	CDD-2611825	MCE_HY-14252, Milrinone, SPC_01505489, TMOL_T1096	Metabolic Enzyme/Protease;	Phosphodiesterase£¨PDE£©;	1.08	10 Gy	PHC-180519	0	0	-0.02	-0.02	-0.06	-0.06	-0.04	-0.04	0.02	0.02	0.1	0.1	-0.03	-0.03	-0.11	-0.11	-0.02	-0.02	-0.07	-0.07	0.02	0.02	0.07	0.07
NUCC-0050241	CDD-2611825	MCE_HY-14252, Milrinone, SPC_01505489, TMOL_T1096	Metabolic Enzyme/Protease;	Phosphodiesterase£¨PDE£©;	0.97	0 Gy	PKC-180628	0	0	-0.02	-0.02	-0.06	-0.06	-0.04	-0.04	0.02	0.02	0.1	0.1	-0.03	-0.03	-0.11	-0.11	-0.02	-0.02	-0.07	-0.07	0.02	0.02	0.07	0.07
NUCC-0050241	CDD-2611825	MCE_HY-14252, Milrinone, SPC_01505489, TMOL_T1096	Metabolic Enzyme/Protease;	Phosphodiesterase£¨PDE£©;	0.99	10 Gy	PKC-180628	0	0	-0.02	-0.02	-0.06	-0.06	-0.04	-0.04	0.02	0.02	0.1	0.1	-0.03	-0.03	-0.11	-0.11	-0.02	-0.02	-0.07	-0.07	0.02	0.02	0.07	0.07
NUCC-0050242	CDD-2611849	CC1_CPD000469191, Escitalopram (oxalate), MCE_HY-14258A, SPC_01505216	Neuronal Signaling;	SSRIs;	0.88	0 Gy	PHC-180519	0	0	0.11	0.11	0.16	0.16	0.05	0.05	-0.04	-0.04	0.23	0.23	0.09	0.09	-0.18	-0.18	0.06	0.06	-0.25	-0.25	-0.14	-0.14	0.17	0.17
NUCC-0050242	CDD-2611849	CC1_CPD000469191, Escitalopram (oxalate), MCE_HY-14258A, SPC_01505216	Neuronal Signaling;	SSRIs;	1.17	10 Gy	PHC-180519	0	0	0.11	0.11	0.16	0.16	0.05	0.05	-0.04	-0.04	0.23	0.23	0.09	0.09	-0.18	-0.18	0.06	0.06	-0.25	-0.25	-0.14	-0.14	0.17	0.17
NUCC-0050242	CDD-2611849	CC1_CPD000469191, Escitalopram (oxalate), MCE_HY-14258A, SPC_01505216	Neuronal Signaling;	SSRIs;	1.09	0 Gy	PKC-180628	0	0	0.11	0.11	0.16	0.16	0.05	0.05	-0.04	-0.04	0.23	0.23	0.09	0.09	-0.18	-0.18	0.06	0.06	-0.25	-0.25	-0.14	-0.14	0.17	0.17
NUCC-0050242	CDD-2611849	CC1_CPD000469191, Escitalopram (oxalate), MCE_HY-14258A, SPC_01505216	Neuronal Signaling;	SSRIs;	0.98	10 Gy	PKC-180628	0	0	0.11	0.11	0.16	0.16	0.05	0.05	-0.04	-0.04	0.23	0.23	0.09	0.09	-0.18	-0.18	0.06	0.06	-0.25	-0.25	-0.14	-0.14	0.17	0.17
NUCC-0050246	CDD-2720414	Closantel, MCE_HY-17596, SPC_01504835	Anti-infection;	Antiparasitic;	1.24	0 Gy	PHC-180519	0.08	0.08	-0.17	-0.17	-0.29	-0.29	-0.04	-0.04	-0.1	-0.1	-0.02	-0.02	0.18	0.18	0.1	0.1	0.08	0.08	0.03	0.03	-0.17	-0.17	-0.12	-0.12
NUCC-0050246	CDD-2720414	Closantel, MCE_HY-17596, SPC_01504835	Anti-infection;	Antiparasitic;	1.02	10 Gy	PHC-180519	0.08	0.08	-0.17	-0.17	-0.29	-0.29	-0.04	-0.04	-0.1	-0.1	-0.02	-0.02	0.18	0.18	0.1	0.1	0.08	0.08	0.03	0.03	-0.17	-0.17	-0.12	-0.12
NUCC-0050246	CDD-2720414	Closantel, MCE_HY-17596, SPC_01504835	Anti-infection;	Antiparasitic;	1.03	0 Gy	PKC-180628	0.08	0.08	-0.17	-0.17	-0.29	-0.29	-0.04	-0.04	-0.1	-0.1	-0.02	-0.02	0.18	0.18	0.1	0.1	0.08	0.08	0.03	0.03	-0.17	-0.17	-0.12	-0.12
NUCC-0050246	CDD-2720414	Closantel, MCE_HY-17596, SPC_01504835	Anti-infection;	Antiparasitic;	1.02	10 Gy	PKC-180628	0.08	0.08	-0.17	-0.17	-0.29	-0.29	-0.04	-0.04	-0.1	-0.1	-0.02	-0.02	0.18	0.18	0.1	0.1	0.08	0.08	0.03	0.03	-0.17	-0.17	-0.12	-0.12
NUCC-0050247	CDD-2655085	MCE_HY-B0887, Permethrin, SPC_01504932	Anti-infection;	Antiparasitic;	1.46	0 Gy	PHC-180519	0.2	0.2	-0.13	-0.13	-0.56	-0.56	-0.23	-0.23	0.24	0.24	0.03	0.03	-0.11	-0.11	0.1	0.1	-0.16	-0.16	-0.07	-0.07	-0.1	-0.1	-0.19	-0.19
NUCC-0050247	CDD-2655085	MCE_HY-B0887, Permethrin, SPC_01504932	Anti-infection;	Antiparasitic;	1.38	10 Gy	PHC-180519	0.2	0.2	-0.13	-0.13	-0.56	-0.56	-0.23	-0.23	0.24	0.24	0.03	0.03	-0.11	-0.11	0.1	0.1	-0.16	-0.16	-0.07	-0.07	-0.1	-0.1	-0.19	-0.19
NUCC-0050247	CDD-2655085	MCE_HY-B0887, Permethrin, SPC_01504932	Anti-infection;	Antiparasitic;	0.76	0 Gy	PKC-180628	0.2	0.2	-0.13	-0.13	-0.56	-0.56	-0.23	-0.23	0.24	0.24	0.03	0.03	-0.11	-0.11	0.1	0.1	-0.16	-0.16	-0.07	-0.07	-0.1	-0.1	-0.19	-0.19
NUCC-0050247	CDD-2655085	MCE_HY-B0887, Permethrin, SPC_01504932	Anti-infection;	Antiparasitic;	1.15	10 Gy	PKC-180628	0.2	0.2	-0.13	-0.13	-0.56	-0.56	-0.23	-0.23	0.24	0.24	0.03	0.03	-0.11	-0.11	0.1	0.1	-0.16	-0.16	-0.07	-0.07	-0.1	-0.1	-0.19	-0.19
NUCC-0050248	CDD-2611426	CC1_CPD000449280, MCE_HY-B0006, SPC_01504257, SPC_01504417	GPCR/G protein;	Adrenergic Receptor;	1.14	0 Gy	PHC-180519	0.07	0.07	-0.03	-0.03	-0.02	-0.02	0.08	0.08	-0.08	-0.08	-0.03	-0.03	-0.08	-0.08	-0.13	-0.13	0.07	0.07	0.07	0.07	0.15	0.15	0.15	0.15
NUCC-0050248	CDD-2611426	CC1_CPD000449280, MCE_HY-B0006, SPC_01504257, SPC_01504417	GPCR/G protein;	Adrenergic Receptor;	0.94	10 Gy	PHC-180519	0.07	0.07	-0.03	-0.03	-0.02	-0.02	0.08	0.08	-0.08	-0.08	-0.03	-0.03	-0.08	-0.08	-0.13	-0.13	0.07	0.07	0.07	0.07	0.15	0.15	0.15	0.15
NUCC-0050248	CDD-2611426	CC1_CPD000449280, MCE_HY-B0006, SPC_01504257, SPC_01504417	GPCR/G protein;	Adrenergic Receptor;	0.88	0 Gy	PKC-180628	0.07	0.07	-0.03	-0.03	-0.02	-0.02	0.08	0.08	-0.08	-0.08	-0.03	-0.03	-0.08	-0.08	-0.13	-0.13	0.07	0.07	0.07	0.07	0.15	0.15	0.15	0.15
NUCC-0050248	CDD-2611426	CC1_CPD000449280, MCE_HY-B0006, SPC_01504257, SPC_01504417	GPCR/G protein;	Adrenergic Receptor;	0.93	10 Gy	PKC-180628	0.07	0.07	-0.03	-0.03	-0.02	-0.02	0.08	0.08	-0.08	-0.08	-0.03	-0.03	-0.08	-0.08	-0.13	-0.13	0.07	0.07	0.07	0.07	0.15	0.15	0.15	0.15
NUCC-0050251	CDD-4151384	Dehydroacetic acid, MCE_HY-B1211, SPC_01301016, TMOL_T0899	Anti-infection;	Antibacterial; Antifungal;	1.03	0 Gy	PHC-180519	-0.11	-0.11	-0.09	-0.09	0.06	0.06	0.04	0.04	0.01	0.01	0	0	0.12	0.12	0.13	0.13	0	0	0	0	-0.16	-0.16	-0.16	-0.16
NUCC-0050251	CDD-4151384	Dehydroacetic acid, MCE_HY-B1211, SPC_01301016, TMOL_T0899	Anti-infection;	Antibacterial; Antifungal;	0.92	10 Gy	PHC-180519	-0.11	-0.11	-0.09	-0.09	0.06	0.06	0.04	0.04	0.01	0.01	0	0	0.12	0.12	0.13	0.13	0	0	0	0	-0.16	-0.16	-0.16	-0.16
NUCC-0050251	CDD-4151384	Dehydroacetic acid, MCE_HY-B1211, SPC_01301016, TMOL_T0899	Anti-infection;	Antibacterial; Antifungal;	1.26	0 Gy	PKC-180628	-0.11	-0.11	-0.09	-0.09	0.06	0.06	0.04	0.04	0.01	0.01	0	0	0.12	0.12	0.13	0.13	0	0	0	0	-0.16	-0.16	-0.16	-0.16
NUCC-0050251	CDD-4151384	Dehydroacetic acid, MCE_HY-B1211, SPC_01301016, TMOL_T0899	Anti-infection;	Antibacterial; Antifungal;	1.02	10 Gy	PKC-180628	-0.11	-0.11	-0.09	-0.09	0.06	0.06	0.04	0.04	0.01	0.01	0	0	0.12	0.12	0.13	0.13	0	0	0	0	-0.16	-0.16	-0.16	-0.16
NUCC-0050254	CDD-3337947	MCE_HY-B1136, Menbutone, SPC_01506198	Others;	Others;	0.99	0 Gy	PHC-180519	0	0	0.29	0.29	-0.04	-0.04	-0.33	-0.33	0.16	0.16	0.07	0.07	0.03	0.03	0.12	0.12	-0.14	-0.14	-0.07	-0.07	-0.06	-0.06	-0.13	-0.13
NUCC-0050254	CDD-3337947	MCE_HY-B1136, Menbutone, SPC_01506198	Others;	Others;	1.31	10 Gy	PHC-180519	0	0	0.29	0.29	-0.04	-0.04	-0.33	-0.33	0.16	0.16	0.07	0.07	0.03	0.03	0.12	0.12	-0.14	-0.14	-0.07	-0.07	-0.06	-0.06	-0.13	-0.13
NUCC-0050254	CDD-3337947	MCE_HY-B1136, Menbutone, SPC_01506198	Others;	Others;	0.96	0 Gy	PKC-180628	0	0	0.29	0.29	-0.04	-0.04	-0.33	-0.33	0.16	0.16	0.07	0.07	0.03	0.03	0.12	0.12	-0.14	-0.14	-0.07	-0.07	-0.06	-0.06	-0.13	-0.13
NUCC-0050254	CDD-3337947	MCE_HY-B1136, Menbutone, SPC_01506198	Others;	Others;	1.12	10 Gy	PKC-180628	0	0	0.29	0.29	-0.04	-0.04	-0.33	-0.33	0.16	0.16	0.07	0.07	0.03	0.03	0.12	0.12	-0.14	-0.14	-0.07	-0.07	-0.06	-0.06	-0.13	-0.13
NUCC-0050257	CDD-3336571	Ftaxilide, MCE_HY-B1040, SPC_01504523	Anti-infection;	Antibacterial;	1.22	0 Gy	PHC-180519	0.09	0.09	-0.07	-0.07	-0.23	-0.23	-0.07	-0.07	0.04	0.04	0.05	0.05	-0.16	-0.16	-0.17	-0.17	-0.02	-0.02	-0.09	-0.09	0.16	0.16	0.23	0.23
NUCC-0050257	CDD-3336571	Ftaxilide, MCE_HY-B1040, SPC_01504523	Anti-infection;	Antibacterial;	1.21	10 Gy	PHC-180519	0.09	0.09	-0.07	-0.07	-0.23	-0.23	-0.07	-0.07	0.04	0.04	0.05	0.05	-0.16	-0.16	-0.17	-0.17	-0.02	-0.02	-0.09	-0.09	0.16	0.16	0.23	0.23
NUCC-0050257	CDD-3336571	Ftaxilide, MCE_HY-B1040, SPC_01504523	Anti-infection;	Antibacterial;	0.89	0 Gy	PKC-180628	0.09	0.09	-0.07	-0.07	-0.23	-0.23	-0.07	-0.07	0.04	0.04	0.05	0.05	-0.16	-0.16	-0.17	-0.17	-0.02	-0.02	-0.09	-0.09	0.16	0.16	0.23	0.23
NUCC-0050257	CDD-3336571	Ftaxilide, MCE_HY-B1040, SPC_01504523	Anti-infection;	Antibacterial;	0.83	10 Gy	PKC-180628	0.09	0.09	-0.07	-0.07	-0.23	-0.23	-0.07	-0.07	0.04	0.04	0.05	0.05	-0.16	-0.16	-0.17	-0.17	-0.02	-0.02	-0.09	-0.09	0.16	0.16	0.23	0.23
NUCC-0050262	CDD-2612632	MCE_HY-B0537B, Pentamidine (isethionate), SPC_01500641	Anti-infection;	Antibacterial;	0.93	0 Gy	PHC-180519	0.29	0.29	-0.25	-0.25	0.4	0.4	0.94	0.94	0.02	0.02	-0.11	-0.11	-0.39	-0.39	-0.26	-0.26	0.26	0.26	0.09	0.09	0.32	0.32	0.49	0.49
NUCC-0050262	CDD-2612632	MCE_HY-B0537B, Pentamidine (isethionate), SPC_01500641	Anti-infection;	Antibacterial;	0.7	10 Gy	PHC-180519	0.29	0.29	-0.25	-0.25	0.4	0.4	0.94	0.94	0.02	0.02	-0.11	-0.11	-0.39	-0.39	-0.26	-0.26	0.26	0.26	0.09	0.09	0.32	0.32	0.49	0.49
NUCC-0050262	CDD-2612632	MCE_HY-B0537B, Pentamidine (isethionate), SPC_01500641	Anti-infection;	Antibacterial;	0.68	0 Gy	PKC-180628	0.29	0.29	-0.25	-0.25	0.4	0.4	0.94	0.94	0.02	0.02	-0.11	-0.11	-0.39	-0.39	-0.26	-0.26	0.26	0.26	0.09	0.09	0.32	0.32	0.49	0.49
NUCC-0050262	CDD-2612632	MCE_HY-B0537B, Pentamidine (isethionate), SPC_01500641	Anti-infection;	Antibacterial;	0.87	10 Gy	PKC-180628	0.29	0.29	-0.25	-0.25	0.4	0.4	0.94	0.94	0.02	0.02	-0.11	-0.11	-0.39	-0.39	-0.26	-0.26	0.26	0.26	0.09	0.09	0.32	0.32	0.49	0.49
NUCC-0050266	CDD-2720276	CC1_CPD000469143, Itopride (hydrochloride), MCE_HY-B0732, SPC_01502353	Neuronal Signaling;	AChE;	1.38	0 Gy	PHC-180519	-0.01	-0.01	0.06	0.06	-0.3	-0.3	-0.37	-0.37	0.13	0.13	-0.11	-0.11	-0.1	-0.1	0.14	0.14	-0.14	-0.14	0.09	0.09	0.11	0.11	-0.12	-0.12
NUCC-0050266	CDD-2720276	CC1_CPD000469143, Itopride (hydrochloride), MCE_HY-B0732, SPC_01502353	Neuronal Signaling;	AChE;	1.39	10 Gy	PHC-180519	-0.01	-0.01	0.06	0.06	-0.3	-0.3	-0.37	-0.37	0.13	0.13	-0.11	-0.11	-0.1	-0.1	0.14	0.14	-0.14	-0.14	0.09	0.09	0.11	0.11	-0.12	-0.12
NUCC-0050266	CDD-2720276	CC1_CPD000469143, Itopride (hydrochloride), MCE_HY-B0732, SPC_01502353	Neuronal Signaling;	AChE;	0.94	0 Gy	PKC-180628	-0.01	-0.01	0.06	0.06	-0.3	-0.3	-0.37	-0.37	0.13	0.13	-0.11	-0.11	-0.1	-0.1	0.14	0.14	-0.14	-0.14	0.09	0.09	0.11	0.11	-0.12	-0.12
NUCC-0050266	CDD-2720276	CC1_CPD000469143, Itopride (hydrochloride), MCE_HY-B0732, SPC_01502353	Neuronal Signaling;	AChE;	0.98	10 Gy	PKC-180628	-0.01	-0.01	0.06	0.06	-0.3	-0.3	-0.37	-0.37	0.13	0.13	-0.11	-0.11	-0.1	-0.1	0.14	0.14	-0.14	-0.14	0.09	0.09	0.11	0.11	-0.12	-0.12
NUCC-0050267	CDD-3088551	MCE_HY-B0968, SPC_01506088, Trimetazidine (dihydrochloride)	Others;	Others;	0.64	0 Gy	PHC-180519	-0.09	-0.09	0.32	0.32	0.3	0.3	-0.11	-0.11	-0.16	-0.16	0.25	0.25	0.11	0.11	-0.3	-0.3	0.11	0.11	-0.27	-0.27	-0.12	-0.12	0.26	0.26
NUCC-0050267	CDD-3088551	MCE_HY-B0968, SPC_01506088, Trimetazidine (dihydrochloride)	Others;	Others;	1.18	10 Gy	PHC-180519	-0.09	-0.09	0.32	0.32	0.3	0.3	-0.11	-0.11	-0.16	-0.16	0.25	0.25	0.11	0.11	-0.3	-0.3	0.11	0.11	-0.27	-0.27	-0.12	-0.12	0.26	0.26
NUCC-0050267	CDD-3088551	MCE_HY-B0968, SPC_01506088, Trimetazidine (dihydrochloride)	Others;	Others;	1.14	0 Gy	PKC-180628	-0.09	-0.09	0.32	0.32	0.3	0.3	-0.11	-0.11	-0.16	-0.16	0.25	0.25	0.11	0.11	-0.3	-0.3	0.11	0.11	-0.27	-0.27	-0.12	-0.12	0.26	0.26
NUCC-0050267	CDD-3088551	MCE_HY-B0968, SPC_01506088, Trimetazidine (dihydrochloride)	Others;	Others;	0.89	10 Gy	PKC-180628	-0.09	-0.09	0.32	0.32	0.3	0.3	-0.11	-0.11	-0.16	-0.16	0.25	0.25	0.11	0.11	-0.3	-0.3	0.11	0.11	-0.27	-0.27	-0.12	-0.12	0.26	0.26
NUCC-0050269	CDD-2713804	MCE_HY-B1159, Nitroxoline, SPC_01506173	Anti-infection;	Antibacterial;	1.3	0 Gy	PHC-180519	0.08	0.08	-0.15	-0.15	-0.34	-0.34	-0.11	-0.11	0.06	0.06	-0.09	-0.09	-0.11	-0.11	0.04	0.04	-0.09	-0.09	0.13	0.13	0.15	0.15	-0.07	-0.07
NUCC-0050269	CDD-2713804	MCE_HY-B1159, Nitroxoline, SPC_01506173	Anti-infection;	Antibacterial;	1.06	10 Gy	PHC-180519	0.08	0.08	-0.15	-0.15	-0.34	-0.34	-0.11	-0.11	0.06	0.06	-0.09	-0.09	-0.11	-0.11	0.04	0.04	-0.09	-0.09	0.13	0.13	0.15	0.15	-0.07	-0.07
NUCC-0050269	CDD-2713804	MCE_HY-B1159, Nitroxoline, SPC_01506173	Anti-infection;	Antibacterial;	0.77	0 Gy	PKC-180628	0.08	0.08	-0.15	-0.15	-0.34	-0.34	-0.11	-0.11	0.06	0.06	-0.09	-0.09	-0.11	-0.11	0.04	0.04	-0.09	-0.09	0.13	0.13	0.15	0.15	-0.07	-0.07
NUCC-0050269	CDD-2713804	MCE_HY-B1159, Nitroxoline, SPC_01506173	Anti-infection;	Antibacterial;	0.93	10 Gy	PKC-180628	0.08	0.08	-0.15	-0.15	-0.34	-0.34	-0.11	-0.11	0.06	0.06	-0.09	-0.09	-0.11	-0.11	0.04	0.04	-0.09	-0.09	0.13	0.13	0.15	0.15	-0.07	-0.07
NUCC-0050272	CDD-2719841	MCE_HY-B1160, SPC_01504502, p-Phenylene diisothiocyanate	Anti-infection;	Antiparasitic;	2.54	0 Gy	PHC-180519	-0.07	-0.07	-1.67	-1.67	-1.35	-1.35	0.25	0.25	-0.11	-0.11	0.14	0.14	0.05	0.05	-0.2	-0.2	0.06	0.06	-0.07	-0.07	0.15	0.15	0.28	0.28
NUCC-0050272	CDD-2719841	MCE_HY-B1160, SPC_01504502, p-Phenylene diisothiocyanate	Anti-infection;	Antiparasitic;	2.19	10 Gy	PHC-180519	-0.07	-0.07	-1.67	-1.67	-1.35	-1.35	0.25	0.25	-0.11	-0.11	0.14	0.14	0.05	0.05	-0.2	-0.2	0.06	0.06	-0.07	-0.07	0.15	0.15	0.28	0.28
NUCC-0050272	CDD-2719841	MCE_HY-B1160, SPC_01504502, p-Phenylene diisothiocyanate	Anti-infection;	Antiparasitic;	1.66	0 Gy	PKC-180628	-0.07	-0.07	-1.67	-1.67	-1.35	-1.35	0.25	0.25	-0.11	-0.11	0.14	0.14	0.05	0.05	-0.2	-0.2	0.06	0.06	-0.07	-0.07	0.15	0.15	0.28	0.28
NUCC-0050272	CDD-2719841	MCE_HY-B1160, SPC_01504502, p-Phenylene diisothiocyanate	Anti-infection;	Antiparasitic;	1.58	10 Gy	PKC-180628	-0.07	-0.07	-1.67	-1.67	-1.35	-1.35	0.25	0.25	-0.11	-0.11	0.14	0.14	0.05	0.05	-0.2	-0.2	0.06	0.06	-0.07	-0.07	0.15	0.15	0.28	0.28
NUCC-0050281	CDD-2720599	CC1_CPD000466346, MCE_HY-B0391, Naftopidil, SPC_01506024	GPCR/G protein;	Adrenergic Receptor;	1.17	0 Gy	PHC-180519	-0.28	-0.28	-0.16	-0.16	-0.01	-0.01	-0.13	-0.13	0.11	0.11	-0.03	-0.03	0.03	0.03	0.17	0.17	-0.14	-0.14	0.03	0.03	-0.03	-0.03	-0.2	-0.2
NUCC-0050281	CDD-2720599	CC1_CPD000466346, MCE_HY-B0391, Naftopidil, SPC_01506024	GPCR/G protein;	Adrenergic Receptor;	0.99	10 Gy	PHC-180519	-0.28	-0.28	-0.16	-0.16	-0.01	-0.01	-0.13	-0.13	0.11	0.11	-0.03	-0.03	0.03	0.03	0.17	0.17	-0.14	-0.14	0.03	0.03	-0.03	-0.03	-0.2	-0.2
NUCC-0050281	CDD-2720599	CC1_CPD000466346, MCE_HY-B0391, Naftopidil, SPC_01506024	GPCR/G protein;	Adrenergic Receptor;	1.12	0 Gy	PKC-180628	-0.28	-0.28	-0.16	-0.16	-0.01	-0.01	-0.13	-0.13	0.11	0.11	-0.03	-0.03	0.03	0.03	0.17	0.17	-0.14	-0.14	0.03	0.03	-0.03	-0.03	-0.2	-0.2
NUCC-0050281	CDD-2720599	CC1_CPD000466346, MCE_HY-B0391, Naftopidil, SPC_01506024	GPCR/G protein;	Adrenergic Receptor;	0.97	10 Gy	PKC-180628	-0.28	-0.28	-0.16	-0.16	-0.01	-0.01	-0.13	-0.13	0.11	0.11	-0.03	-0.03	0.03	0.03	0.17	0.17	-0.14	-0.14	0.03	0.03	-0.03	-0.03	-0.2	-0.2
NUCC-0050283	CDD-2612492	MCE_HY-B1436, Nifuroxazide, SPC_01505788	JAK/STAT Signaling;	STAT;	0.97	0 Gy	PHC-180519	0.17	0.17	0	0	0.09	0.09	0.26	0.26	0.06	0.06	0.03	0.03	0.01	0.01	0.04	0.04	-0.04	-0.04	-0.04	-0.04	-0.04	-0.04	-0.04	-0.04
NUCC-0050283	CDD-2612492	MCE_HY-B1436, Nifuroxazide, SPC_01505788	JAK/STAT Signaling;	STAT;	0.99	10 Gy	PHC-180519	0.17	0.17	0	0	0.09	0.09	0.26	0.26	0.06	0.06	0.03	0.03	0.01	0.01	0.04	0.04	-0.04	-0.04	-0.04	-0.04	-0.04	-0.04	-0.04	-0.04
NUCC-0050283	CDD-2612492	MCE_HY-B1436, Nifuroxazide, SPC_01505788	JAK/STAT Signaling;	STAT;	0.92	0 Gy	PKC-180628	0.17	0.17	0	0	0.09	0.09	0.26	0.26	0.06	0.06	0.03	0.03	0.01	0.01	0.04	0.04	-0.04	-0.04	-0.04	-0.04	-0.04	-0.04	-0.04	-0.04
NUCC-0050283	CDD-2612492	MCE_HY-B1436, Nifuroxazide, SPC_01505788	JAK/STAT Signaling;	STAT;	1.07	10 Gy	PKC-180628	0.17	0.17	0	0	0.09	0.09	0.26	0.26	0.06	0.06	0.03	0.03	0.01	0.01	0.04	0.04	-0.04	-0.04	-0.04	-0.04	-0.04	-0.04	-0.04	-0.04
NUCC-0050284	CDD-3337960	Furaltadone (hydrochloride), MCE_HY-B1148, SPC_01505770	Others;	Others;	1.32	0 Gy	PHC-180519	-0.4	-0.4	0.02	0.02	0.25	0.25	-0.17	-0.17	0.1	0.1	-0.26	-0.26	-0.15	-0.15	0.21	0.21	-0.12	-0.12	0.28	0.28	0.18	0.18	-0.22	-0.22
NUCC-0050284	CDD-3337960	Furaltadone (hydrochloride), MCE_HY-B1148, SPC_01505770	Others;	Others;	1.08	10 Gy	PHC-180519	-0.4	-0.4	0.02	0.02	0.25	0.25	-0.17	-0.17	0.1	0.1	-0.26	-0.26	-0.15	-0.15	0.21	0.21	-0.12	-0.12	0.28	0.28	0.18	0.18	-0.22	-0.22
NUCC-0050284	CDD-3337960	Furaltadone (hydrochloride), MCE_HY-B1148, SPC_01505770	Others;	Others;	1.49	0 Gy	PKC-180628	-0.4	-0.4	0.02	0.02	0.25	0.25	-0.17	-0.17	0.1	0.1	-0.26	-0.26	-0.15	-0.15	0.21	0.21	-0.12	-0.12	0.28	0.28	0.18	0.18	-0.22	-0.22
NUCC-0050284	CDD-3337960	Furaltadone (hydrochloride), MCE_HY-B1148, SPC_01505770	Others;	Others;	0.95	10 Gy	PKC-180628	-0.4	-0.4	0.02	0.02	0.25	0.25	-0.17	-0.17	0.1	0.1	-0.26	-0.26	-0.15	-0.15	0.21	0.21	-0.12	-0.12	0.28	0.28	0.18	0.18	-0.22	-0.22
NUCC-0050286	CDD-2714452	CC1_CPD000466364, Idebenone, MCE_HY-N0303, SPC_01505755	Others;	Others;	0.82	0 Gy	PHC-180519	0.1	0.1	-0.01	-0.01	0.01	0.01	0.12	0.12	0.13	0.13	-0.08	-0.08	-0.1	-0.1	0.11	0.11	-0.09	-0.09	0.07	0.07	0.02	0.02	-0.14	-0.14
NUCC-0050286	CDD-2714452	CC1_CPD000466364, Idebenone, MCE_HY-N0303, SPC_01505755	Others;	Others;	0.78	10 Gy	PHC-180519	0.1	0.1	-0.01	-0.01	0.01	0.01	0.12	0.12	0.13	0.13	-0.08	-0.08	-0.1	-0.1	0.11	0.11	-0.09	-0.09	0.07	0.07	0.02	0.02	-0.14	-0.14
NUCC-0050286	CDD-2714452	CC1_CPD000466364, Idebenone, MCE_HY-N0303, SPC_01505755	Others;	Others;	0.86	0 Gy	PKC-180628	0.1	0.1	-0.01	-0.01	0.01	0.01	0.12	0.12	0.13	0.13	-0.08	-0.08	-0.1	-0.1	0.11	0.11	-0.09	-0.09	0.07	0.07	0.02	0.02	-0.14	-0.14
NUCC-0050286	CDD-2714452	CC1_CPD000466364, Idebenone, MCE_HY-N0303, SPC_01505755	Others;	Others;	0.89	10 Gy	PKC-180628	0.1	0.1	-0.01	-0.01	0.01	0.01	0.12	0.12	0.13	0.13	-0.08	-0.08	-0.1	-0.1	0.11	0.11	-0.09	-0.09	0.07	0.07	0.02	0.02	-0.14	-0.14
NUCC-0050288	CDD-2657431	Buflomedil (hydrochloride), CC1_CPD000058803, MCE_HY-B0484, SPC_01505992	Others;	Others;	1.34	0 Gy	PHC-180519	0.04	0.04	0	0	-0.25	-0.25	-0.21	-0.21	-0.06	-0.06	-0.06	-0.06	-0.09	-0.09	-0.09	-0.09	0.06	0.06	0.06	0.06	0.11	0.11	0.11	0.11
NUCC-0050288	CDD-2657431	Buflomedil (hydrochloride), CC1_CPD000058803, MCE_HY-B0484, SPC_01505992	Others;	Others;	1.21	10 Gy	PHC-180519	0.04	0.04	0	0	-0.25	-0.25	-0.21	-0.21	-0.06	-0.06	-0.06	-0.06	-0.09	-0.09	-0.09	-0.09	0.06	0.06	0.06	0.06	0.11	0.11	0.11	0.11
NUCC-0050288	CDD-2657431	Buflomedil (hydrochloride), CC1_CPD000058803, MCE_HY-B0484, SPC_01505992	Others;	Others;	0.81	0 Gy	PKC-180628	0.04	0.04	0	0	-0.25	-0.25	-0.21	-0.21	-0.06	-0.06	-0.06	-0.06	-0.09	-0.09	-0.09	-0.09	0.06	0.06	0.06	0.06	0.11	0.11	0.11	0.11
NUCC-0050288	CDD-2657431	Buflomedil (hydrochloride), CC1_CPD000058803, MCE_HY-B0484, SPC_01505992	Others;	Others;	0.88	10 Gy	PKC-180628	0.04	0.04	0	0	-0.25	-0.25	-0.21	-0.21	-0.06	-0.06	-0.06	-0.06	-0.09	-0.09	-0.09	-0.09	0.06	0.06	0.06	0.06	0.11	0.11	0.11	0.11
NUCC-0050291	CDD-2612106	Aminophylline, MCE_HY-B0140, MCE_HY-B0809, SPC_01500568, SPC_01505759, Theophylline	Metabolic Enzyme/Protease;; GPCR/G protein; Metabolic Enzyme/Protease;	Phosphodiesterase£¨PDE£©;; Adenosine Receptor; Phosphodiesterase£¨PDE£©;	1.11	0 Gy	PHC-180519	0.13	0.13	0.03	0.03	-0.02	-0.02	0.08	0.08	0.22	0.22	-0.03	-0.03	-0.2	-0.2	0.05	0.05	-0.3	-0.3	0.05	0.05	0.29	0.29	-0.06	-0.06
NUCC-0050291	CDD-2612106	Aminophylline, MCE_HY-B0140, MCE_HY-B0809, SPC_01500568, SPC_01505759, Theophylline	Metabolic Enzyme/Protease;; GPCR/G protein; Metabolic Enzyme/Protease;	Phosphodiesterase£¨PDE£©;; Adenosine Receptor; Phosphodiesterase£¨PDE£©;	1.09	10 Gy	PHC-180519	0.13	0.13	0.03	0.03	-0.02	-0.02	0.08	0.08	0.22	0.22	-0.03	-0.03	-0.2	-0.2	0.05	0.05	-0.3	-0.3	0.05	0.05	0.29	0.29	-0.06	-0.06
NUCC-0050291	CDD-2612106	Aminophylline, MCE_HY-B0140, MCE_HY-B0809, SPC_01500568, SPC_01505759, Theophylline	Metabolic Enzyme/Protease;; GPCR/G protein; Metabolic Enzyme/Protease;	Phosphodiesterase£¨PDE£©;; Adenosine Receptor; Phosphodiesterase£¨PDE£©;	0.83	0 Gy	PKC-180628	0.13	0.13	0.03	0.03	-0.02	-0.02	0.08	0.08	0.22	0.22	-0.03	-0.03	-0.2	-0.2	0.05	0.05	-0.3	-0.3	0.05	0.05	0.29	0.29	-0.06	-0.06
NUCC-0050291	CDD-2612106	Aminophylline, MCE_HY-B0140, MCE_HY-B0809, SPC_01500568, SPC_01505759, Theophylline	Metabolic Enzyme/Protease;; GPCR/G protein; Metabolic Enzyme/Protease;	Phosphodiesterase£¨PDE£©;; Adenosine Receptor; Phosphodiesterase£¨PDE£©;	1.14	10 Gy	PKC-180628	0.13	0.13	0.03	0.03	-0.02	-0.02	0.08	0.08	0.22	0.22	-0.03	-0.03	-0.2	-0.2	0.05	0.05	-0.3	-0.3	0.05	0.05	0.29	0.29	-0.06	-0.06
NUCC-0050296	CDD-2611481	Isoniazid, MCE_HY-B0329, Pasiniazid, SPC_01500355, SPC_01503381, TMOL_T0441	Anti-infection;; Immunology/Inflammation; Metabolism; Neuroscience	Antibacterial;; COX; NADPH	1.18	0 Gy	PHC-180519	-0.03	-0.03	-0.08	-0.08	-0.16	-0.16	-0.11	-0.11	0.12	0.12	0.02	0.02	-0.11	-0.11	-0.01	-0.01	-0.07	-0.07	-0.05	-0.05	0.11	0.11	0.09	0.09
NUCC-0050296	CDD-2611481	Isoniazid, MCE_HY-B0329, Pasiniazid, SPC_01500355, SPC_01503381, TMOL_T0441	Anti-infection;; Immunology/Inflammation; Metabolism; Neuroscience	Antibacterial;; COX; NADPH	1.16	10 Gy	PHC-180519	-0.03	-0.03	-0.08	-0.08	-0.16	-0.16	-0.11	-0.11	0.12	0.12	0.02	0.02	-0.11	-0.11	-0.01	-0.01	-0.07	-0.07	-0.05	-0.05	0.11	0.11	0.09	0.09
NUCC-0050296	CDD-2611481	Isoniazid, MCE_HY-B0329, Pasiniazid, SPC_01500355, SPC_01503381, TMOL_T0441	Anti-infection;; Immunology/Inflammation; Metabolism; Neuroscience	Antibacterial;; COX; NADPH	0.95	0 Gy	PKC-180628	-0.03	-0.03	-0.08	-0.08	-0.16	-0.16	-0.11	-0.11	0.12	0.12	0.02	0.02	-0.11	-0.11	-0.01	-0.01	-0.07	-0.07	-0.05	-0.05	0.11	0.11	0.09	0.09
NUCC-0050296	CDD-2611481	Isoniazid, MCE_HY-B0329, Pasiniazid, SPC_01500355, SPC_01503381, TMOL_T0441	Anti-infection;; Immunology/Inflammation; Metabolism; Neuroscience	Antibacterial;; COX; NADPH	0.88	10 Gy	PKC-180628	-0.03	-0.03	-0.08	-0.08	-0.16	-0.16	-0.11	-0.11	0.12	0.12	0.02	0.02	-0.11	-0.11	-0.01	-0.01	-0.07	-0.07	-0.05	-0.05	0.11	0.11	0.09	0.09
NUCC-0050298	CDD-3086851	MCE_HY-B0948, SPC_01506049, m-Tolyl acetate	Others;	Others;	1.12	0 Gy	PHC-180519	-0.03	-0.03	-0.06	-0.06	-0.1	-0.1	-0.07	-0.07	0.05	0.05	-0.01	-0.01	0.03	0.03	0.09	0.09	0.03	0.03	0.01	0.01	-0.11	-0.11	-0.09	-0.09
NUCC-0050298	CDD-3086851	MCE_HY-B0948, SPC_01506049, m-Tolyl acetate	Others;	Others;	1.09	10 Gy	PHC-180519	-0.03	-0.03	-0.06	-0.06	-0.1	-0.1	-0.07	-0.07	0.05	0.05	-0.01	-0.01	0.03	0.03	0.09	0.09	0.03	0.03	0.01	0.01	-0.11	-0.11	-0.09	-0.09
NUCC-0050298	CDD-3086851	MCE_HY-B0948, SPC_01506049, m-Tolyl acetate	Others;	Others;	1.15	0 Gy	PKC-180628	-0.03	-0.03	-0.06	-0.06	-0.1	-0.1	-0.07	-0.07	0.05	0.05	-0.01	-0.01	0.03	0.03	0.09	0.09	0.03	0.03	0.01	0.01	-0.11	-0.11	-0.09	-0.09
NUCC-0050298	CDD-3086851	MCE_HY-B0948, SPC_01506049, m-Tolyl acetate	Others;	Others;	0.9	10 Gy	PKC-180628	-0.03	-0.03	-0.06	-0.06	-0.1	-0.1	-0.07	-0.07	0.05	0.05	-0.01	-0.01	0.03	0.03	0.09	0.09	0.03	0.03	0.01	0.01	-0.11	-0.11	-0.09	-0.09
NUCC-0050299	CDD-2611889	CC1_CPD000059136, Deferiprone, MCE_HY-B0568, SPC_01504512	Others;	Others;	1.21	0 Gy	PHC-180519	-0.03	-0.03	-0.09	-0.09	-0.19	-0.19	-0.13	-0.13	-0.25	-0.25	-0.02	-0.02	0.19	0.19	-0.04	-0.04	0.25	0.25	0	0	-0.17	-0.17	0.08	0.08
NUCC-0050299	CDD-2611889	CC1_CPD000059136, Deferiprone, MCE_HY-B0568, SPC_01504512	Others;	Others;	1.01	10 Gy	PHC-180519	-0.03	-0.03	-0.09	-0.09	-0.19	-0.19	-0.13	-0.13	-0.25	-0.25	-0.02	-0.02	0.19	0.19	-0.04	-0.04	0.25	0.25	0	0	-0.17	-0.17	0.08	0.08
NUCC-0050299	CDD-2611889	CC1_CPD000059136, Deferiprone, MCE_HY-B0568, SPC_01504512	Others;	Others;	1.12	0 Gy	PKC-180628	-0.03	-0.03	-0.09	-0.09	-0.19	-0.19	-0.13	-0.13	-0.25	-0.25	-0.02	-0.02	0.19	0.19	-0.04	-0.04	0.25	0.25	0	0	-0.17	-0.17	0.08	0.08
NUCC-0050299	CDD-2611889	CC1_CPD000059136, Deferiprone, MCE_HY-B0568, SPC_01504512	Others;	Others;	0.79	10 Gy	PKC-180628	-0.03	-0.03	-0.09	-0.09	-0.19	-0.19	-0.13	-0.13	-0.25	-0.25	-0.02	-0.02	0.19	0.19	-0.04	-0.04	0.25	0.25	0	0	-0.17	-0.17	0.08	0.08
NUCC-0050301	CDD-2621163	Cinchophen, MCE_HY-B0972, SPC_01504508	Others;	Others;	1.02	0 Gy	PHC-180519	0.07	0.07	-0.07	-0.07	-0.19	-0.19	-0.05	-0.05	0.05	0.05	-0.06	-0.06	0.01	0.01	0.12	0.12	0.03	0.03	0.11	0.11	-0.07	-0.07	-0.15	-0.15
NUCC-0050301	CDD-2621163	Cinchophen, MCE_HY-B0972, SPC_01504508	Others;	Others;	0.9	10 Gy	PHC-180519	0.07	0.07	-0.07	-0.07	-0.19	-0.19	-0.05	-0.05	0.05	0.05	-0.06	-0.06	0.01	0.01	0.12	0.12	0.03	0.03	0.11	0.11	-0.07	-0.07	-0.15	-0.15
NUCC-0050301	CDD-2621163	Cinchophen, MCE_HY-B0972, SPC_01504508	Others;	Others;	0.83	0 Gy	PKC-180628	0.07	0.07	-0.07	-0.07	-0.19	-0.19	-0.05	-0.05	0.05	0.05	-0.06	-0.06	0.01	0.01	0.12	0.12	0.03	0.03	0.11	0.11	-0.07	-0.07	-0.15	-0.15
NUCC-0050301	CDD-2621163	Cinchophen, MCE_HY-B0972, SPC_01504508	Others;	Others;	0.81	10 Gy	PKC-180628	0.07	0.07	-0.07	-0.07	-0.19	-0.19	-0.05	-0.05	0.05	0.05	-0.06	-0.06	0.01	0.01	0.12	0.12	0.03	0.03	0.11	0.11	-0.07	-0.07	-0.15	-0.15
NUCC-0050307	CDD-3337528	MCE_HY-B0505, Moguisteine, SPC_01502311	Others;	Others;	1.32	0 Gy	PHC-180519	0.17	0.17	-0.1	-0.1	-0.34	-0.34	-0.07	-0.07	-0.15	-0.15	0.12	0.12	0.22	0.22	-0.05	-0.05	0.11	0.11	-0.12	-0.12	-0.19	-0.19	0.04	0.04
NUCC-0050307	CDD-3337528	MCE_HY-B0505, Moguisteine, SPC_01502311	Others;	Others;	1.34	10 Gy	PHC-180519	0.17	0.17	-0.1	-0.1	-0.34	-0.34	-0.07	-0.07	-0.15	-0.15	0.12	0.12	0.22	0.22	-0.05	-0.05	0.11	0.11	-0.12	-0.12	-0.19	-0.19	0.04	0.04
NUCC-0050307	CDD-3337528	MCE_HY-B0505, Moguisteine, SPC_01502311	Others;	Others;	1.09	0 Gy	PKC-180628	0.17	0.17	-0.1	-0.1	-0.34	-0.34	-0.07	-0.07	-0.15	-0.15	0.12	0.12	0.22	0.22	-0.05	-0.05	0.11	0.11	-0.12	-0.12	-0.19	-0.19	0.04	0.04
NUCC-0050307	CDD-3337528	MCE_HY-B0505, Moguisteine, SPC_01502311	Others;	Others;	1.13	10 Gy	PKC-180628	0.17	0.17	-0.1	-0.1	-0.34	-0.34	-0.07	-0.07	-0.15	-0.15	0.12	0.12	0.22	0.22	-0.05	-0.05	0.11	0.11	-0.12	-0.12	-0.19	-0.19	0.04	0.04
NUCC-0050308	CDD-2777670	CC1_CPD000466380, MCE_HY-B0724A, Pazufloxacin (mesylate), SPC_01502319	Anti-infection;	Antibacterial;	1.32	0 Gy	PHC-180519	0.18	0.18	-0.21	-0.21	-0.17	-0.17	0.22	0.22	0	0	-0.33	-0.33	-0.26	-0.26	0.07	0.07	-0.01	-0.01	0.36	0.36	0.31	0.31	-0.06	-0.06
NUCC-0050308	CDD-2777670	CC1_CPD000466380, MCE_HY-B0724A, Pazufloxacin (mesylate), SPC_01502319	Anti-infection;	Antibacterial;	0.82	10 Gy	PHC-180519	0.18	0.18	-0.21	-0.21	-0.17	-0.17	0.22	0.22	0	0	-0.33	-0.33	-0.26	-0.26	0.07	0.07	-0.01	-0.01	0.36	0.36	0.31	0.31	-0.06	-0.06
NUCC-0050308	CDD-2777670	CC1_CPD000466380, MCE_HY-B0724A, Pazufloxacin (mesylate), SPC_01502319	Anti-infection;	Antibacterial;	0.87	0 Gy	PKC-180628	0.18	0.18	-0.21	-0.21	-0.17	-0.17	0.22	0.22	0	0	-0.33	-0.33	-0.26	-0.26	0.07	0.07	-0.01	-0.01	0.36	0.36	0.31	0.31	-0.06	-0.06
NUCC-0050308	CDD-2777670	CC1_CPD000466380, MCE_HY-B0724A, Pazufloxacin (mesylate), SPC_01502319	Anti-infection;	Antibacterial;	0.84	10 Gy	PKC-180628	0.18	0.18	-0.21	-0.21	-0.17	-0.17	0.22	0.22	0	0	-0.33	-0.33	-0.26	-0.26	0.07	0.07	-0.01	-0.01	0.36	0.36	0.31	0.31	-0.06	-0.06
NUCC-0050309	CDD-2720536	MCE_HY-12519, Oltipraz, SPC_01502317	Metabolic Enzyme/Protease;	HIF/HIF Prolyl-Hydroxylase;	1.15	0 Gy	PHC-180519	0.23	0.23	0.02	0.02	-0.09	-0.09	0.12	0.12	0	0	-0.18	-0.18	-0.2	-0.2	-0.02	-0.02	0.05	0.05	0.18	0.18	0.16	0.16	0.03	0.03
NUCC-0050309	CDD-2720536	MCE_HY-12519, Oltipraz, SPC_01502317	Metabolic Enzyme/Protease;	HIF/HIF Prolyl-Hydroxylase;	0.91	10 Gy	PHC-180519	0.23	0.23	0.02	0.02	-0.09	-0.09	0.12	0.12	0	0	-0.18	-0.18	-0.2	-0.2	-0.02	-0.02	0.05	0.05	0.18	0.18	0.16	0.16	0.03	0.03
NUCC-0050309	CDD-2720536	MCE_HY-12519, Oltipraz, SPC_01502317	Metabolic Enzyme/Protease;	HIF/HIF Prolyl-Hydroxylase;	0.98	0 Gy	PKC-180628	0.23	0.23	0.02	0.02	-0.09	-0.09	0.12	0.12	0	0	-0.18	-0.18	-0.2	-0.2	-0.02	-0.02	0.05	0.05	0.18	0.18	0.16	0.16	0.03	0.03
NUCC-0050309	CDD-2720536	MCE_HY-12519, Oltipraz, SPC_01502317	Metabolic Enzyme/Protease;	HIF/HIF Prolyl-Hydroxylase;	1.13	10 Gy	PKC-180628	0.23	0.23	0.02	0.02	-0.09	-0.09	0.12	0.12	0	0	-0.18	-0.18	-0.2	-0.2	-0.02	-0.02	0.05	0.05	0.18	0.18	0.16	0.16	0.03	0.03
NUCC-0050310	CDD-2658021	MCE_HY-B0336, Pranoprofen, SPC_01502324	Immunology/Inflammation;	PGE synthase;	1.08	0 Gy	PHC-180519	-0.05	-0.05	-0.01	-0.01	-0.03	-0.03	-0.07	-0.07	0.12	0.12	-0.04	-0.04	-0.12	-0.12	0.04	0.04	-0.09	-0.09	0.04	0.04	0.07	0.07	-0.06	-0.06
NUCC-0050310	CDD-2658021	MCE_HY-B0336, Pranoprofen, SPC_01502324	Immunology/Inflammation;	PGE synthase;	1.06	10 Gy	PHC-180519	-0.05	-0.05	-0.01	-0.01	-0.03	-0.03	-0.07	-0.07	0.12	0.12	-0.04	-0.04	-0.12	-0.12	0.04	0.04	-0.09	-0.09	0.04	0.04	0.07	0.07	-0.06	-0.06
NUCC-0050310	CDD-2658021	MCE_HY-B0336, Pranoprofen, SPC_01502324	Immunology/Inflammation;	PGE synthase;	1.03	0 Gy	PKC-180628	-0.05	-0.05	-0.01	-0.01	-0.03	-0.03	-0.07	-0.07	0.12	0.12	-0.04	-0.04	-0.12	-0.12	0.04	0.04	-0.09	-0.09	0.04	0.04	0.07	0.07	-0.06	-0.06
NUCC-0050310	CDD-2658021	MCE_HY-B0336, Pranoprofen, SPC_01502324	Immunology/Inflammation;	PGE synthase;	0.85	10 Gy	PKC-180628	-0.05	-0.05	-0.01	-0.01	-0.03	-0.03	-0.07	-0.07	0.12	0.12	-0.04	-0.04	-0.12	-0.12	0.04	0.04	-0.09	-0.09	0.04	0.04	0.07	0.07	-0.06	-0.06
NUCC-0050313	CDD-2744193	CC1_CPD000466390, MCE_HY-B0944, Pidotimod, SPC_01502322	Others;	Others;	1.19	0 Gy	PHC-180519	0.04	0.04	-0.04	-0.04	-0.23	-0.23	-0.15	-0.15	0.22	0.22	0.12	0.12	-0.25	-0.25	-0.15	-0.15	-0.3	-0.3	-0.15	-0.15	0.33	0.33	0.18	0.18
NUCC-0050313	CDD-2744193	CC1_CPD000466390, MCE_HY-B0944, Pidotimod, SPC_01502322	Others;	Others;	1.49	10 Gy	PHC-180519	0.04	0.04	-0.04	-0.04	-0.23	-0.23	-0.15	-0.15	0.22	0.22	0.12	0.12	-0.25	-0.25	-0.15	-0.15	-0.3	-0.3	-0.15	-0.15	0.33	0.33	0.18	0.18
NUCC-0050313	CDD-2744193	CC1_CPD000466390, MCE_HY-B0944, Pidotimod, SPC_01502322	Others;	Others;	0.89	0 Gy	PKC-180628	0.04	0.04	-0.04	-0.04	-0.23	-0.23	-0.15	-0.15	0.22	0.22	0.12	0.12	-0.25	-0.25	-0.15	-0.15	-0.3	-0.3	-0.15	-0.15	0.33	0.33	0.18	0.18
NUCC-0050313	CDD-2744193	CC1_CPD000466390, MCE_HY-B0944, Pidotimod, SPC_01502322	Others;	Others;	0.94	10 Gy	PKC-180628	0.04	0.04	-0.04	-0.04	-0.23	-0.23	-0.15	-0.15	0.22	0.22	0.12	0.12	-0.25	-0.25	-0.15	-0.15	-0.3	-0.3	-0.15	-0.15	0.33	0.33	0.18	0.18
NUCC-0050314	CDD-2714204	CC1_CPD000466373, MCE_HY-B0902A, Rufloxacin (hydrochloride), SPC_01502335	Anti-infection;	Antibacterial;	1.36	0 Gy	PHC-180519	-0.07	-0.07	-0.16	-0.16	-0.22	-0.22	-0.13	-0.13	0.18	0.18	0.04	0.04	-0.2	-0.2	-0.06	-0.06	-0.17	-0.17	-0.07	-0.07	0.22	0.22	0.12	0.12
NUCC-0050314	CDD-2714204	CC1_CPD000466373, MCE_HY-B0902A, Rufloxacin (hydrochloride), SPC_01502335	Anti-infection;	Antibacterial;	1.34	10 Gy	PHC-180519	-0.07	-0.07	-0.16	-0.16	-0.22	-0.22	-0.13	-0.13	0.18	0.18	0.04	0.04	-0.2	-0.2	-0.06	-0.06	-0.17	-0.17	-0.07	-0.07	0.22	0.22	0.12	0.12
NUCC-0050314	CDD-2714204	CC1_CPD000466373, MCE_HY-B0902A, Rufloxacin (hydrochloride), SPC_01502335	Anti-infection;	Antibacterial;	1.07	0 Gy	PKC-180628	-0.07	-0.07	-0.16	-0.16	-0.22	-0.22	-0.13	-0.13	0.18	0.18	0.04	0.04	-0.2	-0.2	-0.06	-0.06	-0.17	-0.17	-0.07	-0.07	0.22	0.22	0.12	0.12
NUCC-0050314	CDD-2714204	CC1_CPD000466373, MCE_HY-B0902A, Rufloxacin (hydrochloride), SPC_01502335	Anti-infection;	Antibacterial;	0.91	10 Gy	PKC-180628	-0.07	-0.07	-0.16	-0.16	-0.22	-0.22	-0.13	-0.13	0.18	0.18	0.04	0.04	-0.2	-0.2	-0.06	-0.06	-0.17	-0.17	-0.07	-0.07	0.22	0.22	0.12	0.12
NUCC-0050318	CDD-2720245	CC1_CPD000471621, Irsogladine, MCE_HY-B0327, SPC_01502352	GPCR/G protein; Immunology/Inflammation; Neuronal Signaling;	mAChR; PDE4;	1.17	0 Gy	PHC-180519	0.08	0.08	-0.01	-0.01	-0.11	-0.11	-0.02	-0.02	-0.09	-0.09	-0.15	-0.15	-0.14	-0.14	-0.08	-0.08	0.11	0.11	0.22	0.22	0.15	0.15	0.04	0.04
NUCC-0050318	CDD-2720245	CC1_CPD000471621, Irsogladine, MCE_HY-B0327, SPC_01502352	GPCR/G protein; Immunology/Inflammation; Neuronal Signaling;	mAChR; PDE4;	0.99	10 Gy	PHC-180519	0.08	0.08	-0.01	-0.01	-0.11	-0.11	-0.02	-0.02	-0.09	-0.09	-0.15	-0.15	-0.14	-0.14	-0.08	-0.08	0.11	0.11	0.22	0.22	0.15	0.15	0.04	0.04
NUCC-0050318	CDD-2720245	CC1_CPD000471621, Irsogladine, MCE_HY-B0327, SPC_01502352	GPCR/G protein; Immunology/Inflammation; Neuronal Signaling;	mAChR; PDE4;	0.91	0 Gy	PKC-180628	0.08	0.08	-0.01	-0.01	-0.11	-0.11	-0.02	-0.02	-0.09	-0.09	-0.15	-0.15	-0.14	-0.14	-0.08	-0.08	0.11	0.11	0.22	0.22	0.15	0.15	0.04	0.04
NUCC-0050318	CDD-2720245	CC1_CPD000471621, Irsogladine, MCE_HY-B0327, SPC_01502352	GPCR/G protein; Immunology/Inflammation; Neuronal Signaling;	mAChR; PDE4;	0.87	10 Gy	PKC-180628	0.08	0.08	-0.01	-0.01	-0.11	-0.11	-0.02	-0.02	-0.09	-0.09	-0.15	-0.15	-0.14	-0.14	-0.08	-0.08	0.11	0.11	0.22	0.22	0.15	0.15	0.04	0.04
NUCC-0050319	CDD-3339336	Aceglutamide, MCE_HY-B1065, SPC_01502368	Others;	Others;	1.07	0 Gy	PHC-180519	-0.04	-0.04	-0.03	-0.03	-0.12	-0.12	-0.13	-0.13	-0.02	-0.02	0.03	0.03	0.11	0.11	0.06	0.06	0.04	0.04	-0.02	-0.02	-0.14	-0.14	-0.08	-0.08
NUCC-0050319	CDD-3339336	Aceglutamide, MCE_HY-B1065, SPC_01502368	Others;	Others;	1.11	10 Gy	PHC-180519	-0.04	-0.04	-0.03	-0.03	-0.12	-0.12	-0.13	-0.13	-0.02	-0.02	0.03	0.03	0.11	0.11	0.06	0.06	0.04	0.04	-0.02	-0.02	-0.14	-0.14	-0.08	-0.08
NUCC-0050319	CDD-3339336	Aceglutamide, MCE_HY-B1065, SPC_01502368	Others;	Others;	0.95	0 Gy	PKC-180628	-0.04	-0.04	-0.03	-0.03	-0.12	-0.12	-0.13	-0.13	-0.02	-0.02	0.03	0.03	0.11	0.11	0.06	0.06	0.04	0.04	-0.02	-0.02	-0.14	-0.14	-0.08	-0.08
NUCC-0050319	CDD-3339336	Aceglutamide, MCE_HY-B1065, SPC_01502368	Others;	Others;	0.84	10 Gy	PKC-180628	-0.04	-0.04	-0.03	-0.03	-0.12	-0.12	-0.13	-0.13	-0.02	-0.02	0.03	0.03	0.11	0.11	0.06	0.06	0.04	0.04	-0.02	-0.02	-0.14	-0.14	-0.08	-0.08
NUCC-0050322	CDD-2661584	Cyromazine, MCE_HY-B1331, SPC_01505903	Others;	Others;	0.96	0 Gy	PHC-180519	-0.12	-0.12	-0.06	-0.06	-0.14	-0.14	-0.2	-0.2	0.02	0.02	0.01	0.01	0.07	0.07	0.08	0.08	-0.04	-0.04	-0.01	-0.01	-0.03	-0.03	-0.06	-0.06
NUCC-0050322	CDD-2661584	Cyromazine, MCE_HY-B1331, SPC_01505903	Others;	Others;	0.88	10 Gy	PHC-180519	-0.12	-0.12	-0.06	-0.06	-0.14	-0.14	-0.2	-0.2	0.02	0.02	0.01	0.01	0.07	0.07	0.08	0.08	-0.04	-0.04	-0.01	-0.01	-0.03	-0.03	-0.06	-0.06
NUCC-0050322	CDD-2661584	Cyromazine, MCE_HY-B1331, SPC_01505903	Others;	Others;	0.87	0 Gy	PKC-180628	-0.12	-0.12	-0.06	-0.06	-0.14	-0.14	-0.2	-0.2	0.02	0.02	0.01	0.01	0.07	0.07	0.08	0.08	-0.04	-0.04	-0.01	-0.01	-0.03	-0.03	-0.06	-0.06
NUCC-0050322	CDD-2661584	Cyromazine, MCE_HY-B1331, SPC_01505903	Others;	Others;	0.72	10 Gy	PKC-180628	-0.12	-0.12	-0.06	-0.06	-0.14	-0.14	-0.2	-0.2	0.02	0.02	0.01	0.01	0.07	0.07	0.08	0.08	-0.04	-0.04	-0.01	-0.01	-0.03	-0.03	-0.06	-0.06
NUCC-0050323	CDD-2719583	MCE_HY-B1061, Nicotinic acid N-oxide, SPC_01506168	Others;	Others;	1.24	0 Gy	PHC-180519	0.14	0.14	-0.15	-0.15	-0.17	-0.17	0.12	0.12	0.08	0.08	-0.11	-0.11	-0.1	-0.1	0.09	0.09	-0.13	-0.13	0.14	0.14	0.12	0.12	-0.15	-0.15
NUCC-0050323	CDD-2719583	MCE_HY-B1061, Nicotinic acid N-oxide, SPC_01506168	Others;	Others;	0.94	10 Gy	PHC-180519	0.14	0.14	-0.15	-0.15	-0.17	-0.17	0.12	0.12	0.08	0.08	-0.11	-0.11	-0.1	-0.1	0.09	0.09	-0.13	-0.13	0.14	0.14	0.12	0.12	-0.15	-0.15
NUCC-0050323	CDD-2719583	MCE_HY-B1061, Nicotinic acid N-oxide, SPC_01506168	Others;	Others;	0.94	0 Gy	PKC-180628	0.14	0.14	-0.15	-0.15	-0.17	-0.17	0.12	0.12	0.08	0.08	-0.11	-0.11	-0.1	-0.1	0.09	0.09	-0.13	-0.13	0.14	0.14	0.12	0.12	-0.15	-0.15
NUCC-0050323	CDD-2719583	MCE_HY-B1061, Nicotinic acid N-oxide, SPC_01506168	Others;	Others;	1.16	10 Gy	PKC-180628	0.14	0.14	-0.15	-0.15	-0.17	-0.17	0.12	0.12	0.08	0.08	-0.11	-0.11	-0.1	-0.1	0.09	0.09	-0.13	-0.13	0.14	0.14	0.12	0.12	-0.15	-0.15
NUCC-0050324	CDD-3337109	Chlorindione, MCE_HY-B0918, SPC_01504507	Others;	Others;	1.16	0 Gy	PHC-180519	0.08	0.08	0.05	0.05	-0.12	-0.12	-0.09	-0.09	0	0	-0.1	-0.1	0.04	0.04	0.14	0.14	0.01	0.01	0.17	0.17	-0.04	-0.04	-0.2	-0.2
NUCC-0050324	CDD-3337109	Chlorindione, MCE_HY-B0918, SPC_01504507	Others;	Others;	1.01	10 Gy	PHC-180519	0.08	0.08	0.05	0.05	-0.12	-0.12	-0.09	-0.09	0	0	-0.1	-0.1	0.04	0.04	0.14	0.14	0.01	0.01	0.17	0.17	-0.04	-0.04	-0.2	-0.2
NUCC-0050324	CDD-3337109	Chlorindione, MCE_HY-B0918, SPC_01504507	Others;	Others;	0.88	0 Gy	PKC-180628	0.08	0.08	0.05	0.05	-0.12	-0.12	-0.09	-0.09	0	0	-0.1	-0.1	0.04	0.04	0.14	0.14	0.01	0.01	0.17	0.17	-0.04	-0.04	-0.2	-0.2
NUCC-0050324	CDD-3337109	Chlorindione, MCE_HY-B0918, SPC_01504507	Others;	Others;	1.06	10 Gy	PKC-180628	0.08	0.08	0.05	0.05	-0.12	-0.12	-0.09	-0.09	0	0	-0.1	-0.1	0.04	0.04	0.14	0.14	0.01	0.01	0.17	0.17	-0.04	-0.04	-0.2	-0.2
NUCC-0050327	CDD-3338201	MCE_HY-B0420A, Moroxydine (hydrochloride), SPC_01506078	Anti-infection;	Influenza Virus;	1.12	0 Gy	PHC-180519	0	0	-0.06	-0.06	-0.01	-0.01	0.05	0.05	-0.06	-0.06	-0.07	-0.07	-0.08	-0.08	-0.07	-0.07	0.02	0.02	0.11	0.11	0.15	0.15	0.06	0.06
NUCC-0050327	CDD-3338201	MCE_HY-B0420A, Moroxydine (hydrochloride), SPC_01506078	Anti-infection;	Influenza Virus;	0.95	10 Gy	PHC-180519	0	0	-0.06	-0.06	-0.01	-0.01	0.05	0.05	-0.06	-0.06	-0.07	-0.07	-0.08	-0.08	-0.07	-0.07	0.02	0.02	0.11	0.11	0.15	0.15	0.06	0.06
NUCC-0050327	CDD-3338201	MCE_HY-B0420A, Moroxydine (hydrochloride), SPC_01506078	Anti-infection;	Influenza Virus;	1.14	0 Gy	PKC-180628	0	0	-0.06	-0.06	-0.01	-0.01	0.05	0.05	-0.06	-0.06	-0.07	-0.07	-0.08	-0.08	-0.07	-0.07	0.02	0.02	0.11	0.11	0.15	0.15	0.06	0.06
NUCC-0050327	CDD-3338201	MCE_HY-B0420A, Moroxydine (hydrochloride), SPC_01506078	Anti-infection;	Influenza Virus;	0.96	10 Gy	PKC-180628	0	0	-0.06	-0.06	-0.01	-0.01	0.05	0.05	-0.06	-0.06	-0.07	-0.07	-0.08	-0.08	-0.07	-0.07	0.02	0.02	0.11	0.11	0.15	0.15	0.06	0.06
NUCC-0050328	CDD-2626113	MCE_HY-B1303, Mebhydrolin (napadisylate), SPC_01501116	GPCR/G protein;	Histamine Receptor;	1.14	0 Gy	PHC-180519	-0.07	-0.07	-0.16	-0.16	-0.19	-0.19	-0.1	-0.1	0.19	0.19	-0.12	-0.12	-0.14	-0.14	0.17	0.17	-0.17	-0.17	0.14	0.14	0.09	0.09	-0.22	-0.22
NUCC-0050328	CDD-2626113	MCE_HY-B1303, Mebhydrolin (napadisylate), SPC_01501116	GPCR/G protein;	Histamine Receptor;	0.87	10 Gy	PHC-180519	-0.07	-0.07	-0.16	-0.16	-0.19	-0.19	-0.1	-0.1	0.19	0.19	-0.12	-0.12	-0.14	-0.14	0.17	0.17	-0.17	-0.17	0.14	0.14	0.09	0.09	-0.22	-0.22
NUCC-0050328	CDD-2626113	MCE_HY-B1303, Mebhydrolin (napadisylate), SPC_01501116	GPCR/G protein;	Histamine Receptor;	0.85	0 Gy	PKC-180628	-0.07	-0.07	-0.16	-0.16	-0.19	-0.19	-0.1	-0.1	0.19	0.19	-0.12	-0.12	-0.14	-0.14	0.17	0.17	-0.17	-0.17	0.14	0.14	0.09	0.09	-0.22	-0.22
NUCC-0050328	CDD-2626113	MCE_HY-B1303, Mebhydrolin (napadisylate), SPC_01501116	GPCR/G protein;	Histamine Receptor;	0.85	10 Gy	PKC-180628	-0.07	-0.07	-0.16	-0.16	-0.19	-0.19	-0.1	-0.1	0.19	0.19	-0.12	-0.12	-0.14	-0.14	0.17	0.17	-0.17	-0.17	0.14	0.14	0.09	0.09	-0.22	-0.22
NUCC-0050329	CDD-2720163	Bucetin, MCE_HY-B0906, SPC_01505772	Others;	Others;	1.07	0 Gy	PHC-180519	0.2	0.2	-0.09	-0.09	-0.34	-0.34	-0.05	-0.05	0.04	0.04	0.06	0.06	0.02	0.02	0	0	-0.06	-0.06	-0.01	-0.01	-0.01	-0.01	-0.06	-0.06
NUCC-0050329	CDD-2720163	Bucetin, MCE_HY-B0906, SPC_01505772	Others;	Others;	1	10 Gy	PHC-180519	0.2	0.2	-0.09	-0.09	-0.34	-0.34	-0.05	-0.05	0.04	0.04	0.06	0.06	0.02	0.02	0	0	-0.06	-0.06	-0.01	-0.01	-0.01	-0.01	-0.06	-0.06
NUCC-0050329	CDD-2720163	Bucetin, MCE_HY-B0906, SPC_01505772	Others;	Others;	0.68	0 Gy	PKC-180628	0.2	0.2	-0.09	-0.09	-0.34	-0.34	-0.05	-0.05	0.04	0.04	0.06	0.06	0.02	0.02	0	0	-0.06	-0.06	-0.01	-0.01	-0.01	-0.01	-0.06	-0.06
NUCC-0050329	CDD-2720163	Bucetin, MCE_HY-B0906, SPC_01505772	Others;	Others;	0.88	10 Gy	PKC-180628	0.2	0.2	-0.09	-0.09	-0.34	-0.34	-0.05	-0.05	0.04	0.04	0.06	0.06	0.02	0.02	0	0	-0.06	-0.06	-0.01	-0.01	-0.01	-0.01	-0.06	-0.06
NUCC-0050331	CDD-2713939	MCE_HY-B0910A, Pyrithioxin (dihydrochloride), SPC_01505762	GPCR/G protein; Neuronal Signaling;	mAChR;	1.02	0 Gy	PHC-180519	0.08	0.08	-0.26	-0.26	-0.05	-0.05	0.29	0.29	-0.04	-0.04	-0.03	-0.03	-0.06	-0.06	-0.07	-0.07	0	0	0.05	0.05	0.06	0.06	0.01	0.01
NUCC-0050331	CDD-2713939	MCE_HY-B0910A, Pyrithioxin (dihydrochloride), SPC_01505762	GPCR/G protein; Neuronal Signaling;	mAChR;	0.73	10 Gy	PHC-180519	0.08	0.08	-0.26	-0.26	-0.05	-0.05	0.29	0.29	-0.04	-0.04	-0.03	-0.03	-0.06	-0.06	-0.07	-0.07	0	0	0.05	0.05	0.06	0.06	0.01	0.01
NUCC-0050331	CDD-2713939	MCE_HY-B0910A, Pyrithioxin (dihydrochloride), SPC_01505762	GPCR/G protein; Neuronal Signaling;	mAChR;	0.88	0 Gy	PKC-180628	0.08	0.08	-0.26	-0.26	-0.05	-0.05	0.29	0.29	-0.04	-0.04	-0.03	-0.03	-0.06	-0.06	-0.07	-0.07	0	0	0.05	0.05	0.06	0.06	0.01	0.01
NUCC-0050331	CDD-2713939	MCE_HY-B0910A, Pyrithioxin (dihydrochloride), SPC_01505762	GPCR/G protein; Neuronal Signaling;	mAChR;	0.82	10 Gy	PKC-180628	0.08	0.08	-0.26	-0.26	-0.05	-0.05	0.29	0.29	-0.04	-0.04	-0.03	-0.03	-0.06	-0.06	-0.07	-0.07	0	0	0.05	0.05	0.06	0.06	0.01	0.01
NUCC-0050336	CDD-3090006	Bronopol, MCE_HY-B1217, SPC_01503732	Anti-infection;	Antibacterial;	0.94	0 Gy	PHC-180519	-0.03	-0.03	-0.05	-0.05	-0.16	-0.16	-0.14	-0.14	0.05	0.05	0.07	0.07	-0.04	-0.04	-0.06	-0.06	-0.06	-0.06	-0.09	-0.09	0.07	0.07	0.1	0.1
NUCC-0050336	CDD-3090006	Bronopol, MCE_HY-B1217, SPC_01503732	Anti-infection;	Antibacterial;	1.04	10 Gy	PHC-180519	-0.03	-0.03	-0.05	-0.05	-0.16	-0.16	-0.14	-0.14	0.05	0.05	0.07	0.07	-0.04	-0.04	-0.06	-0.06	-0.06	-0.06	-0.09	-0.09	0.07	0.07	0.1	0.1
NUCC-0050336	CDD-3090006	Bronopol, MCE_HY-B1217, SPC_01503732	Anti-infection;	Antibacterial;	0.69	0 Gy	PKC-180628	-0.03	-0.03	-0.05	-0.05	-0.16	-0.16	-0.14	-0.14	0.05	0.05	0.07	0.07	-0.04	-0.04	-0.06	-0.06	-0.06	-0.06	-0.09	-0.09	0.07	0.07	0.1	0.1
NUCC-0050336	CDD-3090006	Bronopol, MCE_HY-B1217, SPC_01503732	Anti-infection;	Antibacterial;	0.7	10 Gy	PKC-180628	-0.03	-0.03	-0.05	-0.05	-0.16	-0.16	-0.14	-0.14	0.05	0.05	0.07	0.07	-0.04	-0.04	-0.06	-0.06	-0.06	-0.06	-0.09	-0.09	0.07	0.07	0.1	0.1
NUCC-0050338	CDD-2651903	CC1_CPD000059111, MCE_HY-N0132A, SPC_01506085, Synephrine (hydrochloride)	GPCR/G protein;	Adrenergic Receptor;	1.23	0 Gy	PHC-180519	0.03	0.03	-0.06	-0.06	-0.21	-0.21	-0.12	-0.12	-0.11	-0.11	-0.07	-0.07	-0.12	-0.12	-0.16	-0.16	0.13	0.13	0.04	0.04	0.08	0.08	0.17	0.17
NUCC-0050338	CDD-2651903	CC1_CPD000059111, MCE_HY-N0132A, SPC_01506085, Synephrine (hydrochloride)	GPCR/G protein;	Adrenergic Receptor;	1.13	10 Gy	PHC-180519	0.03	0.03	-0.06	-0.06	-0.21	-0.21	-0.12	-0.12	-0.11	-0.11	-0.07	-0.07	-0.12	-0.12	-0.16	-0.16	0.13	0.13	0.04	0.04	0.08	0.08	0.17	0.17
NUCC-0050338	CDD-2651903	CC1_CPD000059111, MCE_HY-N0132A, SPC_01506085, Synephrine (hydrochloride)	GPCR/G protein;	Adrenergic Receptor;	0.94	0 Gy	PKC-180628	0.03	0.03	-0.06	-0.06	-0.21	-0.21	-0.12	-0.12	-0.11	-0.11	-0.07	-0.07	-0.12	-0.12	-0.16	-0.16	0.13	0.13	0.04	0.04	0.08	0.08	0.17	0.17
NUCC-0050338	CDD-2651903	CC1_CPD000059111, MCE_HY-N0132A, SPC_01506085, Synephrine (hydrochloride)	GPCR/G protein;	Adrenergic Receptor;	0.77	10 Gy	PKC-180628	0.03	0.03	-0.06	-0.06	-0.21	-0.21	-0.12	-0.12	-0.11	-0.11	-0.07	-0.07	-0.12	-0.12	-0.16	-0.16	0.13	0.13	0.04	0.04	0.08	0.08	0.17	0.17
NUCC-0050342	CDD-2801163	Ampiroxicam, CC1_CPD000469285, MCE_HY-17484, SPC_01504830	Immunology/Inflammation;	COX;	1.41	0 Gy	PHC-180519	-0.01	-0.01	-0.2	-0.2	-0.34	-0.34	-0.15	-0.15	-0.1	-0.1	-0.16	-0.16	-0.05	-0.05	0.01	0.01	0.06	0.06	0.17	0.17	0.03	0.03	-0.08	-0.08
NUCC-0050342	CDD-2801163	Ampiroxicam, CC1_CPD000469285, MCE_HY-17484, SPC_01504830	Immunology/Inflammation;	COX;	1.02	10 Gy	PHC-180519	-0.01	-0.01	-0.2	-0.2	-0.34	-0.34	-0.15	-0.15	-0.1	-0.1	-0.16	-0.16	-0.05	-0.05	0.01	0.01	0.06	0.06	0.17	0.17	0.03	0.03	-0.08	-0.08
NUCC-0050342	CDD-2801163	Ampiroxicam, CC1_CPD000469285, MCE_HY-17484, SPC_01504830	Immunology/Inflammation;	COX;	0.97	0 Gy	PKC-180628	-0.01	-0.01	-0.2	-0.2	-0.34	-0.34	-0.15	-0.15	-0.1	-0.1	-0.16	-0.16	-0.05	-0.05	0.01	0.01	0.06	0.06	0.17	0.17	0.03	0.03	-0.08	-0.08
NUCC-0050342	CDD-2801163	Ampiroxicam, CC1_CPD000469285, MCE_HY-17484, SPC_01504830	Immunology/Inflammation;	COX;	0.85	10 Gy	PKC-180628	-0.01	-0.01	-0.2	-0.2	-0.34	-0.34	-0.15	-0.15	-0.1	-0.1	-0.16	-0.16	-0.05	-0.05	0.01	0.01	0.06	0.06	0.17	0.17	0.03	0.03	-0.08	-0.08
NUCC-0050346	CDD-3337142	Erdosteine, MCE_HY-B0289, SPC_01502383	Others;	Others;	1.13	0 Gy	PHC-180519	-0.23	-0.23	-0.2	-0.2	-0.34	-0.34	-0.37	-0.37	0.1	0.1	0.04	0.04	-0.16	-0.16	-0.1	-0.1	-0.21	-0.21	-0.1	-0.1	0.22	0.22	0.11	0.11
NUCC-0050346	CDD-3337142	Erdosteine, MCE_HY-B0289, SPC_01502383	Others;	Others;	1.08	10 Gy	PHC-180519	-0.23	-0.23	-0.2	-0.2	-0.34	-0.34	-0.37	-0.37	0.1	0.1	0.04	0.04	-0.16	-0.16	-0.1	-0.1	-0.21	-0.21	-0.1	-0.1	0.22	0.22	0.11	0.11
NUCC-0050346	CDD-3337142	Erdosteine, MCE_HY-B0289, SPC_01502383	Others;	Others;	0.83	0 Gy	PKC-180628	-0.23	-0.23	-0.2	-0.2	-0.34	-0.34	-0.37	-0.37	0.1	0.1	0.04	0.04	-0.16	-0.16	-0.1	-0.1	-0.21	-0.21	-0.1	-0.1	0.22	0.22	0.11	0.11
NUCC-0050346	CDD-3337142	Erdosteine, MCE_HY-B0289, SPC_01502383	Others;	Others;	0.62	10 Gy	PKC-180628	-0.23	-0.23	-0.2	-0.2	-0.34	-0.34	-0.37	-0.37	0.1	0.1	0.04	0.04	-0.16	-0.16	-0.1	-0.1	-0.21	-0.21	-0.1	-0.1	0.22	0.22	0.11	0.11
NUCC-0050349	CDD-3336617	Benfotiamine, MCE_HY-17374, SPC_01503105	Others;	Others;	1.16	0 Gy	PHC-180519	0.03	0.03	-0.01	-0.01	-0.24	-0.24	-0.2	-0.2	0.01	0.01	-0.03	-0.03	-0.04	-0.04	0	0	0	0	0.06	0.06	0.07	0.07	0.01	0.01
NUCC-0050349	CDD-3336617	Benfotiamine, MCE_HY-17374, SPC_01503105	Others;	Others;	1.11	10 Gy	PHC-180519	0.03	0.03	-0.01	-0.01	-0.24	-0.24	-0.2	-0.2	0.01	0.01	-0.03	-0.03	-0.04	-0.04	0	0	0	0	0.06	0.06	0.07	0.07	0.01	0.01
NUCC-0050349	CDD-3336617	Benfotiamine, MCE_HY-17374, SPC_01503105	Others;	Others;	0.84	0 Gy	PKC-180628	0.03	0.03	-0.01	-0.01	-0.24	-0.24	-0.2	-0.2	0.01	0.01	-0.03	-0.03	-0.04	-0.04	0	0	0	0	0.06	0.06	0.07	0.07	0.01	0.01
NUCC-0050349	CDD-3336617	Benfotiamine, MCE_HY-17374, SPC_01503105	Others;	Others;	0.88	10 Gy	PKC-180628	0.03	0.03	-0.01	-0.01	-0.24	-0.24	-0.2	-0.2	0.01	0.01	-0.03	-0.03	-0.04	-0.04	0	0	0	0	0.06	0.06	0.07	0.07	0.01	0.01
NUCC-0050350	CDD-2620259	Aminothiazole, MCE_HY-12396, SPC_01503017	Others;	Others;	1.07	0 Gy	PHC-180519	-0.03	-0.03	0.19	0.19	-0.01	-0.01	-0.23	-0.23	-0.02	-0.02	-0.07	-0.07	-0.06	-0.06	-0.01	-0.01	0.01	0.01	0.06	0.06	0.04	0.04	-0.01	-0.01
NUCC-0050350	CDD-2620259	Aminothiazole, MCE_HY-12396, SPC_01503017	Others;	Others;	1.12	10 Gy	PHC-180519	-0.03	-0.03	0.19	0.19	-0.01	-0.01	-0.23	-0.23	-0.02	-0.02	-0.07	-0.07	-0.06	-0.06	-0.01	-0.01	0.01	0.01	0.06	0.06	0.04	0.04	-0.01	-0.01
NUCC-0050350	CDD-2620259	Aminothiazole, MCE_HY-12396, SPC_01503017	Others;	Others;	0.95	0 Gy	PKC-180628	-0.03	-0.03	0.19	0.19	-0.01	-0.01	-0.23	-0.23	-0.02	-0.02	-0.07	-0.07	-0.06	-0.06	-0.01	-0.01	0.01	0.01	0.06	0.06	0.04	0.04	-0.01	-0.01
NUCC-0050350	CDD-2620259	Aminothiazole, MCE_HY-12396, SPC_01503017	Others;	Others;	0.96	10 Gy	PKC-180628	-0.03	-0.03	0.19	0.19	-0.01	-0.01	-0.23	-0.23	-0.02	-0.02	-0.07	-0.07	-0.06	-0.06	-0.01	-0.01	0.01	0.01	0.06	0.06	0.04	0.04	-0.01	-0.01
NUCC-0050353	CDD-2657607	2-Ethoxybenzamide, MCE_HY-B1428, SPC_01502735	Others;	Others;	1.59	0 Gy	PHC-180519	0.06	0.06	-0.29	-0.29	-0.18	-0.18	0.17	0.17	0.22	0.22	-0.45	-0.45	-0.45	-0.45	0.22	0.22	-0.29	-0.29	0.51	0.51	0.49	0.49	-0.31	-0.31
NUCC-0050353	CDD-2657607	2-Ethoxybenzamide, MCE_HY-B1428, SPC_01502735	Others;	Others;	0.77	10 Gy	PHC-180519	0.06	0.06	-0.29	-0.29	-0.18	-0.18	0.17	0.17	0.22	0.22	-0.45	-0.45	-0.45	-0.45	0.22	0.22	-0.29	-0.29	0.51	0.51	0.49	0.49	-0.31	-0.31
NUCC-0050353	CDD-2657607	2-Ethoxybenzamide, MCE_HY-B1428, SPC_01502735	Others;	Others;	0.91	0 Gy	PKC-180628	0.06	0.06	-0.29	-0.29	-0.18	-0.18	0.17	0.17	0.22	0.22	-0.45	-0.45	-0.45	-0.45	0.22	0.22	-0.29	-0.29	0.51	0.51	0.49	0.49	-0.31	-0.31
NUCC-0050353	CDD-2657607	2-Ethoxybenzamide, MCE_HY-B1428, SPC_01502735	Others;	Others;	1.11	10 Gy	PKC-180628	0.06	0.06	-0.29	-0.29	-0.18	-0.18	0.17	0.17	0.22	0.22	-0.45	-0.45	-0.45	-0.45	0.22	0.22	-0.29	-0.29	0.51	0.51	0.49	0.49	-0.31	-0.31
NUCC-0050354	CDD-2655016	MCE_HY-N0157, Orotic acid, SPC_01504525	Cell Cycle/DNA Damage;	Nucleoside antimetabolite/analog;	1.01	0 Gy	PHC-180519	0.01	0.01	0.02	0.02	-0.12	-0.12	-0.13	-0.13	-0.08	-0.08	0.03	0.03	0.02	0.02	-0.09	-0.09	0.07	0.07	-0.02	-0.02	-0.04	-0.04	0.05	0.05
NUCC-0050354	CDD-2655016	MCE_HY-N0157, Orotic acid, SPC_01504525	Cell Cycle/DNA Damage;	Nucleoside antimetabolite/analog;	1.04	10 Gy	PHC-180519	0.01	0.01	0.02	0.02	-0.12	-0.12	-0.13	-0.13	-0.08	-0.08	0.03	0.03	0.02	0.02	-0.09	-0.09	0.07	0.07	-0.02	-0.02	-0.04	-0.04	0.05	0.05
NUCC-0050354	CDD-2655016	MCE_HY-N0157, Orotic acid, SPC_01504525	Cell Cycle/DNA Damage;	Nucleoside antimetabolite/analog;	0.81	0 Gy	PKC-180628	0.01	0.01	0.02	0.02	-0.12	-0.12	-0.13	-0.13	-0.08	-0.08	0.03	0.03	0.02	0.02	-0.09	-0.09	0.07	0.07	-0.02	-0.02	-0.04	-0.04	0.05	0.05
NUCC-0050354	CDD-2655016	MCE_HY-N0157, Orotic acid, SPC_01504525	Cell Cycle/DNA Damage;	Nucleoside antimetabolite/analog;	0.78	10 Gy	PKC-180628	0.01	0.01	0.02	0.02	-0.12	-0.12	-0.13	-0.13	-0.08	-0.08	0.03	0.03	0.02	0.02	-0.09	-0.09	0.07	0.07	-0.02	-0.02	-0.04	-0.04	0.05	0.05
NUCC-0050355	CDD-2720559	MCE_HY-B0506, Nadifloxacin, SPC_01502312	Anti-infection;	Antibacterial;	0.76	0 Gy	PHC-180519	0.15	0.15	0.12	0.12	-0.01	-0.01	0.02	0.02	-0.03	-0.03	-0.01	-0.01	0.08	0.08	0.06	0.06	0.05	0.05	-0.01	-0.01	-0.09	-0.09	-0.03	-0.03
NUCC-0050355	CDD-2720559	MCE_HY-B0506, Nadifloxacin, SPC_01502312	Anti-infection;	Antibacterial;	0.83	10 Gy	PHC-180519	0.15	0.15	0.12	0.12	-0.01	-0.01	0.02	0.02	-0.03	-0.03	-0.01	-0.01	0.08	0.08	0.06	0.06	0.05	0.05	-0.01	-0.01	-0.09	-0.09	-0.03	-0.03
NUCC-0050355	CDD-2720559	MCE_HY-B0506, Nadifloxacin, SPC_01502312	Anti-infection;	Antibacterial;	0.69	0 Gy	PKC-180628	0.15	0.15	0.12	0.12	-0.01	-0.01	0.02	0.02	-0.03	-0.03	-0.01	-0.01	0.08	0.08	0.06	0.06	0.05	0.05	-0.01	-0.01	-0.09	-0.09	-0.03	-0.03
NUCC-0050355	CDD-2720559	MCE_HY-B0506, Nadifloxacin, SPC_01502312	Anti-infection;	Antibacterial;	0.89	10 Gy	PKC-180628	0.15	0.15	0.12	0.12	-0.01	-0.01	0.02	0.02	-0.03	-0.03	-0.01	-0.01	0.08	0.08	0.06	0.06	0.05	0.05	-0.01	-0.01	-0.09	-0.09	-0.03	-0.03
NUCC-0050356	CDD-2612202	MCE_HY-B0373, SPC_01506190, Tiopronin	Others;	Others;	1.18	0 Gy	PHC-180519	0.12	0.12	0.17	0.17	-0.28	-0.28	-0.33	-0.33	-0.01	-0.01	-0.12	-0.12	-0.03	-0.03	0.08	0.08	0.05	0.05	0.13	0.13	0.01	0.01	-0.07	-0.07
NUCC-0050356	CDD-2612202	MCE_HY-B0373, SPC_01506190, Tiopronin	Others;	Others;	1.2	10 Gy	PHC-180519	0.12	0.12	0.17	0.17	-0.28	-0.28	-0.33	-0.33	-0.01	-0.01	-0.12	-0.12	-0.03	-0.03	0.08	0.08	0.05	0.05	0.13	0.13	0.01	0.01	-0.07	-0.07
NUCC-0050356	CDD-2612202	MCE_HY-B0373, SPC_01506190, Tiopronin	Others;	Others;	0.8	0 Gy	PKC-180628	0.12	0.12	0.17	0.17	-0.28	-0.28	-0.33	-0.33	-0.01	-0.01	-0.12	-0.12	-0.03	-0.03	0.08	0.08	0.05	0.05	0.13	0.13	0.01	0.01	-0.07	-0.07
NUCC-0050356	CDD-2612202	MCE_HY-B0373, SPC_01506190, Tiopronin	Others;	Others;	0.84	10 Gy	PKC-180628	0.12	0.12	0.17	0.17	-0.28	-0.28	-0.33	-0.33	-0.01	-0.01	-0.12	-0.12	-0.03	-0.03	0.08	0.08	0.05	0.05	0.13	0.13	0.01	0.01	-0.07	-0.07
NUCC-0050357	CDD-2628766	Fasudil (Hydrochloride), MCE_HY-10341, SPC_01502366	Cell Cycle/DNA Damage; TGF-beta/Smad;	PKC; ROCK;	0.97	0 Gy	PHC-180519	0.04	0.04	0.07	0.07	-0.13	-0.13	-0.16	-0.16	-0.09	-0.09	0.09	0.09	0.18	0.18	0	0	0.05	0.05	-0.1	-0.1	-0.16	-0.16	-0.01	-0.01
NUCC-0050357	CDD-2628766	Fasudil (Hydrochloride), MCE_HY-10341, SPC_01502366	Cell Cycle/DNA Damage; TGF-beta/Smad;	PKC; ROCK;	1.08	10 Gy	PHC-180519	0.04	0.04	0.07	0.07	-0.13	-0.13	-0.16	-0.16	-0.09	-0.09	0.09	0.09	0.18	0.18	0	0	0.05	0.05	-0.1	-0.1	-0.16	-0.16	-0.01	-0.01
NUCC-0050357	CDD-2628766	Fasudil (Hydrochloride), MCE_HY-10341, SPC_01502366	Cell Cycle/DNA Damage; TGF-beta/Smad;	PKC; ROCK;	0.96	0 Gy	PKC-180628	0.04	0.04	0.07	0.07	-0.13	-0.13	-0.16	-0.16	-0.09	-0.09	0.09	0.09	0.18	0.18	0	0	0.05	0.05	-0.1	-0.1	-0.16	-0.16	-0.01	-0.01
NUCC-0050357	CDD-2628766	Fasudil (Hydrochloride), MCE_HY-10341, SPC_01502366	Cell Cycle/DNA Damage; TGF-beta/Smad;	PKC; ROCK;	0.97	10 Gy	PKC-180628	0.04	0.04	0.07	0.07	-0.13	-0.13	-0.16	-0.16	-0.09	-0.09	0.09	0.09	0.18	0.18	0	0	0.05	0.05	-0.1	-0.1	-0.16	-0.16	-0.01	-0.01
NUCC-0050361	CDD-2621549	5-methyl-2-phenyl-2-pyrazolin-3-one, Edaravone, MBHF_6346, MCE_HY-B0099, SIG_M70800, SPC_01503635	Others;	Others;	1.06	0 Gy	PHC-180519	-0.1	-0.1	0.03	0.03	0.05	0.05	-0.08	-0.08	0.01	0.01	-0.01	-0.01	0	0	0.02	0.02	-0.03	-0.03	0.05	0.05	-0.03	-0.03	-0.11	-0.11
NUCC-0050361	CDD-2621549	5-methyl-2-phenyl-2-pyrazolin-3-one, Edaravone, MBHF_6346, MCE_HY-B0099, SIG_M70800, SPC_01503635	Others;	Others;	1.05	10 Gy	PHC-180519	-0.1	-0.1	0.03	0.03	0.05	0.05	-0.08	-0.08	0.01	0.01	-0.01	-0.01	0	0	0.02	0.02	-0.03	-0.03	0.05	0.05	-0.03	-0.03	-0.11	-0.11
NUCC-0050361	CDD-2621549	5-methyl-2-phenyl-2-pyrazolin-3-one, Edaravone, MBHF_6346, MCE_HY-B0099, SIG_M70800, SPC_01503635	Others;	Others;	1.13	0 Gy	PKC-180628	-0.1	-0.1	0.03	0.03	0.05	0.05	-0.08	-0.08	0.01	0.01	-0.01	-0.01	0	0	0.02	0.02	-0.03	-0.03	0.05	0.05	-0.03	-0.03	-0.11	-0.11
NUCC-0050361	CDD-2621549	5-methyl-2-phenyl-2-pyrazolin-3-one, Edaravone, MBHF_6346, MCE_HY-B0099, SIG_M70800, SPC_01503635	Others;	Others;	1.02	10 Gy	PKC-180628	-0.1	-0.1	0.03	0.03	0.05	0.05	-0.08	-0.08	0.01	0.01	-0.01	-0.01	0	0	0.02	0.02	-0.03	-0.03	0.05	0.05	-0.03	-0.03	-0.11	-0.11
NUCC-0050364	CDD-3086333	Idramantone, MCE_HY-B1044, SPC_01506164	Others;	Others;	0.91	0 Gy	PHC-180519	0.17	0.17	0	0	-0.13	-0.13	0.04	0.04	0.22	0.22	0.1	0.1	-0.16	-0.16	-0.04	-0.04	-0.28	-0.28	-0.12	-0.12	0.2	0.2	0.04	0.04
NUCC-0050364	CDD-3086333	Idramantone, MCE_HY-B1044, SPC_01506164	Others;	Others;	1.1	10 Gy	PHC-180519	0.17	0.17	0	0	-0.13	-0.13	0.04	0.04	0.22	0.22	0.1	0.1	-0.16	-0.16	-0.04	-0.04	-0.28	-0.28	-0.12	-0.12	0.2	0.2	0.04	0.04
NUCC-0050364	CDD-3086333	Idramantone, MCE_HY-B1044, SPC_01506164	Others;	Others;	0.82	0 Gy	PKC-180628	0.17	0.17	0	0	-0.13	-0.13	0.04	0.04	0.22	0.22	0.1	0.1	-0.16	-0.16	-0.04	-0.04	-0.28	-0.28	-0.12	-0.12	0.2	0.2	0.04	0.04
NUCC-0050364	CDD-3086333	Idramantone, MCE_HY-B1044, SPC_01506164	Others;	Others;	0.98	10 Gy	PKC-180628	0.17	0.17	0	0	-0.13	-0.13	0.04	0.04	0.22	0.22	0.1	0.1	-0.16	-0.16	-0.04	-0.04	-0.28	-0.28	-0.12	-0.12	0.2	0.2	0.04	0.04
NUCC-0050366	CDD-3059192	MCE_HY-B1703, Nifursol, SPC_01502316	Anti-infection;	Antibacterial;	1.1	0 Gy	PHC-180519	-0.04	-0.04	0	0	-0.03	-0.03	-0.07	-0.07	-0.05	-0.05	-0.05	-0.05	0	0	0	0	0.08	0.08	0.1	0.1	-0.02	-0.02	-0.04	-0.04
NUCC-0050366	CDD-3059192	MCE_HY-B1703, Nifursol, SPC_01502316	Anti-infection;	Antibacterial;	0.98	10 Gy	PHC-180519	-0.04	-0.04	0	0	-0.03	-0.03	-0.07	-0.07	-0.05	-0.05	-0.05	-0.05	0	0	0	0	0.08	0.08	0.1	0.1	-0.02	-0.02	-0.04	-0.04
NUCC-0050366	CDD-3059192	MCE_HY-B1703, Nifursol, SPC_01502316	Anti-infection;	Antibacterial;	0.89	0 Gy	PKC-180628	-0.04	-0.04	0	0	-0.03	-0.03	-0.07	-0.07	-0.05	-0.05	-0.05	-0.05	0	0	0	0	0.08	0.08	0.1	0.1	-0.02	-0.02	-0.04	-0.04
NUCC-0050366	CDD-3059192	MCE_HY-B1703, Nifursol, SPC_01502316	Anti-infection;	Antibacterial;	0.91	10 Gy	PKC-180628	-0.04	-0.04	0	0	-0.03	-0.03	-0.07	-0.07	-0.05	-0.05	-0.05	-0.05	0	0	0	0	0.08	0.08	0.1	0.1	-0.02	-0.02	-0.04	-0.04
NUCC-0050367	CDD-2720357	Diclazuril, MCE_HY-B0357, SPC_01502348	Anti-infection;	Antiparasitic;	1.16	0 Gy	PHC-180519	0.15	0.15	-0.15	-0.15	-0.33	-0.33	-0.03	-0.03	0.05	0.05	0.02	0.02	0.11	0.11	0.14	0.14	-0.04	-0.04	-0.03	-0.03	-0.15	-0.15	-0.16	-0.16
NUCC-0050367	CDD-2720357	Diclazuril, MCE_HY-B0357, SPC_01502348	Anti-infection;	Antiparasitic;	0.97	10 Gy	PHC-180519	0.15	0.15	-0.15	-0.15	-0.33	-0.33	-0.03	-0.03	0.05	0.05	0.02	0.02	0.11	0.11	0.14	0.14	-0.04	-0.04	-0.03	-0.03	-0.15	-0.15	-0.16	-0.16
NUCC-0050367	CDD-2720357	Diclazuril, MCE_HY-B0357, SPC_01502348	Anti-infection;	Antiparasitic;	0.96	0 Gy	PKC-180628	0.15	0.15	-0.15	-0.15	-0.33	-0.33	-0.03	-0.03	0.05	0.05	0.02	0.02	0.11	0.11	0.14	0.14	-0.04	-0.04	-0.03	-0.03	-0.15	-0.15	-0.16	-0.16
NUCC-0050367	CDD-2720357	Diclazuril, MCE_HY-B0357, SPC_01502348	Anti-infection;	Antiparasitic;	1.05	10 Gy	PKC-180628	0.15	0.15	-0.15	-0.15	-0.33	-0.33	-0.03	-0.03	0.05	0.05	0.02	0.02	0.11	0.11	0.14	0.14	-0.04	-0.04	-0.03	-0.03	-0.15	-0.15	-0.16	-0.16
NUCC-0050368	CDD-2612279	Aceclofenac, MCE_HY-B0634, SPC_01502375	Immunology/Inflammation;	COX;	1.01	0 Gy	PHC-180519	0.23	0.23	-0.02	-0.02	-0.17	-0.17	0.08	0.08	0.17	0.17	0.04	0.04	-0.03	-0.03	0.1	0.1	-0.15	-0.15	-0.03	-0.03	0.03	0.03	-0.09	-0.09
NUCC-0050368	CDD-2612279	Aceclofenac, MCE_HY-B0634, SPC_01502375	Immunology/Inflammation;	COX;	1.04	10 Gy	PHC-180519	0.23	0.23	-0.02	-0.02	-0.17	-0.17	0.08	0.08	0.17	0.17	0.04	0.04	-0.03	-0.03	0.1	0.1	-0.15	-0.15	-0.03	-0.03	0.03	0.03	-0.09	-0.09
NUCC-0050368	CDD-2612279	Aceclofenac, MCE_HY-B0634, SPC_01502375	Immunology/Inflammation;	COX;	0.8	0 Gy	PKC-180628	0.23	0.23	-0.02	-0.02	-0.17	-0.17	0.08	0.08	0.17	0.17	0.04	0.04	-0.03	-0.03	0.1	0.1	-0.15	-0.15	-0.03	-0.03	0.03	0.03	-0.09	-0.09
NUCC-0050368	CDD-2612279	Aceclofenac, MCE_HY-B0634, SPC_01502375	Immunology/Inflammation;	COX;	1.13	10 Gy	PKC-180628	0.23	0.23	-0.02	-0.02	-0.17	-0.17	0.08	0.08	0.17	0.17	0.04	0.04	-0.03	-0.03	0.1	0.1	-0.15	-0.15	-0.03	-0.03	0.03	0.03	-0.09	-0.09
NUCC-0050369	CDD-2625662	MCE_HY-B0483, SPC_01503094, Tioxolone	Others;	Carbonic Anhydrase;	1.07	0 Gy	PHC-180519	0.12	0.12	-0.03	-0.03	-0.09	-0.09	0.06	0.06	0.12	0.12	-0.03	-0.03	-0.14	-0.14	0.01	0.01	-0.15	-0.15	0.03	0.03	0.17	0.17	-0.01	-0.01
NUCC-0050369	CDD-2625662	MCE_HY-B0483, SPC_01503094, Tioxolone	Others;	Carbonic Anhydrase;	0.96	10 Gy	PHC-180519	0.12	0.12	-0.03	-0.03	-0.09	-0.09	0.06	0.06	0.12	0.12	-0.03	-0.03	-0.14	-0.14	0.01	0.01	-0.15	-0.15	0.03	0.03	0.17	0.17	-0.01	-0.01
NUCC-0050369	CDD-2625662	MCE_HY-B0483, SPC_01503094, Tioxolone	Others;	Carbonic Anhydrase;	0.82	0 Gy	PKC-180628	0.12	0.12	-0.03	-0.03	-0.09	-0.09	0.06	0.06	0.12	0.12	-0.03	-0.03	-0.14	-0.14	0.01	0.01	-0.15	-0.15	0.03	0.03	0.17	0.17	-0.01	-0.01
NUCC-0050369	CDD-2625662	MCE_HY-B0483, SPC_01503094, Tioxolone	Others;	Carbonic Anhydrase;	0.99	10 Gy	PKC-180628	0.12	0.12	-0.03	-0.03	-0.09	-0.09	0.06	0.06	0.12	0.12	-0.03	-0.03	-0.14	-0.14	0.01	0.01	-0.15	-0.15	0.03	0.03	0.17	0.17	-0.01	-0.01
NUCC-0050370	CDD-2908183	Lactitol (monohydrate), MCE_HY-B1389, SPC_01301027	Others;	Others;	1.2	0 Gy	PHC-180519	0.02	0.02	-0.21	-0.21	-0.2	-0.2	0.03	0.03	0.03	0.03	-0.15	-0.15	-0.01	-0.01	0.17	0.17	-0.01	-0.01	0.2	0.2	-0.02	-0.02	-0.23	-0.23
NUCC-0050370	CDD-2908183	Lactitol (monohydrate), MCE_HY-B1389, SPC_01301027	Others;	Others;	0.85	10 Gy	PHC-180519	0.02	0.02	-0.21	-0.21	-0.2	-0.2	0.03	0.03	0.03	0.03	-0.15	-0.15	-0.01	-0.01	0.17	0.17	-0.01	-0.01	0.2	0.2	-0.02	-0.02	-0.23	-0.23
NUCC-0050370	CDD-2908183	Lactitol (monohydrate), MCE_HY-B1389, SPC_01301027	Others;	Others;	0.96	0 Gy	PKC-180628	0.02	0.02	-0.21	-0.21	-0.2	-0.2	0.03	0.03	0.03	0.03	-0.15	-0.15	-0.01	-0.01	0.17	0.17	-0.01	-0.01	0.2	0.2	-0.02	-0.02	-0.23	-0.23
NUCC-0050370	CDD-2908183	Lactitol (monohydrate), MCE_HY-B1389, SPC_01301027	Others;	Others;	1.07	10 Gy	PKC-180628	0.02	0.02	-0.21	-0.21	-0.2	-0.2	0.03	0.03	0.03	0.03	-0.15	-0.15	-0.01	-0.01	0.17	0.17	-0.01	-0.01	0.2	0.2	-0.02	-0.02	-0.23	-0.23
NUCC-0050373	CDD-3338829	L-SelenoMethionine, MCE_HY-B1000A, SPC_01506163	Others;	Others;	1	0 Gy	PHC-180519	0.12	0.12	-0.01	-0.01	-0.2	-0.2	-0.07	-0.07	0.17	0.17	0.1	0.1	-0.02	-0.02	0.05	0.05	-0.21	-0.21	-0.12	-0.12	0.06	0.06	-0.03	-0.03
NUCC-0050373	CDD-3338829	L-SelenoMethionine, MCE_HY-B1000A, SPC_01506163	Others;	Others;	1.13	10 Gy	PHC-180519	0.12	0.12	-0.01	-0.01	-0.2	-0.2	-0.07	-0.07	0.17	0.17	0.1	0.1	-0.02	-0.02	0.05	0.05	-0.21	-0.21	-0.12	-0.12	0.06	0.06	-0.03	-0.03
NUCC-0050373	CDD-3338829	L-SelenoMethionine, MCE_HY-B1000A, SPC_01506163	Others;	Others;	0.73	0 Gy	PKC-180628	0.12	0.12	-0.01	-0.01	-0.2	-0.2	-0.07	-0.07	0.17	0.17	0.1	0.1	-0.02	-0.02	0.05	0.05	-0.21	-0.21	-0.12	-0.12	0.06	0.06	-0.03	-0.03
NUCC-0050373	CDD-3338829	L-SelenoMethionine, MCE_HY-B1000A, SPC_01506163	Others;	Others;	0.97	10 Gy	PKC-180628	0.12	0.12	-0.01	-0.01	-0.2	-0.2	-0.07	-0.07	0.17	0.17	0.1	0.1	-0.02	-0.02	0.05	0.05	-0.21	-0.21	-0.12	-0.12	0.06	0.06	-0.03	-0.03
NUCC-0050374	CDD-2624109	MCE_HY-B0883, NCI1_NSC605756, Proflavine (hemisulfate), SPC_01504305	Anti-infection;	Antibacterial;	0.96	0 Gy	PHC-180519	-0.11	-0.11	-0.21	-0.21	0.15	0.15	0.25	0.25	0	0	-0.18	-0.18	-0.31	-0.31	-0.13	-0.13	0.03	0.03	0.13	0.13	0.12	0.12	0.02	0.02
NUCC-0050374	CDD-2624109	MCE_HY-B0883, NCI1_NSC605756, Proflavine (hemisulfate), SPC_01504305	Anti-infection;	Antibacterial;	0.59	10 Gy	PHC-180519	-0.11	-0.11	-0.21	-0.21	0.15	0.15	0.25	0.25	0	0	-0.18	-0.18	-0.31	-0.31	-0.13	-0.13	0.03	0.03	0.13	0.13	0.12	0.12	0.02	0.02
NUCC-0050374	CDD-2624109	MCE_HY-B0883, NCI1_NSC605756, Proflavine (hemisulfate), SPC_01504305	Anti-infection;	Antibacterial;	0.64	0 Gy	PKC-180628	-0.11	-0.11	-0.21	-0.21	0.15	0.15	0.25	0.25	0	0	-0.18	-0.18	-0.31	-0.31	-0.13	-0.13	0.03	0.03	0.13	0.13	0.12	0.12	0.02	0.02
NUCC-0050374	CDD-2624109	MCE_HY-B0883, NCI1_NSC605756, Proflavine (hemisulfate), SPC_01504305	Anti-infection;	Antibacterial;	0.55	10 Gy	PKC-180628	-0.11	-0.11	-0.21	-0.21	0.15	0.15	0.25	0.25	0	0	-0.18	-0.18	-0.31	-0.31	-0.13	-0.13	0.03	0.03	0.13	0.13	0.12	0.12	0.02	0.02
NUCC-0050375	CDD-2611370	MCE_HY-B1201, SPC_01506047, Tiratricol	Others;	Others;	1.01	0 Gy	PHC-180519	0.17	0.17	0.01	0.01	-0.06	-0.06	0.1	0.1	-0.04	-0.04	0.07	0.07	-0.19	-0.19	-0.3	-0.3	0.12	0.12	-0.03	-0.03	0.21	0.21	0.36	0.36
NUCC-0050375	CDD-2611370	MCE_HY-B1201, SPC_01506047, Tiratricol	Others;	Others;	1.01	10 Gy	PHC-180519	0.17	0.17	0.01	0.01	-0.06	-0.06	0.1	0.1	-0.04	-0.04	0.07	0.07	-0.19	-0.19	-0.3	-0.3	0.12	0.12	-0.03	-0.03	0.21	0.21	0.36	0.36
NUCC-0050375	CDD-2611370	MCE_HY-B1201, SPC_01506047, Tiratricol	Others;	Others;	0.74	0 Gy	PKC-180628	0.17	0.17	0.01	0.01	-0.06	-0.06	0.1	0.1	-0.04	-0.04	0.07	0.07	-0.19	-0.19	-0.3	-0.3	0.12	0.12	-0.03	-0.03	0.21	0.21	0.36	0.36
NUCC-0050375	CDD-2611370	MCE_HY-B1201, SPC_01506047, Tiratricol	Others;	Others;	0.88	10 Gy	PKC-180628	0.17	0.17	0.01	0.01	-0.06	-0.06	0.1	0.1	-0.04	-0.04	0.07	0.07	-0.19	-0.19	-0.3	-0.3	0.12	0.12	-0.03	-0.03	0.21	0.21	0.36	0.36
NUCC-0050376	CDD-2612060	CC1_CPD000449297, MCE_HY-B1396, Nefazodone (hydrochloride), SPC_01502314	Others;	Others;	1.25	0 Gy	PHC-180519	0.02	0.02	-0.12	-0.12	-0.07	-0.07	0.07	0.07	-0.06	-0.06	-0.05	-0.05	0.08	0.08	0.07	0.07	-0.03	-0.03	0.01	0.01	0	0	-0.04	-0.04
NUCC-0050376	CDD-2612060	CC1_CPD000449297, MCE_HY-B1396, Nefazodone (hydrochloride), SPC_01502314	Others;	Others;	1.05	10 Gy	PHC-180519	0.02	0.02	-0.12	-0.12	-0.07	-0.07	0.07	0.07	-0.06	-0.06	-0.05	-0.05	0.08	0.08	0.07	0.07	-0.03	-0.03	0.01	0.01	0	0	-0.04	-0.04
NUCC-0050376	CDD-2612060	CC1_CPD000449297, MCE_HY-B1396, Nefazodone (hydrochloride), SPC_01502314	Others;	Others;	1.24	0 Gy	PKC-180628	0.02	0.02	-0.12	-0.12	-0.07	-0.07	0.07	0.07	-0.06	-0.06	-0.05	-0.05	0.08	0.08	0.07	0.07	-0.03	-0.03	0.01	0.01	0	0	-0.04	-0.04
NUCC-0050376	CDD-2612060	CC1_CPD000449297, MCE_HY-B1396, Nefazodone (hydrochloride), SPC_01502314	Others;	Others;	1.21	10 Gy	PKC-180628	0.02	0.02	-0.12	-0.12	-0.07	-0.07	0.07	0.07	-0.06	-0.06	-0.05	-0.05	0.08	0.08	0.07	0.07	-0.03	-0.03	0.01	0.01	0	0	-0.04	-0.04
NUCC-0050381	CDD-3363905	Acipimox, MCE_HY-B0283, SPC_01504831	Others;	Others;	0.99	0 Gy	PHC-180519	-0.02	-0.02	-0.03	-0.03	-0.05	-0.05	-0.04	-0.04	0.3	0.3	-0.05	-0.05	0.03	0.03	0.38	0.38	-0.15	-0.15	0.1	0.1	-0.12	-0.12	-0.37	-0.37
NUCC-0050381	CDD-3363905	Acipimox, MCE_HY-B0283, SPC_01504831	Others;	Others;	0.92	10 Gy	PHC-180519	-0.02	-0.02	-0.03	-0.03	-0.05	-0.05	-0.04	-0.04	0.3	0.3	-0.05	-0.05	0.03	0.03	0.38	0.38	-0.15	-0.15	0.1	0.1	-0.12	-0.12	-0.37	-0.37
NUCC-0050381	CDD-3363905	Acipimox, MCE_HY-B0283, SPC_01504831	Others;	Others;	1.08	0 Gy	PKC-180628	-0.02	-0.02	-0.03	-0.03	-0.05	-0.05	-0.04	-0.04	0.3	0.3	-0.05	-0.05	0.03	0.03	0.38	0.38	-0.15	-0.15	0.1	0.1	-0.12	-0.12	-0.37	-0.37
NUCC-0050381	CDD-3363905	Acipimox, MCE_HY-B0283, SPC_01504831	Others;	Others;	1.14	10 Gy	PKC-180628	-0.02	-0.02	-0.03	-0.03	-0.05	-0.05	-0.04	-0.04	0.3	0.3	-0.05	-0.05	0.03	0.03	0.38	0.38	-0.15	-0.15	0.1	0.1	-0.12	-0.12	-0.37	-0.37
NUCC-0050386	CDD-2612097	Erythromycin, MCE_HY-B0220, SPC_01500280, SPC_01500281	Anti-infection;	Antibacterial;	0.91	0 Gy	PHC-180519	0.12	0.12	0.05	0.05	-0.11	-0.11	-0.04	-0.04	0.12	0.12	0.08	0.08	0	0	0.04	0.04	-0.14	-0.14	-0.06	-0.06	0	0	-0.08	-0.08
NUCC-0050386	CDD-2612097	Erythromycin, MCE_HY-B0220, SPC_01500280, SPC_01500281	Anti-infection;	Antibacterial;	0.96	10 Gy	PHC-180519	0.12	0.12	0.05	0.05	-0.11	-0.11	-0.04	-0.04	0.12	0.12	0.08	0.08	0	0	0.04	0.04	-0.14	-0.14	-0.06	-0.06	0	0	-0.08	-0.08
NUCC-0050386	CDD-2612097	Erythromycin, MCE_HY-B0220, SPC_01500280, SPC_01500281	Anti-infection;	Antibacterial;	0.73	0 Gy	PKC-180628	0.12	0.12	0.05	0.05	-0.11	-0.11	-0.04	-0.04	0.12	0.12	0.08	0.08	0	0	0.04	0.04	-0.14	-0.14	-0.06	-0.06	0	0	-0.08	-0.08
NUCC-0050386	CDD-2612097	Erythromycin, MCE_HY-B0220, SPC_01500280, SPC_01500281	Anti-infection;	Antibacterial;	1.06	10 Gy	PKC-180628	0.12	0.12	0.05	0.05	-0.11	-0.11	-0.04	-0.04	0.12	0.12	0.08	0.08	0	0	0.04	0.04	-0.14	-0.14	-0.06	-0.06	0	0	-0.08	-0.08
NUCC-0050388	CDD-3337547	MCE_HY-B0340, Nefiracetam, SPC_01502315	Membrane Tranporter/Ion Channel; Neuronal Signaling;	GABA Receptor;	1.25	0 Gy	PHC-180519	-0.04	-0.04	-0.05	-0.05	-0.08	-0.08	-0.07	-0.07	0.02	0.02	-0.06	-0.06	-0.03	-0.03	0.05	0.05	0.01	0.01	0.12	0.12	0.04	0.04	-0.07	-0.07
NUCC-0050388	CDD-3337547	MCE_HY-B0340, Nefiracetam, SPC_01502315	Membrane Tranporter/Ion Channel; Neuronal Signaling;	GABA Receptor;	1.09	10 Gy	PHC-180519	-0.04	-0.04	-0.05	-0.05	-0.08	-0.08	-0.07	-0.07	0.02	0.02	-0.06	-0.06	-0.03	-0.03	0.05	0.05	0.01	0.01	0.12	0.12	0.04	0.04	-0.07	-0.07
NUCC-0050388	CDD-3337547	MCE_HY-B0340, Nefiracetam, SPC_01502315	Membrane Tranporter/Ion Channel; Neuronal Signaling;	GABA Receptor;	1.01	0 Gy	PKC-180628	-0.04	-0.04	-0.05	-0.05	-0.08	-0.08	-0.07	-0.07	0.02	0.02	-0.06	-0.06	-0.03	-0.03	0.05	0.05	0.01	0.01	0.12	0.12	0.04	0.04	-0.07	-0.07
NUCC-0050388	CDD-3337547	MCE_HY-B0340, Nefiracetam, SPC_01502315	Membrane Tranporter/Ion Channel; Neuronal Signaling;	GABA Receptor;	0.92	10 Gy	PKC-180628	-0.04	-0.04	-0.05	-0.05	-0.08	-0.08	-0.07	-0.07	0.02	0.02	-0.06	-0.06	-0.03	-0.03	0.05	0.05	0.01	0.01	0.12	0.12	0.04	0.04	-0.07	-0.07
NUCC-0050389	CDD-2613126	CC1_CPD000449320, MCE_HY-17399, Racecadotril, SPC_01502331	Others;	Others;	1.02	0 Gy	PHC-180519	0.07	0.07	-0.06	-0.06	-0.16	-0.16	-0.03	-0.03	0.08	0.08	0.05	0.05	-0.11	-0.11	-0.08	-0.08	-0.14	-0.14	-0.08	-0.08	0.18	0.18	0.12	0.12
NUCC-0050389	CDD-2613126	CC1_CPD000449320, MCE_HY-17399, Racecadotril, SPC_01502331	Others;	Others;	1.17	10 Gy	PHC-180519	0.07	0.07	-0.06	-0.06	-0.16	-0.16	-0.03	-0.03	0.08	0.08	0.05	0.05	-0.11	-0.11	-0.08	-0.08	-0.14	-0.14	-0.08	-0.08	0.18	0.18	0.12	0.12
NUCC-0050389	CDD-2613126	CC1_CPD000449320, MCE_HY-17399, Racecadotril, SPC_01502331	Others;	Others;	0.75	0 Gy	PKC-180628	0.07	0.07	-0.06	-0.06	-0.16	-0.16	-0.03	-0.03	0.08	0.08	0.05	0.05	-0.11	-0.11	-0.08	-0.08	-0.14	-0.14	-0.08	-0.08	0.18	0.18	0.12	0.12
NUCC-0050389	CDD-2613126	CC1_CPD000449320, MCE_HY-17399, Racecadotril, SPC_01502331	Others;	Others;	0.83	10 Gy	PKC-180628	0.07	0.07	-0.06	-0.06	-0.16	-0.16	-0.03	-0.03	0.08	0.08	0.05	0.05	-0.11	-0.11	-0.08	-0.08	-0.14	-0.14	-0.08	-0.08	0.18	0.18	0.12	0.12
NUCC-0050390	CDD-3085947	Cyclamic acid, MCE_HY-B0541, SPC_01301015, SPC_01502367	Others;	Others;	1.2	0 Gy	PHC-180519	0.12	0.12	-0.11	-0.11	-0.27	-0.27	-0.04	-0.04	0.19	0.19	-0.15	-0.15	-0.06	-0.06	0.28	0.28	-0.16	-0.16	0.16	0.16	0.03	0.03	-0.29	-0.29
NUCC-0050390	CDD-3085947	Cyclamic acid, MCE_HY-B0541, SPC_01301015, SPC_01502367	Others;	Others;	1.01	10 Gy	PHC-180519	0.12	0.12	-0.11	-0.11	-0.27	-0.27	-0.04	-0.04	0.19	0.19	-0.15	-0.15	-0.06	-0.06	0.28	0.28	-0.16	-0.16	0.16	0.16	0.03	0.03	-0.29	-0.29
NUCC-0050390	CDD-3085947	Cyclamic acid, MCE_HY-B0541, SPC_01301015, SPC_01502367	Others;	Others;	0.76	0 Gy	PKC-180628	0.12	0.12	-0.11	-0.11	-0.27	-0.27	-0.04	-0.04	0.19	0.19	-0.15	-0.15	-0.06	-0.06	0.28	0.28	-0.16	-0.16	0.16	0.16	0.03	0.03	-0.29	-0.29
NUCC-0050390	CDD-3085947	Cyclamic acid, MCE_HY-B0541, SPC_01301015, SPC_01502367	Others;	Others;	1.08	10 Gy	PKC-180628	0.12	0.12	-0.11	-0.11	-0.27	-0.27	-0.04	-0.04	0.19	0.19	-0.15	-0.15	-0.06	-0.06	0.28	0.28	-0.16	-0.16	0.16	0.16	0.03	0.03	-0.29	-0.29
NUCC-0050395	CDD-2625358	MCE_HY-17568, Nonivamide, SPC_01506172, SPC_02300192	Membrane Tranporter/Ion Channel;	TRP Channel;	1.56	0 Gy	PHC-180519	0.03	0.03	-0.37	-0.37	-0.66	-0.66	-0.26	-0.26	-0.04	-0.04	-0.07	-0.07	-0.09	-0.09	-0.06	-0.06	0.11	0.11	0	0	-0.01	-0.01	0.1	0.1
NUCC-0050395	CDD-2625358	MCE_HY-17568, Nonivamide, SPC_01506172, SPC_02300192	Membrane Tranporter/Ion Channel;	TRP Channel;	1.12	10 Gy	PHC-180519	0.03	0.03	-0.37	-0.37	-0.66	-0.66	-0.26	-0.26	-0.04	-0.04	-0.07	-0.07	-0.09	-0.09	-0.06	-0.06	0.11	0.11	0	0	-0.01	-0.01	0.1	0.1
NUCC-0050395	CDD-2625358	MCE_HY-17568, Nonivamide, SPC_01506172, SPC_02300192	Membrane Tranporter/Ion Channel;	TRP Channel;	0.88	0 Gy	PKC-180628	0.03	0.03	-0.37	-0.37	-0.66	-0.66	-0.26	-0.26	-0.04	-0.04	-0.07	-0.07	-0.09	-0.09	-0.06	-0.06	0.11	0.11	0	0	-0.01	-0.01	0.1	0.1
NUCC-0050395	CDD-2625358	MCE_HY-17568, Nonivamide, SPC_01506172, SPC_02300192	Membrane Tranporter/Ion Channel;	TRP Channel;	0.88	10 Gy	PKC-180628	0.03	0.03	-0.37	-0.37	-0.66	-0.66	-0.26	-0.26	-0.04	-0.04	-0.07	-0.07	-0.09	-0.09	-0.06	-0.06	0.11	0.11	0	0	-0.01	-0.01	0.1	0.1
NUCC-0050400	CDD-2616887	Allylthiourea, MCE_HY-B0543, SPC_01506125	Others;	Others;	0.93	0 Gy	PHC-180519	0.08	0.08	-0.02	-0.02	-0.07	-0.07	0.03	0.03	0.1	0.1	-0.06	-0.06	-0.06	-0.06	0.1	0.1	-0.11	-0.11	0.08	0.08	0.06	0.06	-0.13	-0.13
NUCC-0050400	CDD-2616887	Allylthiourea, MCE_HY-B0543, SPC_01506125	Others;	Others;	0.86	10 Gy	PHC-180519	0.08	0.08	-0.02	-0.02	-0.07	-0.07	0.03	0.03	0.1	0.1	-0.06	-0.06	-0.06	-0.06	0.1	0.1	-0.11	-0.11	0.08	0.08	0.06	0.06	-0.13	-0.13
NUCC-0050400	CDD-2616887	Allylthiourea, MCE_HY-B0543, SPC_01506125	Others;	Others;	0.75	0 Gy	PKC-180628	0.08	0.08	-0.02	-0.02	-0.07	-0.07	0.03	0.03	0.1	0.1	-0.06	-0.06	-0.06	-0.06	0.1	0.1	-0.11	-0.11	0.08	0.08	0.06	0.06	-0.13	-0.13
NUCC-0050400	CDD-2616887	Allylthiourea, MCE_HY-B0543, SPC_01506125	Others;	Others;	1.01	10 Gy	PKC-180628	0.08	0.08	-0.02	-0.02	-0.07	-0.07	0.03	0.03	0.1	0.1	-0.06	-0.06	-0.06	-0.06	0.1	0.1	-0.11	-0.11	0.08	0.08	0.06	0.06	-0.13	-0.13
NUCC-0050410	CDD-2611479	Amlexanox, CC1_CPD000466352, MCE_HY-B0713, SPC_01502377	NF-KB;	IKK;	1.13	0 Gy	PHC-180519	0.25	0.25	-0.03	-0.03	-0.27	-0.27	0.01	0.01	0.15	0.15	0.02	0.02	-0.3	-0.3	-0.17	-0.17	-0.18	-0.18	0.01	0.01	0.33	0.33	0.14	0.14
NUCC-0050410	CDD-2611479	Amlexanox, CC1_CPD000466352, MCE_HY-B0713, SPC_01502377	NF-KB;	IKK;	1.1	10 Gy	PHC-180519	0.25	0.25	-0.03	-0.03	-0.27	-0.27	0.01	0.01	0.15	0.15	0.02	0.02	-0.3	-0.3	-0.17	-0.17	-0.18	-0.18	0.01	0.01	0.33	0.33	0.14	0.14
NUCC-0050410	CDD-2611479	Amlexanox, CC1_CPD000466352, MCE_HY-B0713, SPC_01502377	NF-KB;	IKK;	0.59	0 Gy	PKC-180628	0.25	0.25	-0.03	-0.03	-0.27	-0.27	0.01	0.01	0.15	0.15	0.02	0.02	-0.3	-0.3	-0.17	-0.17	-0.18	-0.18	0.01	0.01	0.33	0.33	0.14	0.14
NUCC-0050410	CDD-2611479	Amlexanox, CC1_CPD000466352, MCE_HY-B0713, SPC_01502377	NF-KB;	IKK;	0.85	10 Gy	PKC-180628	0.25	0.25	-0.03	-0.03	-0.27	-0.27	0.01	0.01	0.15	0.15	0.02	0.02	-0.3	-0.3	-0.17	-0.17	-0.18	-0.18	0.01	0.01	0.33	0.33	0.14	0.14
NUCC-0050419	CDD-3387859	Baicalin, MCE_HY-N0197, SPC_01505040	Others;	Others;	1.04	0 Gy	PHC-180519	0.19	0.19	-0.03	-0.03	-0.24	-0.24	-0.02	-0.02	-0.16	-0.16	-0.02	-0.02	0.01	0.01	-0.13	-0.13	0.2	0.2	0.03	0.03	-0.01	-0.01	0.16	0.16
NUCC-0050419	CDD-3387859	Baicalin, MCE_HY-N0197, SPC_01505040	Others;	Others;	1.02	10 Gy	PHC-180519	0.19	0.19	-0.03	-0.03	-0.24	-0.24	-0.02	-0.02	-0.16	-0.16	-0.02	-0.02	0.01	0.01	-0.13	-0.13	0.2	0.2	0.03	0.03	-0.01	-0.01	0.16	0.16
NUCC-0050419	CDD-3387859	Baicalin, MCE_HY-N0197, SPC_01505040	Others;	Others;	0.77	0 Gy	PKC-180628	0.19	0.19	-0.03	-0.03	-0.24	-0.24	-0.02	-0.02	-0.16	-0.16	-0.02	-0.02	0.01	0.01	-0.13	-0.13	0.2	0.2	0.03	0.03	-0.01	-0.01	0.16	0.16
NUCC-0050419	CDD-3387859	Baicalin, MCE_HY-N0197, SPC_01505040	Others;	Others;	0.79	10 Gy	PKC-180628	0.19	0.19	-0.03	-0.03	-0.24	-0.24	-0.02	-0.02	-0.16	-0.16	-0.02	-0.02	0.01	0.01	-0.13	-0.13	0.2	0.2	0.03	0.03	-0.01	-0.01	0.16	0.16
NUCC-0050421	CDD-2624697	MBHF_1221, MCE_HY-B1086, N-Acetyl-DL-phenylalanine, SPC_01500710	Others;	Others;	0.89	0 Gy	PHC-180519	0.08	0.08	0.14	0.14	-0.12	-0.12	-0.18	-0.18	-0.06	-0.06	0.04	0.04	0.2	0.2	0.1	0.1	0.06	0.06	-0.05	-0.05	-0.23	-0.23	-0.12	-0.12
NUCC-0050421	CDD-2624697	MBHF_1221, MCE_HY-B1086, N-Acetyl-DL-phenylalanine, SPC_01500710	Others;	Others;	1.03	10 Gy	PHC-180519	0.08	0.08	0.14	0.14	-0.12	-0.12	-0.18	-0.18	-0.06	-0.06	0.04	0.04	0.2	0.2	0.1	0.1	0.06	0.06	-0.05	-0.05	-0.23	-0.23	-0.12	-0.12
NUCC-0050421	CDD-2624697	MBHF_1221, MCE_HY-B1086, N-Acetyl-DL-phenylalanine, SPC_01500710	Others;	Others;	0.82	0 Gy	PKC-180628	0.08	0.08	0.14	0.14	-0.12	-0.12	-0.18	-0.18	-0.06	-0.06	0.04	0.04	0.2	0.2	0.1	0.1	0.06	0.06	-0.05	-0.05	-0.23	-0.23	-0.12	-0.12
NUCC-0050421	CDD-2624697	MBHF_1221, MCE_HY-B1086, N-Acetyl-DL-phenylalanine, SPC_01500710	Others;	Others;	0.84	10 Gy	PKC-180628	0.08	0.08	0.14	0.14	-0.12	-0.12	-0.18	-0.18	-0.06	-0.06	0.04	0.04	0.2	0.2	0.1	0.1	0.06	0.06	-0.05	-0.05	-0.23	-0.23	-0.12	-0.12
NUCC-0050435	CDD-2626710	Emodin, MCE_HY-14393, NCI1_NSC408120, SPC_01500898	NF-KB;	NF-kB;	1.07	0 Gy	PHC-180519	-0.06	-0.06	-0.08	-0.08	-0.07	-0.07	-0.05	-0.05	0.03	0.03	-0.14	-0.14	-0.19	-0.19	-0.02	-0.02	-0.02	-0.02	0.1	0.1	0.21	0.21	0.09	0.09
NUCC-0050435	CDD-2626710	Emodin, MCE_HY-14393, NCI1_NSC408120, SPC_01500898	NF-KB;	NF-kB;	0.83	10 Gy	PHC-180519	-0.06	-0.06	-0.08	-0.08	-0.07	-0.07	-0.05	-0.05	0.03	0.03	-0.14	-0.14	-0.19	-0.19	-0.02	-0.02	-0.02	-0.02	0.1	0.1	0.21	0.21	0.09	0.09
NUCC-0050435	CDD-2626710	Emodin, MCE_HY-14393, NCI1_NSC408120, SPC_01500898	NF-KB;	NF-kB;	0.72	0 Gy	PKC-180628	-0.06	-0.06	-0.08	-0.08	-0.07	-0.07	-0.05	-0.05	0.03	0.03	-0.14	-0.14	-0.19	-0.19	-0.02	-0.02	-0.02	-0.02	0.1	0.1	0.21	0.21	0.09	0.09
NUCC-0050435	CDD-2626710	Emodin, MCE_HY-14393, NCI1_NSC408120, SPC_01500898	NF-KB;	NF-kB;	0.71	10 Gy	PKC-180628	-0.06	-0.06	-0.08	-0.08	-0.07	-0.07	-0.05	-0.05	0.03	0.03	-0.14	-0.14	-0.19	-0.19	-0.02	-0.02	-0.02	-0.02	0.1	0.1	0.21	0.21	0.09	0.09
NUCC-0050469	CDD-2659843	2,2,2-Tribromoethanol, MCE_HY-B1372, SPC_01504342	Others;	Others;	1.13	0 Gy	PHC-180519	-0.01	-0.01	0.06	0.06	-0.13	-0.13	-0.2	-0.2	-0.03	-0.03	0.07	0.07	-0.08	-0.08	-0.18	-0.18	0.02	0.02	-0.09	-0.09	0.08	0.08	0.19	0.19
NUCC-0050469	CDD-2659843	2,2,2-Tribromoethanol, MCE_HY-B1372, SPC_01504342	Others;	Others;	1.24	10 Gy	PHC-180519	-0.01	-0.01	0.06	0.06	-0.13	-0.13	-0.2	-0.2	-0.03	-0.03	0.07	0.07	-0.08	-0.08	-0.18	-0.18	0.02	0.02	-0.09	-0.09	0.08	0.08	0.19	0.19
NUCC-0050469	CDD-2659843	2,2,2-Tribromoethanol, MCE_HY-B1372, SPC_01504342	Others;	Others;	0.79	0 Gy	PKC-180628	-0.01	-0.01	0.06	0.06	-0.13	-0.13	-0.2	-0.2	-0.03	-0.03	0.07	0.07	-0.08	-0.08	-0.18	-0.18	0.02	0.02	-0.09	-0.09	0.08	0.08	0.19	0.19
NUCC-0050469	CDD-2659843	2,2,2-Tribromoethanol, MCE_HY-B1372, SPC_01504342	Others;	Others;	0.83	10 Gy	PKC-180628	-0.01	-0.01	0.06	0.06	-0.13	-0.13	-0.2	-0.2	-0.03	-0.03	0.07	0.07	-0.08	-0.08	-0.18	-0.18	0.02	0.02	-0.09	-0.09	0.08	0.08	0.19	0.19
NUCC-0050508	CDD-3086782	L-Phenylalanine, MCE_HY-N0215, SPC_01301011	Membrane Tranporter/Ion Channel;	Calcium Channel;	1.04	0 Gy	PHC-180519	-0.01	-0.01	-0.33	-0.33	-0.05	-0.05	0.27	0.27	0.01	0.01	-0.02	-0.02	0.05	0.05	0.08	0.08	0.02	0.02	0.03	0.03	-0.08	-0.08	-0.09	-0.09
NUCC-0050508	CDD-3086782	L-Phenylalanine, MCE_HY-N0215, SPC_01301011	Membrane Tranporter/Ion Channel;	Calcium Channel;	0.68	10 Gy	PHC-180519	-0.01	-0.01	-0.33	-0.33	-0.05	-0.05	0.27	0.27	0.01	0.01	-0.02	-0.02	0.05	0.05	0.08	0.08	0.02	0.02	0.03	0.03	-0.08	-0.08	-0.09	-0.09
NUCC-0050508	CDD-3086782	L-Phenylalanine, MCE_HY-N0215, SPC_01301011	Membrane Tranporter/Ion Channel;	Calcium Channel;	1.08	0 Gy	PKC-180628	-0.01	-0.01	-0.33	-0.33	-0.05	-0.05	0.27	0.27	0.01	0.01	-0.02	-0.02	0.05	0.05	0.08	0.08	0.02	0.02	0.03	0.03	-0.08	-0.08	-0.09	-0.09
NUCC-0050508	CDD-3086782	L-Phenylalanine, MCE_HY-N0215, SPC_01301011	Membrane Tranporter/Ion Channel;	Calcium Channel;	1.12	10 Gy	PKC-180628	-0.01	-0.01	-0.33	-0.33	-0.05	-0.05	0.27	0.27	0.01	0.01	-0.02	-0.02	0.05	0.05	0.08	0.08	0.02	0.02	0.03	0.03	-0.08	-0.08	-0.09	-0.09
NUCC-0050581	CDD-2613570	Biochanin A, MCE_HY-14595, SPC_10100003	Metabolism/Protease;	FAAH;	1.06	0 Gy	PHC-180519	0.06	0.06	-0.28	-0.28	-0.15	-0.15	0.19	0.19	0.09	0.09	-0.01	-0.01	-0.05	-0.05	0.05	0.05	-0.14	-0.14	0.02	0.02	0.14	0.14	-0.02	-0.02
NUCC-0050581	CDD-2613570	Biochanin A, MCE_HY-14595, SPC_10100003	Metabolism/Protease;	FAAH;	0.75	10 Gy	PHC-180519	0.06	0.06	-0.28	-0.28	-0.15	-0.15	0.19	0.19	0.09	0.09	-0.01	-0.01	-0.05	-0.05	0.05	0.05	-0.14	-0.14	0.02	0.02	0.14	0.14	-0.02	-0.02
NUCC-0050581	CDD-2613570	Biochanin A, MCE_HY-14595, SPC_10100003	Metabolism/Protease;	FAAH;	0.76	0 Gy	PKC-180628	0.06	0.06	-0.28	-0.28	-0.15	-0.15	0.19	0.19	0.09	0.09	-0.01	-0.01	-0.05	-0.05	0.05	0.05	-0.14	-0.14	0.02	0.02	0.14	0.14	-0.02	-0.02
NUCC-0050581	CDD-2613570	Biochanin A, MCE_HY-14595, SPC_10100003	Metabolism/Protease;	FAAH;	0.99	10 Gy	PKC-180628	0.06	0.06	-0.28	-0.28	-0.15	-0.15	0.19	0.19	0.09	0.09	-0.01	-0.01	-0.05	-0.05	0.05	0.05	-0.14	-0.14	0.02	0.02	0.14	0.14	-0.02	-0.02
NUCC-0050587	CDD-2620199	Kaempferol, MCE_HY-14590, SPC_01506003	Others;	Others;	1.39	0 Gy	PHC-180519	0.16	0.16	-0.13	-0.13	-0.45	-0.45	-0.16	-0.16	0.03	0.03	0.14	0.14	0.01	0.01	-0.1	-0.1	-0.04	-0.04	-0.21	-0.21	-0.07	-0.07	0.1	0.1
NUCC-0050587	CDD-2620199	Kaempferol, MCE_HY-14590, SPC_01506003	Others;	Others;	1.46	10 Gy	PHC-180519	0.16	0.16	-0.13	-0.13	-0.45	-0.45	-0.16	-0.16	0.03	0.03	0.14	0.14	0.01	0.01	-0.1	-0.1	-0.04	-0.04	-0.21	-0.21	-0.07	-0.07	0.1	0.1
NUCC-0050587	CDD-2620199	Kaempferol, MCE_HY-14590, SPC_01506003	Others;	Others;	0.94	0 Gy	PKC-180628	0.16	0.16	-0.13	-0.13	-0.45	-0.45	-0.16	-0.16	0.03	0.03	0.14	0.14	0.01	0.01	-0.1	-0.1	-0.04	-0.04	-0.21	-0.21	-0.07	-0.07	0.1	0.1
NUCC-0050587	CDD-2620199	Kaempferol, MCE_HY-14590, SPC_01506003	Others;	Others;	1.11	10 Gy	PKC-180628	0.16	0.16	-0.13	-0.13	-0.45	-0.45	-0.16	-0.16	0.03	0.03	0.14	0.14	0.01	0.01	-0.1	-0.1	-0.04	-0.04	-0.21	-0.21	-0.07	-0.07	0.1	0.1
NUCC-0050610	CDD-2743999	CC1_CPD000466365, MCE_HY-B0341, Nicorandil, SPC_01506025	Membrane Tranporter/Ion Channel;	Potassiun Channel;	1.01	0 Gy	PHC-180519	-0.06	-0.06	-0.09	-0.09	-0.01	-0.01	0.02	0.02	0.07	0.07	-0.15	-0.15	-0.04	-0.04	0.18	0.18	-0.05	-0.05	0.17	0.17	0	0	-0.22	-0.22
NUCC-0050610	CDD-2743999	CC1_CPD000466365, MCE_HY-B0341, Nicorandil, SPC_01506025	Membrane Tranporter/Ion Channel;	Potassiun Channel;	0.81	10 Gy	PHC-180519	-0.06	-0.06	-0.09	-0.09	-0.01	-0.01	0.02	0.02	0.07	0.07	-0.15	-0.15	-0.04	-0.04	0.18	0.18	-0.05	-0.05	0.17	0.17	0	0	-0.22	-0.22
NUCC-0050610	CDD-2743999	CC1_CPD000466365, MCE_HY-B0341, Nicorandil, SPC_01506025	Membrane Tranporter/Ion Channel;	Potassiun Channel;	0.95	0 Gy	PKC-180628	-0.06	-0.06	-0.09	-0.09	-0.01	-0.01	0.02	0.02	0.07	0.07	-0.15	-0.15	-0.04	-0.04	0.18	0.18	-0.05	-0.05	0.17	0.17	0	0	-0.22	-0.22
NUCC-0050610	CDD-2743999	CC1_CPD000466365, MCE_HY-B0341, Nicorandil, SPC_01506025	Membrane Tranporter/Ion Channel;	Potassiun Channel;	0.95	10 Gy	PKC-180628	-0.06	-0.06	-0.09	-0.09	-0.01	-0.01	0.02	0.02	0.07	0.07	-0.15	-0.15	-0.04	-0.04	0.18	0.18	-0.05	-0.05	0.17	0.17	0	0	-0.22	-0.22
NUCC-0050614	CDD-2613159	CC1_CPD000466368, Glimepiride, MCE_HY-B0104, SPC_01504915	Others;	Others;	1.19	0 Gy	PHC-180519	-0.07	-0.07	-0.09	-0.09	-0.02	-0.02	0	0	0.09	0.09	-0.14	-0.14	-0.12	-0.12	0.11	0.11	-0.06	-0.06	0.15	0.15	0.09	0.09	-0.12	-0.12
NUCC-0050614	CDD-2613159	CC1_CPD000466368, Glimepiride, MCE_HY-B0104, SPC_01504915	Others;	Others;	0.94	10 Gy	PHC-180519	-0.07	-0.07	-0.09	-0.09	-0.02	-0.02	0	0	0.09	0.09	-0.14	-0.14	-0.12	-0.12	0.11	0.11	-0.06	-0.06	0.15	0.15	0.09	0.09	-0.12	-0.12
NUCC-0050614	CDD-2613159	CC1_CPD000466368, Glimepiride, MCE_HY-B0104, SPC_01504915	Others;	Others;	1.14	0 Gy	PKC-180628	-0.07	-0.07	-0.09	-0.09	-0.02	-0.02	0	0	0.09	0.09	-0.14	-0.14	-0.12	-0.12	0.11	0.11	-0.06	-0.06	0.15	0.15	0.09	0.09	-0.12	-0.12
NUCC-0050614	CDD-2613159	CC1_CPD000466368, Glimepiride, MCE_HY-B0104, SPC_01504915	Others;	Others;	0.94	10 Gy	PKC-180628	-0.07	-0.07	-0.09	-0.09	-0.02	-0.02	0	0	0.09	0.09	-0.14	-0.14	-0.12	-0.12	0.11	0.11	-0.06	-0.06	0.15	0.15	0.09	0.09	-0.12	-0.12
NUCC-0050618	CDD-3337258	Lornoxicam, MCE_HY-B0367, SPC_01502302	Immunology/Inflammation;	COX;	1.06	0 Gy	PHC-180519	-0.11	-0.11	0	0	0.1	0.1	-0.01	-0.01	0.07	0.07	0.11	0.11	-0.05	-0.05	-0.09	-0.09	-0.13	-0.13	-0.07	-0.07	0.1	0.1	0.04	0.04
NUCC-0050618	CDD-3337258	Lornoxicam, MCE_HY-B0367, SPC_01502302	Immunology/Inflammation;	COX;	1.07	10 Gy	PHC-180519	-0.11	-0.11	0	0	0.1	0.1	-0.01	-0.01	0.07	0.07	0.11	0.11	-0.05	-0.05	-0.09	-0.09	-0.13	-0.13	-0.07	-0.07	0.1	0.1	0.04	0.04
NUCC-0050618	CDD-3337258	Lornoxicam, MCE_HY-B0367, SPC_01502302	Immunology/Inflammation;	COX;	0.99	0 Gy	PKC-180628	-0.11	-0.11	0	0	0.1	0.1	-0.01	-0.01	0.07	0.07	0.11	0.11	-0.05	-0.05	-0.09	-0.09	-0.13	-0.13	-0.07	-0.07	0.1	0.1	0.04	0.04
NUCC-0050618	CDD-3337258	Lornoxicam, MCE_HY-B0367, SPC_01502302	Immunology/Inflammation;	COX;	1.09	10 Gy	PKC-180628	-0.11	-0.11	0	0	0.1	0.1	-0.01	-0.01	0.07	0.07	0.11	0.11	-0.05	-0.05	-0.09	-0.09	-0.13	-0.13	-0.07	-0.07	0.1	0.1	0.04	0.04
NUCC-0050622	CDD-3336613	MCE_HY-17403, Manidipine (dihydrochloride), SPC_01502388	Membrane Transporter/Ion Channel;	Calcium Channel;	2.12	0 Gy	PHC-180519	-0.19	-0.19	-0.42	-0.42	-0.72	-0.72	-0.49	-0.49	0.18	0.18	0.06	0.06	-0.38	-0.38	-0.26	-0.26	-0.24	-0.24	0.04	0.04	0.45	0.45	0.17	0.17
NUCC-0050622	CDD-3336613	MCE_HY-17403, Manidipine (dihydrochloride), SPC_01502388	Membrane Transporter/Ion Channel;	Calcium Channel;	1.64	10 Gy	PHC-180519	-0.19	-0.19	-0.42	-0.42	-0.72	-0.72	-0.49	-0.49	0.18	0.18	0.06	0.06	-0.38	-0.38	-0.26	-0.26	-0.24	-0.24	0.04	0.04	0.45	0.45	0.17	0.17
NUCC-0050622	CDD-3336613	MCE_HY-17403, Manidipine (dihydrochloride), SPC_01502388	Membrane Transporter/Ion Channel;	Calcium Channel;	0.89	0 Gy	PKC-180628	-0.19	-0.19	-0.42	-0.42	-0.72	-0.72	-0.49	-0.49	0.18	0.18	0.06	0.06	-0.38	-0.38	-0.26	-0.26	-0.24	-0.24	0.04	0.04	0.45	0.45	0.17	0.17
NUCC-0050622	CDD-3336613	MCE_HY-17403, Manidipine (dihydrochloride), SPC_01502388	Membrane Transporter/Ion Channel;	Calcium Channel;	0.93	10 Gy	PKC-180628	-0.19	-0.19	-0.42	-0.42	-0.72	-0.72	-0.49	-0.49	0.18	0.18	0.06	0.06	-0.38	-0.38	-0.26	-0.26	-0.24	-0.24	0.04	0.04	0.45	0.45	0.17	0.17
NUCC-0050631	CDD-2654221	Azatadine (dimaleate), MCE_HY-B0170A, SPC_01503862	GPCR/G protein; Immunology/Inflammation;	Histamine Receptor;	1.43	0 Gy	PHC-180519	0.06	0.06	-0.26	-0.26	-0.48	-0.48	-0.16	-0.16	0.09	0.09	-0.05	-0.05	-0.16	-0.16	-0.02	-0.02	-0.09	-0.09	0.06	0.06	0.19	0.19	0.04	0.04
NUCC-0050631	CDD-2654221	Azatadine (dimaleate), MCE_HY-B0170A, SPC_01503862	GPCR/G protein; Immunology/Inflammation;	Histamine Receptor;	1.1	10 Gy	PHC-180519	0.06	0.06	-0.26	-0.26	-0.48	-0.48	-0.16	-0.16	0.09	0.09	-0.05	-0.05	-0.16	-0.16	-0.02	-0.02	-0.09	-0.09	0.06	0.06	0.19	0.19	0.04	0.04
NUCC-0050631	CDD-2654221	Azatadine (dimaleate), MCE_HY-B0170A, SPC_01503862	GPCR/G protein; Immunology/Inflammation;	Histamine Receptor;	0.86	0 Gy	PKC-180628	0.06	0.06	-0.26	-0.26	-0.48	-0.48	-0.16	-0.16	0.09	0.09	-0.05	-0.05	-0.16	-0.16	-0.02	-0.02	-0.09	-0.09	0.06	0.06	0.19	0.19	0.04	0.04
NUCC-0050631	CDD-2654221	Azatadine (dimaleate), MCE_HY-B0170A, SPC_01503862	GPCR/G protein; Immunology/Inflammation;	Histamine Receptor;	0.91	10 Gy	PKC-180628	0.06	0.06	-0.26	-0.26	-0.48	-0.48	-0.16	-0.16	0.09	0.09	-0.05	-0.05	-0.16	-0.16	-0.02	-0.02	-0.09	-0.09	0.06	0.06	0.19	0.19	0.04	0.04
NUCC-0050632	CDD-2653478	Betaxolol, Betaxolol (hydrochloride), CC1_CPD000058420, MCE_HY-B0381, MCE_HY-B0381A, SPC_01505512	GPCR/G protein;	Adrenergic Receptor;	0.99	0 Gy	PHC-180519	0.03	0.03	-0.04	-0.04	-0.36	-0.36	-0.29	-0.29	0.04	0.04	0.11	0.11	0.02	0.02	-0.05	-0.05	-0.04	-0.04	-0.12	-0.12	-0.05	-0.05	0.03	0.03
NUCC-0050632	CDD-2653478	Betaxolol, Betaxolol (hydrochloride), CC1_CPD000058420, MCE_HY-B0381, MCE_HY-B0381A, SPC_01505512	GPCR/G protein;	Adrenergic Receptor;	1.11	10 Gy	PHC-180519	0.03	0.03	-0.04	-0.04	-0.36	-0.36	-0.29	-0.29	0.04	0.04	0.11	0.11	0.02	0.02	-0.05	-0.05	-0.04	-0.04	-0.12	-0.12	-0.05	-0.05	0.03	0.03
NUCC-0050632	CDD-2653478	Betaxolol, Betaxolol (hydrochloride), CC1_CPD000058420, MCE_HY-B0381, MCE_HY-B0381A, SPC_01505512	GPCR/G protein;	Adrenergic Receptor;	0.65	0 Gy	PKC-180628	0.03	0.03	-0.04	-0.04	-0.36	-0.36	-0.29	-0.29	0.04	0.04	0.11	0.11	0.02	0.02	-0.05	-0.05	-0.04	-0.04	-0.12	-0.12	-0.05	-0.05	0.03	0.03
NUCC-0050632	CDD-2653478	Betaxolol, Betaxolol (hydrochloride), CC1_CPD000058420, MCE_HY-B0381, MCE_HY-B0381A, SPC_01505512	GPCR/G protein;	Adrenergic Receptor;	0.74	10 Gy	PKC-180628	0.03	0.03	-0.04	-0.04	-0.36	-0.36	-0.29	-0.29	0.04	0.04	0.11	0.11	0.02	0.02	-0.05	-0.05	-0.04	-0.04	-0.12	-0.12	-0.05	-0.05	0.03	0.03
NUCC-0050632	CDD-2653478	Betaxolol, Betaxolol (hydrochloride), CC1_CPD000058420, MCE_HY-B0381, MCE_HY-B0381A, SPC_01505512	GPCR/G protein;	Adrenergic Receptor;	1.25	0 Gy	PHC-180519	0.11	0.11	-0.3	-0.3	-0.37	-0.37	0.04	0.04	0.04	0.04	-0.1	-0.1	0.03	0.03	0.17	0.17	0.03	0.03	0.11	0.11	-0.05	-0.05	-0.13	-0.13
NUCC-0050632	CDD-2653478	Betaxolol, Betaxolol (hydrochloride), CC1_CPD000058420, MCE_HY-B0381, MCE_HY-B0381A, SPC_01505512	GPCR/G protein;	Adrenergic Receptor;	0.88	10 Gy	PHC-180519	0.11	0.11	-0.3	-0.3	-0.37	-0.37	0.04	0.04	0.04	0.04	-0.1	-0.1	0.03	0.03	0.17	0.17	0.03	0.03	0.11	0.11	-0.05	-0.05	-0.13	-0.13
NUCC-0050632	CDD-2653478	Betaxolol, Betaxolol (hydrochloride), CC1_CPD000058420, MCE_HY-B0381, MCE_HY-B0381A, SPC_01505512	GPCR/G protein;	Adrenergic Receptor;	1.02	0 Gy	PKC-180628	0.11	0.11	-0.3	-0.3	-0.37	-0.37	0.04	0.04	0.04	0.04	-0.1	-0.1	0.03	0.03	0.17	0.17	0.03	0.03	0.11	0.11	-0.05	-0.05	-0.13	-0.13
NUCC-0050632	CDD-2653478	Betaxolol, Betaxolol (hydrochloride), CC1_CPD000058420, MCE_HY-B0381, MCE_HY-B0381A, SPC_01505512	GPCR/G protein;	Adrenergic Receptor;	0.86	10 Gy	PKC-180628	0.11	0.11	-0.3	-0.3	-0.37	-0.37	0.04	0.04	0.04	0.04	-0.1	-0.1	0.03	0.03	0.17	0.17	0.03	0.03	0.11	0.11	-0.05	-0.05	-0.13	-0.13
NUCC-0050633	CDD-2611665	MCE_HY-11017, MCE_HY-17368, Rivastigmine, Rivastigmine (tartrate), SPC_01505388	Neuronal Signaling;	AChE;	1.1	0 Gy	PHC-180519	-0.05	-0.05	-0.06	-0.06	-0.12	-0.12	-0.11	-0.11	-0.14	-0.14	0.04	0.04	0.05	0.05	-0.13	-0.13	0.2	0.2	0.02	0.02	-0.07	-0.07	0.11	0.11
NUCC-0050633	CDD-2611665	MCE_HY-11017, MCE_HY-17368, Rivastigmine, Rivastigmine (tartrate), SPC_01505388	Neuronal Signaling;	AChE;	1.03	10 Gy	PHC-180519	-0.05	-0.05	-0.06	-0.06	-0.12	-0.12	-0.11	-0.11	-0.14	-0.14	0.04	0.04	0.05	0.05	-0.13	-0.13	0.2	0.2	0.02	0.02	-0.07	-0.07	0.11	0.11
NUCC-0050633	CDD-2611665	MCE_HY-11017, MCE_HY-17368, Rivastigmine, Rivastigmine (tartrate), SPC_01505388	Neuronal Signaling;	AChE;	0.82	0 Gy	PKC-180628	-0.05	-0.05	-0.06	-0.06	-0.12	-0.12	-0.11	-0.11	-0.14	-0.14	0.04	0.04	0.05	0.05	-0.13	-0.13	0.2	0.2	0.02	0.02	-0.07	-0.07	0.11	0.11
NUCC-0050633	CDD-2611665	MCE_HY-11017, MCE_HY-17368, Rivastigmine, Rivastigmine (tartrate), SPC_01505388	Neuronal Signaling;	AChE;	0.74	10 Gy	PKC-180628	-0.05	-0.05	-0.06	-0.06	-0.12	-0.12	-0.11	-0.11	-0.14	-0.14	0.04	0.04	0.05	0.05	-0.13	-0.13	0.2	0.2	0.02	0.02	-0.07	-0.07	0.11	0.11
NUCC-0050633	CDD-2611665	MCE_HY-11017, MCE_HY-17368, Rivastigmine, Rivastigmine (tartrate), SPC_01505388	Neuronal Signaling;	AChE;	1.24	0 Gy	PHC-180519	-0.01	-0.01	-0.13	-0.13	-0.29	-0.29	-0.17	-0.17	-0.04	-0.04	-0.08	-0.08	-0.09	-0.09	-0.05	-0.05	0.01	0.01	0.12	0.12	0.13	0.13	0.02	0.02
NUCC-0050633	CDD-2611665	MCE_HY-11017, MCE_HY-17368, Rivastigmine, Rivastigmine (tartrate), SPC_01505388	Neuronal Signaling;	AChE;	1.03	10 Gy	PHC-180519	-0.01	-0.01	-0.13	-0.13	-0.29	-0.29	-0.17	-0.17	-0.04	-0.04	-0.08	-0.08	-0.09	-0.09	-0.05	-0.05	0.01	0.01	0.12	0.12	0.13	0.13	0.02	0.02
NUCC-0050633	CDD-2611665	MCE_HY-11017, MCE_HY-17368, Rivastigmine, Rivastigmine (tartrate), SPC_01505388	Neuronal Signaling;	AChE;	0.86	0 Gy	PKC-180628	-0.01	-0.01	-0.13	-0.13	-0.29	-0.29	-0.17	-0.17	-0.04	-0.04	-0.08	-0.08	-0.09	-0.09	-0.05	-0.05	0.01	0.01	0.12	0.12	0.13	0.13	0.02	0.02
NUCC-0050633	CDD-2611665	MCE_HY-11017, MCE_HY-17368, Rivastigmine, Rivastigmine (tartrate), SPC_01505388	Neuronal Signaling;	AChE;	0.85	10 Gy	PKC-180628	-0.01	-0.01	-0.13	-0.13	-0.29	-0.29	-0.17	-0.17	-0.04	-0.04	-0.08	-0.08	-0.09	-0.09	-0.05	-0.05	0.01	0.01	0.12	0.12	0.13	0.13	0.02	0.02
NUCC-0050634	CDD-2611801	CC1_CPD000326828, MCE_HY-B0437, SPC_01506043, Sotalol (hydrochloride)	GPCR/G protein;	Adrenergic Receptor;	1.25	0 Gy	PHC-180519	0.02	0.02	-0.23	-0.23	-0.2	-0.2	0.05	0.05	0.01	0.01	-0.07	-0.07	-0.16	-0.16	-0.08	-0.08	-0.05	-0.05	0.03	0.03	0.19	0.19	0.11	0.11
NUCC-0050634	CDD-2611801	CC1_CPD000326828, MCE_HY-B0437, SPC_01506043, Sotalol (hydrochloride)	GPCR/G protein;	Adrenergic Receptor;	0.98	10 Gy	PHC-180519	0.02	0.02	-0.23	-0.23	-0.2	-0.2	0.05	0.05	0.01	0.01	-0.07	-0.07	-0.16	-0.16	-0.08	-0.08	-0.05	-0.05	0.03	0.03	0.19	0.19	0.11	0.11
NUCC-0050634	CDD-2611801	CC1_CPD000326828, MCE_HY-B0437, SPC_01506043, Sotalol (hydrochloride)	GPCR/G protein;	Adrenergic Receptor;	0.82	0 Gy	PKC-180628	0.02	0.02	-0.23	-0.23	-0.2	-0.2	0.05	0.05	0.01	0.01	-0.07	-0.07	-0.16	-0.16	-0.08	-0.08	-0.05	-0.05	0.03	0.03	0.19	0.19	0.11	0.11
NUCC-0050634	CDD-2611801	CC1_CPD000326828, MCE_HY-B0437, SPC_01506043, Sotalol (hydrochloride)	GPCR/G protein;	Adrenergic Receptor;	0.82	10 Gy	PKC-180628	0.02	0.02	-0.23	-0.23	-0.2	-0.2	0.05	0.05	0.01	0.01	-0.07	-0.07	-0.16	-0.16	-0.08	-0.08	-0.05	-0.05	0.03	0.03	0.19	0.19	0.11	0.11
NUCC-0050638	CDD-2654456	Butoconazole (nitrate), MCE_HY-B0293, SPC_01504140	Anti-infection;	Antifungal;	3.45	0 Gy	PHC-180519	0.15	0.15	-0.68	-0.68	-1.55	-1.55	-0.72	-0.72	0.1	0.1	-0.13	-0.13	-0.3	-0.3	-0.07	-0.07	-0.16	-0.16	0.21	0.21	0.51	0.51	0.14	0.14
NUCC-0050638	CDD-2654456	Butoconazole (nitrate), MCE_HY-B0293, SPC_01504140	Anti-infection;	Antifungal;	2.11	10 Gy	PHC-180519	0.15	0.15	-0.68	-0.68	-1.55	-1.55	-0.72	-0.72	0.1	0.1	-0.13	-0.13	-0.3	-0.3	-0.07	-0.07	-0.16	-0.16	0.21	0.21	0.51	0.51	0.14	0.14
NUCC-0050638	CDD-2654456	Butoconazole (nitrate), MCE_HY-B0293, SPC_01504140	Anti-infection;	Antifungal;	0.73	0 Gy	PKC-180628	0.15	0.15	-0.68	-0.68	-1.55	-1.55	-0.72	-0.72	0.1	0.1	-0.13	-0.13	-0.3	-0.3	-0.07	-0.07	-0.16	-0.16	0.21	0.21	0.51	0.51	0.14	0.14
NUCC-0050638	CDD-2654456	Butoconazole (nitrate), MCE_HY-B0293, SPC_01504140	Anti-infection;	Antifungal;	1.12	10 Gy	PKC-180628	0.15	0.15	-0.68	-0.68	-1.55	-1.55	-0.72	-0.72	0.1	0.1	-0.13	-0.13	-0.3	-0.3	-0.07	-0.07	-0.16	-0.16	0.21	0.21	0.51	0.51	0.14	0.14
NUCC-0050648	CDD-2758286	MCE_HY-B1449, SPC_01503972, Uridin	Others;	Others;	1.21	0 Gy	PHC-180519	0.03	0.03	-0.01	-0.01	-0.25	-0.25	-0.21	-0.21	-0.04	-0.04	-0.12	-0.12	-0.16	-0.16	-0.08	-0.08	0.12	0.12	0.1	0.1	0.21	0.21	0.23	0.23
NUCC-0050648	CDD-2758286	MCE_HY-B1449, SPC_01503972, Uridin	Others;	Others;	1.04	10 Gy	PHC-180519	0.03	0.03	-0.01	-0.01	-0.25	-0.25	-0.21	-0.21	-0.04	-0.04	-0.12	-0.12	-0.16	-0.16	-0.08	-0.08	0.12	0.12	0.1	0.1	0.21	0.21	0.23	0.23
NUCC-0050648	CDD-2758286	MCE_HY-B1449, SPC_01503972, Uridin	Others;	Others;	0.75	0 Gy	PKC-180628	0.03	0.03	-0.01	-0.01	-0.25	-0.25	-0.21	-0.21	-0.04	-0.04	-0.12	-0.12	-0.16	-0.16	-0.08	-0.08	0.12	0.12	0.1	0.1	0.21	0.21	0.23	0.23
NUCC-0050648	CDD-2758286	MCE_HY-B1449, SPC_01503972, Uridin	Others;	Others;	0.71	10 Gy	PKC-180628	0.03	0.03	-0.01	-0.01	-0.25	-0.25	-0.21	-0.21	-0.04	-0.04	-0.12	-0.12	-0.16	-0.16	-0.08	-0.08	0.12	0.12	0.1	0.1	0.21	0.21	0.23	0.23
NUCC-0050658	CDD-2720334	Clorsulon, MCE_HY-B0488, SPC_01505115	Anti-infection;	Antiparasitic;	1.32	0 Gy	PHC-180519	0.24	0.24	-0.06	-0.06	-0.05	-0.05	0.25	0.25	-0.01	-0.01	-0.14	-0.14	-0.09	-0.09	0.04	0.04	0.02	0.02	0.16	0.16	0.11	0.11	-0.03	-0.03
NUCC-0050658	CDD-2720334	Clorsulon, MCE_HY-B0488, SPC_01505115	Anti-infection;	Antiparasitic;	0.88	10 Gy	PHC-180519	0.24	0.24	-0.06	-0.06	-0.05	-0.05	0.25	0.25	-0.01	-0.01	-0.14	-0.14	-0.09	-0.09	0.04	0.04	0.02	0.02	0.16	0.16	0.11	0.11	-0.03	-0.03
NUCC-0050658	CDD-2720334	Clorsulon, MCE_HY-B0488, SPC_01505115	Anti-infection;	Antiparasitic;	1.03	0 Gy	PKC-180628	0.24	0.24	-0.06	-0.06	-0.05	-0.05	0.25	0.25	-0.01	-0.01	-0.14	-0.14	-0.09	-0.09	0.04	0.04	0.02	0.02	0.16	0.16	0.11	0.11	-0.03	-0.03
NUCC-0050658	CDD-2720334	Clorsulon, MCE_HY-B0488, SPC_01505115	Anti-infection;	Antiparasitic;	1.27	10 Gy	PKC-180628	0.24	0.24	-0.06	-0.06	-0.05	-0.05	0.25	0.25	-0.01	-0.01	-0.14	-0.14	-0.09	-0.09	0.04	0.04	0.02	0.02	0.16	0.16	0.11	0.11	-0.03	-0.03
NUCC-0050662	CDD-2612018	CC1_CPD000469190, Fenoldopam (mesylate), MCE_HY-B0735A, SPC_01505539	GPCR/G protein; Neuronal Signaling;	Dopamine Receptor;	1.07	0 Gy	PHC-180519	0.18	0.18	-0.03	-0.03	-0.36	-0.36	-0.15	-0.15	0.04	0.04	0.16	0.16	0.12	0.12	0	0	0.02	0.02	-0.15	-0.15	-0.19	-0.19	-0.02	-0.02
NUCC-0050662	CDD-2612018	CC1_CPD000469190, Fenoldopam (mesylate), MCE_HY-B0735A, SPC_01505539	GPCR/G protein; Neuronal Signaling;	Dopamine Receptor;	1.15	10 Gy	PHC-180519	0.18	0.18	-0.03	-0.03	-0.36	-0.36	-0.15	-0.15	0.04	0.04	0.16	0.16	0.12	0.12	0	0	0.02	0.02	-0.15	-0.15	-0.19	-0.19	-0.02	-0.02
NUCC-0050662	CDD-2612018	CC1_CPD000469190, Fenoldopam (mesylate), MCE_HY-B0735A, SPC_01505539	GPCR/G protein; Neuronal Signaling;	Dopamine Receptor;	0.73	0 Gy	PKC-180628	0.18	0.18	-0.03	-0.03	-0.36	-0.36	-0.15	-0.15	0.04	0.04	0.16	0.16	0.12	0.12	0	0	0.02	0.02	-0.15	-0.15	-0.19	-0.19	-0.02	-0.02
NUCC-0050662	CDD-2612018	CC1_CPD000469190, Fenoldopam (mesylate), MCE_HY-B0735A, SPC_01505539	GPCR/G protein; Neuronal Signaling;	Dopamine Receptor;	0.92	10 Gy	PKC-180628	0.18	0.18	-0.03	-0.03	-0.36	-0.36	-0.15	-0.15	0.04	0.04	0.16	0.16	0.12	0.12	0	0	0.02	0.02	-0.15	-0.15	-0.19	-0.19	-0.02	-0.02
NUCC-0050672	CDD-2654638	6-Thioguanine, MCE_HY-13765, ONC7_NSC752, ONC9_NSC752, SPC_01500573, SPC_01504530	Cell Cycle/DNA Damage;	Nucleoside antimetabolite/analog;	0.66	0 Gy	PHC-180519	0.14	0.14	-0.07	-0.07	-0.31	-0.31	-0.1	-0.1	0.11	0.11	0.06	0.06	0.06	0.06	0.11	0.11	-0.05	-0.05	-0.11	-0.11	-0.04	-0.04	0.02	0.02
NUCC-0050672	CDD-2654638	6-Thioguanine, MCE_HY-13765, ONC7_NSC752, ONC9_NSC752, SPC_01500573, SPC_01504530	Cell Cycle/DNA Damage;	Nucleoside antimetabolite/analog;	0.6	10 Gy	PHC-180519	0.14	0.14	-0.07	-0.07	-0.31	-0.31	-0.1	-0.1	0.11	0.11	0.06	0.06	0.06	0.06	0.11	0.11	-0.05	-0.05	-0.11	-0.11	-0.04	-0.04	0.02	0.02
NUCC-0050672	CDD-2654638	6-Thioguanine, MCE_HY-13765, ONC7_NSC752, ONC9_NSC752, SPC_01500573, SPC_01504530	Cell Cycle/DNA Damage;	Nucleoside antimetabolite/analog;	0.4	0 Gy	PKC-180628	0.14	0.14	-0.07	-0.07	-0.31	-0.31	-0.1	-0.1	0.11	0.11	0.06	0.06	0.06	0.06	0.11	0.11	-0.05	-0.05	-0.11	-0.11	-0.04	-0.04	0.02	0.02
NUCC-0050672	CDD-2654638	6-Thioguanine, MCE_HY-13765, ONC7_NSC752, ONC9_NSC752, SPC_01500573, SPC_01504530	Cell Cycle/DNA Damage;	Nucleoside antimetabolite/analog;	0.63	10 Gy	PKC-180628	0.14	0.14	-0.07	-0.07	-0.31	-0.31	-0.1	-0.1	0.11	0.11	0.06	0.06	0.06	0.06	0.11	0.11	-0.05	-0.05	-0.11	-0.11	-0.04	-0.04	0.02	0.02
NUCC-0050679	CDD-2623125	MCE_HY-B0513, Methylthiouracil, SPC_01500408, SPC_01504531	Others;	Others;	1	0 Gy	PHC-180519	-0.18	-0.18	-0.07	-0.07	-0.05	-0.05	-0.16	-0.16	-0.09	-0.09	0.07	0.07	0.26	0.26	0.1	0.1	0.1	0.1	-0.05	-0.05	-0.31	-0.31	-0.16	-0.16
NUCC-0050679	CDD-2623125	MCE_HY-B0513, Methylthiouracil, SPC_01500408, SPC_01504531	Others;	Others;	1.01	10 Gy	PHC-180519	-0.18	-0.18	-0.07	-0.07	-0.05	-0.05	-0.16	-0.16	-0.09	-0.09	0.07	0.07	0.26	0.26	0.1	0.1	0.1	0.1	-0.05	-0.05	-0.31	-0.31	-0.16	-0.16
NUCC-0050679	CDD-2623125	MCE_HY-B0513, Methylthiouracil, SPC_01500408, SPC_01504531	Others;	Others;	0.93	0 Gy	PKC-180628	-0.18	-0.18	-0.07	-0.07	-0.05	-0.05	-0.16	-0.16	-0.09	-0.09	0.07	0.07	0.26	0.26	0.1	0.1	0.1	0.1	-0.05	-0.05	-0.31	-0.31	-0.16	-0.16
NUCC-0050679	CDD-2623125	MCE_HY-B0513, Methylthiouracil, SPC_01500408, SPC_01504531	Others;	Others;	0.83	10 Gy	PKC-180628	-0.18	-0.18	-0.07	-0.07	-0.05	-0.05	-0.16	-0.16	-0.09	-0.09	0.07	0.07	0.26	0.26	0.1	0.1	0.1	0.1	-0.05	-0.05	-0.31	-0.31	-0.16	-0.16
NUCC-0050681	CDD-2612604	MCE_HY-17424, Penciclovir, SPC_01502320	Anti-infection;	HSV;	0.97	0 Gy	PHC-180519	-0.05	-0.05	-0.01	-0.01	-0.05	-0.05	-0.09	-0.09	-0.1	-0.1	0.05	0.05	0.14	0.14	-0.01	-0.01	0.06	0.06	-0.05	-0.05	-0.15	-0.15	-0.04	-0.04
NUCC-0050681	CDD-2612604	MCE_HY-17424, Penciclovir, SPC_01502320	Anti-infection;	HSV;	1.07	10 Gy	PHC-180519	-0.05	-0.05	-0.01	-0.01	-0.05	-0.05	-0.09	-0.09	-0.1	-0.1	0.05	0.05	0.14	0.14	-0.01	-0.01	0.06	0.06	-0.05	-0.05	-0.15	-0.15	-0.04	-0.04
NUCC-0050681	CDD-2612604	MCE_HY-17424, Penciclovir, SPC_01502320	Anti-infection;	HSV;	1.07	0 Gy	PKC-180628	-0.05	-0.05	-0.01	-0.01	-0.05	-0.05	-0.09	-0.09	-0.1	-0.1	0.05	0.05	0.14	0.14	-0.01	-0.01	0.06	0.06	-0.05	-0.05	-0.15	-0.15	-0.04	-0.04
NUCC-0050681	CDD-2612604	MCE_HY-17424, Penciclovir, SPC_01502320	Anti-infection;	HSV;	1.02	10 Gy	PKC-180628	-0.05	-0.05	-0.01	-0.01	-0.05	-0.05	-0.09	-0.09	-0.1	-0.1	0.05	0.05	0.14	0.14	-0.01	-0.01	0.06	0.06	-0.05	-0.05	-0.15	-0.15	-0.04	-0.04
NUCC-0050685	CDD-2611509	Anastrozole, CC1_CPD000466301, MCE_HY-14274, ONC7_NSC719344, ONC9_NSC719344, SPC_01502278	Metabolism/Protease;	Cytochrome P450 ;	1.16	0 Gy	PHC-180519	0.06	0.06	-0.05	-0.05	-0.14	-0.14	-0.03	-0.03	-0.12	-0.12	-0.02	-0.02	0.02	0.02	-0.08	-0.08	0.15	0.15	0.04	0.04	-0.05	-0.05	0.06	0.06
NUCC-0050685	CDD-2611509	Anastrozole, CC1_CPD000466301, MCE_HY-14274, ONC7_NSC719344, ONC9_NSC719344, SPC_01502278	Metabolism/Protease;	Cytochrome P450 ;	1.09	10 Gy	PHC-180519	0.06	0.06	-0.05	-0.05	-0.14	-0.14	-0.03	-0.03	-0.12	-0.12	-0.02	-0.02	0.02	0.02	-0.08	-0.08	0.15	0.15	0.04	0.04	-0.05	-0.05	0.06	0.06
NUCC-0050685	CDD-2611509	Anastrozole, CC1_CPD000466301, MCE_HY-14274, ONC7_NSC719344, ONC9_NSC719344, SPC_01502278	Metabolism/Protease;	Cytochrome P450 ;	1.11	0 Gy	PKC-180628	0.06	0.06	-0.05	-0.05	-0.14	-0.14	-0.03	-0.03	-0.12	-0.12	-0.02	-0.02	0.02	0.02	-0.08	-0.08	0.15	0.15	0.04	0.04	-0.05	-0.05	0.06	0.06
NUCC-0050685	CDD-2611509	Anastrozole, CC1_CPD000466301, MCE_HY-14274, ONC7_NSC719344, ONC9_NSC719344, SPC_01502278	Metabolism/Protease;	Cytochrome P450 ;	0.94	10 Gy	PKC-180628	0.06	0.06	-0.05	-0.05	-0.14	-0.14	-0.03	-0.03	-0.12	-0.12	-0.02	-0.02	0.02	0.02	-0.08	-0.08	0.15	0.15	0.04	0.04	-0.05	-0.05	0.06	0.06
NUCC-0050731	CDD-2612773	CC1_CPD000059053, MCE_HY-B0726, NCI1_NSC5746, Pilocarpine (Hydrochloride), SPC_01500487	GPCR/G protein; Neuronal Signaling;	mAChR;	1.22	0 Gy	PHC-180519	-0.18	-0.18	-0.05	-0.05	-0.24	-0.24	-0.37	-0.37	-0.15	-0.15	0.06	0.06	0.06	0.06	-0.15	-0.15	0.11	0.11	-0.1	-0.1	-0.07	-0.07	0.14	0.14
NUCC-0050731	CDD-2612773	CC1_CPD000059053, MCE_HY-B0726, NCI1_NSC5746, Pilocarpine (Hydrochloride), SPC_01500487	GPCR/G protein; Neuronal Signaling;	mAChR;	1.21	10 Gy	PHC-180519	-0.18	-0.18	-0.05	-0.05	-0.24	-0.24	-0.37	-0.37	-0.15	-0.15	0.06	0.06	0.06	0.06	-0.15	-0.15	0.11	0.11	-0.1	-0.1	-0.07	-0.07	0.14	0.14
NUCC-0050731	CDD-2612773	CC1_CPD000059053, MCE_HY-B0726, NCI1_NSC5746, Pilocarpine (Hydrochloride), SPC_01500487	GPCR/G protein; Neuronal Signaling;	mAChR;	1	0 Gy	PKC-180628	-0.18	-0.18	-0.05	-0.05	-0.24	-0.24	-0.37	-0.37	-0.15	-0.15	0.06	0.06	0.06	0.06	-0.15	-0.15	0.11	0.11	-0.1	-0.1	-0.07	-0.07	0.14	0.14
NUCC-0050731	CDD-2612773	CC1_CPD000059053, MCE_HY-B0726, NCI1_NSC5746, Pilocarpine (Hydrochloride), SPC_01500487	GPCR/G protein; Neuronal Signaling;	mAChR;	0.7	10 Gy	PKC-180628	-0.18	-0.18	-0.05	-0.05	-0.24	-0.24	-0.37	-0.37	-0.15	-0.15	0.06	0.06	0.06	0.06	-0.15	-0.15	0.11	0.11	-0.1	-0.1	-0.07	-0.07	0.14	0.14
NUCC-0050734	CDD-2625508	CC1_CPD000058470, Loxapine, Loxapine (succinate), MCE_HY-17390, MCE_HY-17390A, SPC_02300242	GPCR/G protein; Neuronal Signaling;	5-HT Receptor;	1.14	0 Gy	PHC-180519	-0.01	-0.01	-0.12	-0.12	-0.34	-0.34	-0.23	-0.23	-0.09	-0.09	-0.1	-0.1	0.07	0.07	0.08	0.08	0.12	0.12	0.17	0.17	-0.07	-0.07	-0.12	-0.12
NUCC-0050734	CDD-2625508	CC1_CPD000058470, Loxapine, Loxapine (succinate), MCE_HY-17390, MCE_HY-17390A, SPC_02300242	GPCR/G protein; Neuronal Signaling;	5-HT Receptor;	0.9	10 Gy	PHC-180519	-0.01	-0.01	-0.12	-0.12	-0.34	-0.34	-0.23	-0.23	-0.09	-0.09	-0.1	-0.1	0.07	0.07	0.08	0.08	0.12	0.12	0.17	0.17	-0.07	-0.07	-0.12	-0.12
NUCC-0050734	CDD-2625508	CC1_CPD000058470, Loxapine, Loxapine (succinate), MCE_HY-17390, MCE_HY-17390A, SPC_02300242	GPCR/G protein; Neuronal Signaling;	5-HT Receptor;	0.96	0 Gy	PKC-180628	-0.01	-0.01	-0.12	-0.12	-0.34	-0.34	-0.23	-0.23	-0.09	-0.09	-0.1	-0.1	0.07	0.07	0.08	0.08	0.12	0.12	0.17	0.17	-0.07	-0.07	-0.12	-0.12
NUCC-0050734	CDD-2625508	CC1_CPD000058470, Loxapine, Loxapine (succinate), MCE_HY-17390, MCE_HY-17390A, SPC_02300242	GPCR/G protein; Neuronal Signaling;	5-HT Receptor;	0.82	10 Gy	PKC-180628	-0.01	-0.01	-0.12	-0.12	-0.34	-0.34	-0.23	-0.23	-0.09	-0.09	-0.1	-0.1	0.07	0.07	0.08	0.08	0.12	0.12	0.17	0.17	-0.07	-0.07	-0.12	-0.12
NUCC-0050735	CDD-2739020	CC1_CPD000326694, Dextromethorphan (hydrobromide hydrate), MCE_HY-B1333	Others;	Others;	1.07	0 Gy	PHC-180519	0.37	0.37	-0.12	-0.12	-0.29	-0.29	0.2	0.2	-0.1	-0.1	0.12	0.12	0.14	0.14	-0.08	-0.08	0.05	0.05	-0.14	-0.14	-0.1	-0.1	0.09	0.09
NUCC-0050735	CDD-2739020	CC1_CPD000326694, Dextromethorphan (hydrobromide hydrate), MCE_HY-B1333	Others;	Others;	1.02	10 Gy	PHC-180519	0.37	0.37	-0.12	-0.12	-0.29	-0.29	0.2	0.2	-0.1	-0.1	0.12	0.12	0.14	0.14	-0.08	-0.08	0.05	0.05	-0.14	-0.14	-0.1	-0.1	0.09	0.09
NUCC-0050735	CDD-2739020	CC1_CPD000326694, Dextromethorphan (hydrobromide hydrate), MCE_HY-B1333	Others;	Others;	0.79	0 Gy	PKC-180628	0.37	0.37	-0.12	-0.12	-0.29	-0.29	0.2	0.2	-0.1	-0.1	0.12	0.12	0.14	0.14	-0.08	-0.08	0.05	0.05	-0.14	-0.14	-0.1	-0.1	0.09	0.09
NUCC-0050735	CDD-2739020	CC1_CPD000326694, Dextromethorphan (hydrobromide hydrate), MCE_HY-B1333	Others;	Others;	1.12	10 Gy	PKC-180628	0.37	0.37	-0.12	-0.12	-0.29	-0.29	0.2	0.2	-0.1	-0.1	0.12	0.12	0.14	0.14	-0.08	-0.08	0.05	0.05	-0.14	-0.14	-0.1	-0.1	0.09	0.09
NUCC-0050736	CDD-2778822	CC1_CPD000449282, CC1_CPD000469136, Duloxetine (hydrochloride), MCE_HY-B0161A, SPC_01505387	Neuronal Signaling;	SSRIs;	0.86	0 Gy	PHC-180519	0.01	0.01	0.22	0.22	0.36	0.36	0.15	0.15	0.03	0.03	-0.02	-0.02	0	0	0.05	0.05	-0.01	-0.01	0.08	0.08	0.11	0.11	0.02	0.02
NUCC-0050736	CDD-2778822	CC1_CPD000449282, CC1_CPD000469136, Duloxetine (hydrochloride), MCE_HY-B0161A, SPC_01505387	Neuronal Signaling;	SSRIs;	1	10 Gy	PHC-180519	0.01	0.01	0.22	0.22	0.36	0.36	0.15	0.15	0.03	0.03	-0.02	-0.02	0	0	0.05	0.05	-0.01	-0.01	0.08	0.08	0.11	0.11	0.02	0.02
NUCC-0050736	CDD-2778822	CC1_CPD000449282, CC1_CPD000469136, Duloxetine (hydrochloride), MCE_HY-B0161A, SPC_01505387	Neuronal Signaling;	SSRIs;	1.14	0 Gy	PKC-180628	0.01	0.01	0.22	0.22	0.36	0.36	0.15	0.15	0.03	0.03	-0.02	-0.02	0	0	0.05	0.05	-0.01	-0.01	0.08	0.08	0.11	0.11	0.02	0.02
NUCC-0050736	CDD-2778822	CC1_CPD000449282, CC1_CPD000469136, Duloxetine (hydrochloride), MCE_HY-B0161A, SPC_01505387	Neuronal Signaling;	SSRIs;	1.48	10 Gy	PKC-180628	0.01	0.01	0.22	0.22	0.36	0.36	0.15	0.15	0.03	0.03	-0.02	-0.02	0	0	0.05	0.05	-0.01	-0.01	0.08	0.08	0.11	0.11	0.02	0.02
NUCC-0050738	CDD-2613326	CC1_CPD000058345, MCE_HY-N0437, Progesterone	Others;	Progesterone Receptor;	0.94	0 Gy	PHC-180519	0.09	0.09	0.06	0.06	-0.06	-0.06	-0.03	-0.03	0.07	0.07	-0.06	-0.06	-0.14	-0.14	-0.01	-0.01	-0.05	-0.05	0.05	0.05	0.12	0.12	0.02	0.02
NUCC-0050738	CDD-2613326	CC1_CPD000058345, MCE_HY-N0437, Progesterone	Others;	Progesterone Receptor;	0.88	10 Gy	PHC-180519	0.09	0.09	0.06	0.06	-0.06	-0.06	-0.03	-0.03	0.07	0.07	-0.06	-0.06	-0.14	-0.14	-0.01	-0.01	-0.05	-0.05	0.05	0.05	0.12	0.12	0.02	0.02
NUCC-0050738	CDD-2613326	CC1_CPD000058345, MCE_HY-N0437, Progesterone	Others;	Progesterone Receptor;	0.65	0 Gy	PKC-180628	0.09	0.09	0.06	0.06	-0.06	-0.06	-0.03	-0.03	0.07	0.07	-0.06	-0.06	-0.14	-0.14	-0.01	-0.01	-0.05	-0.05	0.05	0.05	0.12	0.12	0.02	0.02
NUCC-0050738	CDD-2613326	CC1_CPD000058345, MCE_HY-N0437, Progesterone	Others;	Progesterone Receptor;	0.84	10 Gy	PKC-180628	0.09	0.09	0.06	0.06	-0.06	-0.06	-0.03	-0.03	0.07	0.07	-0.06	-0.06	-0.14	-0.14	-0.01	-0.01	-0.05	-0.05	0.05	0.05	0.12	0.12	0.02	0.02
NUCC-0050739	CDD-2625903	CC1_CPD000058961, Famotidine, MCE_HY-B0377, SPC_01501003	GPCR/G protein; Immunology/Inflammation;	Histamine Receptor;	1.2	0 Gy	PHC-180519	0.11	0.11	-0.19	-0.19	-0.2	-0.2	0.1	0.1	0.14	0.14	-0.05	-0.05	-0.05	-0.05	0.14	0.14	-0.12	-0.12	0.04	0.04	0.04	0.04	-0.12	-0.12
NUCC-0050739	CDD-2625903	CC1_CPD000058961, Famotidine, MCE_HY-B0377, SPC_01501003	GPCR/G protein; Immunology/Inflammation;	Histamine Receptor;	0.99	10 Gy	PHC-180519	0.11	0.11	-0.19	-0.19	-0.2	-0.2	0.1	0.1	0.14	0.14	-0.05	-0.05	-0.05	-0.05	0.14	0.14	-0.12	-0.12	0.04	0.04	0.04	0.04	-0.12	-0.12
NUCC-0050739	CDD-2625903	CC1_CPD000058961, Famotidine, MCE_HY-B0377, SPC_01501003	GPCR/G protein; Immunology/Inflammation;	Histamine Receptor;	1	0 Gy	PKC-180628	0.11	0.11	-0.19	-0.19	-0.2	-0.2	0.1	0.1	0.14	0.14	-0.05	-0.05	-0.05	-0.05	0.14	0.14	-0.12	-0.12	0.04	0.04	0.04	0.04	-0.12	-0.12
NUCC-0050739	CDD-2625903	CC1_CPD000058961, Famotidine, MCE_HY-B0377, SPC_01501003	GPCR/G protein; Immunology/Inflammation;	Histamine Receptor;	1.02	10 Gy	PKC-180628	0.11	0.11	-0.19	-0.19	-0.2	-0.2	0.1	0.1	0.14	0.14	-0.05	-0.05	-0.05	-0.05	0.14	0.14	-0.12	-0.12	0.04	0.04	0.04	0.04	-0.12	-0.12
NUCC-0050742	CDD-2611759	CC1_CPD000058175, MCE_HY-B0318, Metronidazole, SPC_01500412	Anti-infection;	Antibacterial; Antiparasitic;	1.21	0 Gy	PHC-180519	0.11	0.11	-0.14	-0.14	-0.33	-0.33	-0.08	-0.08	0.01	0.01	0.18	0.18	0.16	0.16	-0.01	-0.01	-0.03	-0.03	-0.23	-0.23	-0.2	-0.2	0	0
NUCC-0050742	CDD-2611759	CC1_CPD000058175, MCE_HY-B0318, Metronidazole, SPC_01500412	Anti-infection;	Antibacterial; Antiparasitic;	1.17	10 Gy	PHC-180519	0.11	0.11	-0.14	-0.14	-0.33	-0.33	-0.08	-0.08	0.01	0.01	0.18	0.18	0.16	0.16	-0.01	-0.01	-0.03	-0.03	-0.23	-0.23	-0.2	-0.2	0	0
NUCC-0050742	CDD-2611759	CC1_CPD000058175, MCE_HY-B0318, Metronidazole, SPC_01500412	Anti-infection;	Antibacterial; Antiparasitic;	0.92	0 Gy	PKC-180628	0.11	0.11	-0.14	-0.14	-0.33	-0.33	-0.08	-0.08	0.01	0.01	0.18	0.18	0.16	0.16	-0.01	-0.01	-0.03	-0.03	-0.23	-0.23	-0.2	-0.2	0	0
NUCC-0050742	CDD-2611759	CC1_CPD000058175, MCE_HY-B0318, Metronidazole, SPC_01500412	Anti-infection;	Antibacterial; Antiparasitic;	1.12	10 Gy	PKC-180628	0.11	0.11	-0.14	-0.14	-0.33	-0.33	-0.08	-0.08	0.01	0.01	0.18	0.18	0.16	0.16	-0.01	-0.01	-0.03	-0.03	-0.23	-0.23	-0.2	-0.2	0	0
NUCC-0050744	CDD-2611497	CC1_CPD000449323, MCE_HY-A0064, NCI1_NSC657799, SPC_02300307, Verapamil (hydrochloride)	Membrane Transporter/Ion Channel;	Calcium Channel;	1.13	0 Gy	PHC-180519	0.06	0.06	0.01	0.01	-0.21	-0.21	-0.16	-0.16	0.14	0.14	0.12	0.12	-0.19	-0.19	-0.17	-0.17	-0.15	-0.15	-0.07	-0.07	0.26	0.26	0.18	0.18
NUCC-0050744	CDD-2611497	CC1_CPD000449323, MCE_HY-A0064, NCI1_NSC657799, SPC_02300307, Verapamil (hydrochloride)	Membrane Transporter/Ion Channel;	Calcium Channel;	1.2	10 Gy	PHC-180519	0.06	0.06	0.01	0.01	-0.21	-0.21	-0.16	-0.16	0.14	0.14	0.12	0.12	-0.19	-0.19	-0.17	-0.17	-0.15	-0.15	-0.07	-0.07	0.26	0.26	0.18	0.18
NUCC-0050744	CDD-2611497	CC1_CPD000449323, MCE_HY-A0064, NCI1_NSC657799, SPC_02300307, Verapamil (hydrochloride)	Membrane Transporter/Ion Channel;	Calcium Channel;	0.71	0 Gy	PKC-180628	0.06	0.06	0.01	0.01	-0.21	-0.21	-0.16	-0.16	0.14	0.14	0.12	0.12	-0.19	-0.19	-0.17	-0.17	-0.15	-0.15	-0.07	-0.07	0.26	0.26	0.18	0.18
NUCC-0050744	CDD-2611497	CC1_CPD000449323, MCE_HY-A0064, NCI1_NSC657799, SPC_02300307, Verapamil (hydrochloride)	Membrane Transporter/Ion Channel;	Calcium Channel;	0.87	10 Gy	PKC-180628	0.06	0.06	0.01	0.01	-0.21	-0.21	-0.16	-0.16	0.14	0.14	0.12	0.12	-0.19	-0.19	-0.17	-0.17	-0.15	-0.15	-0.07	-0.07	0.26	0.26	0.18	0.18
NUCC-0050745	CDD-2613490	CC1_CPD000449328, MCE_HY-14199, R-(-)-Deprenyl (hydrochloride)	Neuronal Signaling;	Monoamine Oxidase;	0.99	0 Gy	PHC-180519	-0.01	-0.01	0	0	-0.12	-0.12	-0.13	-0.13	0.11	0.11	0.15	0.15	0	0	-0.04	-0.04	-0.09	-0.09	-0.13	-0.13	-0.03	-0.03	0.01	0.01
NUCC-0050745	CDD-2613490	CC1_CPD000449328, MCE_HY-14199, R-(-)-Deprenyl (hydrochloride)	Neuronal Signaling;	Monoamine Oxidase;	1.09	10 Gy	PHC-180519	-0.01	-0.01	0	0	-0.12	-0.12	-0.13	-0.13	0.11	0.11	0.15	0.15	0	0	-0.04	-0.04	-0.09	-0.09	-0.13	-0.13	-0.03	-0.03	0.01	0.01
NUCC-0050745	CDD-2613490	CC1_CPD000449328, MCE_HY-14199, R-(-)-Deprenyl (hydrochloride)	Neuronal Signaling;	Monoamine Oxidase;	0.92	0 Gy	PKC-180628	-0.01	-0.01	0	0	-0.12	-0.12	-0.13	-0.13	0.11	0.11	0.15	0.15	0	0	-0.04	-0.04	-0.09	-0.09	-0.13	-0.13	-0.03	-0.03	0.01	0.01
NUCC-0050745	CDD-2613490	CC1_CPD000449328, MCE_HY-14199, R-(-)-Deprenyl (hydrochloride)	Neuronal Signaling;	Monoamine Oxidase;	0.85	10 Gy	PKC-180628	-0.01	-0.01	0	0	-0.12	-0.12	-0.13	-0.13	0.11	0.11	0.15	0.15	0	0	-0.04	-0.04	-0.09	-0.09	-0.13	-0.13	-0.03	-0.03	0.01	0.01
NUCC-0050747	CDD-2611700	CC1_CPD000058513, MCE_HY-B0436, SPC_01500677, Salbutamol (hemisulfate)	GPCR/G protein;	Adrenergic Receptor;	1.16	0 Gy	PHC-180519	0.05	0.05	-0.24	-0.24	-0.19	-0.19	0.1	0.1	0.07	0.07	-0.01	-0.01	-0.11	-0.11	-0.03	-0.03	-0.09	-0.09	0.04	0.04	0.14	0.14	0.01	0.01
NUCC-0050747	CDD-2611700	CC1_CPD000058513, MCE_HY-B0436, SPC_01500677, Salbutamol (hemisulfate)	GPCR/G protein;	Adrenergic Receptor;	0.91	10 Gy	PHC-180519	0.05	0.05	-0.24	-0.24	-0.19	-0.19	0.1	0.1	0.07	0.07	-0.01	-0.01	-0.11	-0.11	-0.03	-0.03	-0.09	-0.09	0.04	0.04	0.14	0.14	0.01	0.01
NUCC-0050747	CDD-2611700	CC1_CPD000058513, MCE_HY-B0436, SPC_01500677, Salbutamol (hemisulfate)	GPCR/G protein;	Adrenergic Receptor;	0.84	0 Gy	PKC-180628	0.05	0.05	-0.24	-0.24	-0.19	-0.19	0.1	0.1	0.07	0.07	-0.01	-0.01	-0.11	-0.11	-0.03	-0.03	-0.09	-0.09	0.04	0.04	0.14	0.14	0.01	0.01
NUCC-0050747	CDD-2611700	CC1_CPD000058513, MCE_HY-B0436, SPC_01500677, Salbutamol (hemisulfate)	GPCR/G protein;	Adrenergic Receptor;	1	10 Gy	PKC-180628	0.05	0.05	-0.24	-0.24	-0.19	-0.19	0.1	0.1	0.07	0.07	-0.01	-0.01	-0.11	-0.11	-0.03	-0.03	-0.09	-0.09	0.04	0.04	0.14	0.14	0.01	0.01
NUCC-0050749	CDD-2612064	CC1_CPD000449268, MCE_HY-B0371A, SPC_01505576, Terazosin (hydrochloride dihydrate)	GPCR/G protein;	Adrenergic Receptor;	0.99	0 Gy	PHC-180519	-0.01	-0.01	-0.06	-0.06	-0.11	-0.11	-0.06	-0.06	0.01	0.01	0.07	0.07	0.03	0.03	-0.03	-0.03	0.02	0.02	-0.06	-0.06	-0.05	-0.05	0.03	0.03
NUCC-0050749	CDD-2612064	CC1_CPD000449268, MCE_HY-B0371A, SPC_01505576, Terazosin (hydrochloride dihydrate)	GPCR/G protein;	Adrenergic Receptor;	1.09	10 Gy	PHC-180519	-0.01	-0.01	-0.06	-0.06	-0.11	-0.11	-0.06	-0.06	0.01	0.01	0.07	0.07	0.03	0.03	-0.03	-0.03	0.02	0.02	-0.06	-0.06	-0.05	-0.05	0.03	0.03
NUCC-0050749	CDD-2612064	CC1_CPD000449268, MCE_HY-B0371A, SPC_01505576, Terazosin (hydrochloride dihydrate)	GPCR/G protein;	Adrenergic Receptor;	1.1	0 Gy	PKC-180628	-0.01	-0.01	-0.06	-0.06	-0.11	-0.11	-0.06	-0.06	0.01	0.01	0.07	0.07	0.03	0.03	-0.03	-0.03	0.02	0.02	-0.06	-0.06	-0.05	-0.05	0.03	0.03
NUCC-0050749	CDD-2612064	CC1_CPD000449268, MCE_HY-B0371A, SPC_01505576, Terazosin (hydrochloride dihydrate)	GPCR/G protein;	Adrenergic Receptor;	0.8	10 Gy	PKC-180628	-0.01	-0.01	-0.06	-0.06	-0.11	-0.11	-0.06	-0.06	0.01	0.01	0.07	0.07	0.03	0.03	-0.03	-0.03	0.02	0.02	-0.06	-0.06	-0.05	-0.05	0.03	0.03
NUCC-0050756	CDD-2611791	CC1_CPD000058306, Clotrimazole, MCE_HY-10882, NCI1_NSC257473, SPC_01500200	Anti-infection;	Antifungal;	1.58	0 Gy	PHC-180519	-0.02	-0.02	-0.36	-0.36	-0.55	-0.55	-0.21	-0.21	-0.05	-0.05	-0.13	-0.13	-0.13	-0.13	-0.05	-0.05	0	0	0.11	0.11	0.26	0.26	0.15	0.15
NUCC-0050756	CDD-2611791	CC1_CPD000058306, Clotrimazole, MCE_HY-10882, NCI1_NSC257473, SPC_01500200	Anti-infection;	Antifungal;	1.02	10 Gy	PHC-180519	-0.02	-0.02	-0.36	-0.36	-0.55	-0.55	-0.21	-0.21	-0.05	-0.05	-0.13	-0.13	-0.13	-0.13	-0.05	-0.05	0	0	0.11	0.11	0.26	0.26	0.15	0.15
NUCC-0050756	CDD-2611791	CC1_CPD000058306, Clotrimazole, MCE_HY-10882, NCI1_NSC257473, SPC_01500200	Anti-infection;	Antifungal;	0.72	0 Gy	PKC-180628	-0.02	-0.02	-0.36	-0.36	-0.55	-0.55	-0.21	-0.21	-0.05	-0.05	-0.13	-0.13	-0.13	-0.13	-0.05	-0.05	0	0	0.11	0.11	0.26	0.26	0.15	0.15
NUCC-0050756	CDD-2611791	CC1_CPD000058306, Clotrimazole, MCE_HY-10882, NCI1_NSC257473, SPC_01500200	Anti-infection;	Antifungal;	0.83	10 Gy	PKC-180628	-0.02	-0.02	-0.36	-0.36	-0.55	-0.55	-0.21	-0.21	-0.05	-0.05	-0.13	-0.13	-0.13	-0.13	-0.05	-0.05	0	0	0.11	0.11	0.26	0.26	0.15	0.15
NUCC-0050757	CDD-2613713	CC1_CPD000058255, Loratadine, MCE_HY-17043, SPC_01503712	GPCR/G protein;	Histamine Receptor;	1.11	0 Gy	PHC-180519	0.24	0.24	-0.25	-0.25	-0.38	-0.38	0.11	0.11	-0.06	-0.06	0.08	0.08	0.12	0.12	-0.02	-0.02	0.09	0.09	-0.11	-0.11	-0.28	-0.28	-0.08	-0.08
NUCC-0050757	CDD-2613713	CC1_CPD000058255, Loratadine, MCE_HY-17043, SPC_01503712	GPCR/G protein;	Histamine Receptor;	0.94	10 Gy	PHC-180519	0.24	0.24	-0.25	-0.25	-0.38	-0.38	0.11	0.11	-0.06	-0.06	0.08	0.08	0.12	0.12	-0.02	-0.02	0.09	0.09	-0.11	-0.11	-0.28	-0.28	-0.08	-0.08
NUCC-0050757	CDD-2613713	CC1_CPD000058255, Loratadine, MCE_HY-17043, SPC_01503712	GPCR/G protein;	Histamine Receptor;	0.81	0 Gy	PKC-180628	0.24	0.24	-0.25	-0.25	-0.38	-0.38	0.11	0.11	-0.06	-0.06	0.08	0.08	0.12	0.12	-0.02	-0.02	0.09	0.09	-0.11	-0.11	-0.28	-0.28	-0.08	-0.08
NUCC-0050757	CDD-2613713	CC1_CPD000058255, Loratadine, MCE_HY-17043, SPC_01503712	GPCR/G protein;	Histamine Receptor;	1.02	10 Gy	PKC-180628	0.24	0.24	-0.25	-0.25	-0.38	-0.38	0.11	0.11	-0.06	-0.06	0.08	0.08	0.12	0.12	-0.02	-0.02	0.09	0.09	-0.11	-0.11	-0.28	-0.28	-0.08	-0.08
NUCC-0050759	CDD-2611645	CC1_CPD000449311, LCF_F3282-0020, LC_F3282-0020, MCE_HY-B0211, Riluzole, SPC_01505348	Membrane Tranporter/Ion Channel;	Sodium Channel;	1.25	0 Gy	PHC-180519	-0.05	-0.05	-0.14	-0.14	-0.22	-0.22	-0.13	-0.13	-0.01	-0.01	-0.09	-0.09	-0.02	-0.02	0.06	0.06	0.02	0.02	0.12	0.12	0.01	0.01	-0.09	-0.09
NUCC-0050759	CDD-2611645	CC1_CPD000449311, LCF_F3282-0020, LC_F3282-0020, MCE_HY-B0211, Riluzole, SPC_01505348	Membrane Tranporter/Ion Channel;	Sodium Channel;	1	10 Gy	PHC-180519	-0.05	-0.05	-0.14	-0.14	-0.22	-0.22	-0.13	-0.13	-0.01	-0.01	-0.09	-0.09	-0.02	-0.02	0.06	0.06	0.02	0.02	0.12	0.12	0.01	0.01	-0.09	-0.09
NUCC-0050759	CDD-2611645	CC1_CPD000449311, LCF_F3282-0020, LC_F3282-0020, MCE_HY-B0211, Riluzole, SPC_01505348	Membrane Tranporter/Ion Channel;	Sodium Channel;	0.88	0 Gy	PKC-180628	-0.05	-0.05	-0.14	-0.14	-0.22	-0.22	-0.13	-0.13	-0.01	-0.01	-0.09	-0.09	-0.02	-0.02	0.06	0.06	0.02	0.02	0.12	0.12	0.01	0.01	-0.09	-0.09
NUCC-0050759	CDD-2611645	CC1_CPD000449311, LCF_F3282-0020, LC_F3282-0020, MCE_HY-B0211, Riluzole, SPC_01505348	Membrane Tranporter/Ion Channel;	Sodium Channel;	0.83	10 Gy	PKC-180628	-0.05	-0.05	-0.14	-0.14	-0.22	-0.22	-0.13	-0.13	-0.01	-0.01	-0.09	-0.09	-0.02	-0.02	0.06	0.06	0.02	0.02	0.12	0.12	0.01	0.01	-0.09	-0.09
NUCC-0050765	CDD-2778837	CC1_CPD000449272, Cisapride, MCE_HY-14149	GPCR/G protein; Neuronal Signaling;	5-HT Receptor;	1.61	0 Gy	PHC-180519	0.02	0.02	-0.31	-0.31	-0.53	-0.53	-0.2	-0.2	0.01	0.01	-0.09	-0.09	-0.08	-0.08	0.02	0.02	-0.04	-0.04	0.1	0.1	0.1	0.1	-0.04	-0.04
NUCC-0050765	CDD-2778837	CC1_CPD000449272, Cisapride, MCE_HY-14149	GPCR/G protein; Neuronal Signaling;	5-HT Receptor;	1.12	10 Gy	PHC-180519	0.02	0.02	-0.31	-0.31	-0.53	-0.53	-0.2	-0.2	0.01	0.01	-0.09	-0.09	-0.08	-0.08	0.02	0.02	-0.04	-0.04	0.1	0.1	0.1	0.1	-0.04	-0.04
NUCC-0050765	CDD-2778837	CC1_CPD000449272, Cisapride, MCE_HY-14149	GPCR/G protein; Neuronal Signaling;	5-HT Receptor;	0.86	0 Gy	PKC-180628	0.02	0.02	-0.31	-0.31	-0.53	-0.53	-0.2	-0.2	0.01	0.01	-0.09	-0.09	-0.08	-0.08	0.02	0.02	-0.04	-0.04	0.1	0.1	0.1	0.1	-0.04	-0.04
NUCC-0050765	CDD-2778837	CC1_CPD000449272, Cisapride, MCE_HY-14149	GPCR/G protein; Neuronal Signaling;	5-HT Receptor;	1.04	10 Gy	PKC-180628	0.02	0.02	-0.31	-0.31	-0.53	-0.53	-0.2	-0.2	0.01	0.01	-0.09	-0.09	-0.08	-0.08	0.02	0.02	-0.04	-0.04	0.1	0.1	0.1	0.1	-0.04	-0.04
NUCC-0050767	CDD-2612282	CC1_CPD000058520, MCE_HY-B0478, SPC_01503121, Trazodone (hydrochloride)	GPCR/G protein; Neuronal Signaling;	5-HT Receptor;	0.99	0 Gy	PHC-180519	-0.17	-0.17	0.15	0.15	0.01	0.01	-0.31	-0.31	0.18	0.18	-0.04	-0.04	-0.13	-0.13	0.09	0.09	-0.18	-0.18	0.06	0.06	0.11	0.11	-0.13	-0.13
NUCC-0050767	CDD-2612282	CC1_CPD000058520, MCE_HY-B0478, SPC_01503121, Trazodone (hydrochloride)	GPCR/G protein; Neuronal Signaling;	5-HT Receptor;	1.1	10 Gy	PHC-180519	-0.17	-0.17	0.15	0.15	0.01	0.01	-0.31	-0.31	0.18	0.18	-0.04	-0.04	-0.13	-0.13	0.09	0.09	-0.18	-0.18	0.06	0.06	0.11	0.11	-0.13	-0.13
NUCC-0050767	CDD-2612282	CC1_CPD000058520, MCE_HY-B0478, SPC_01503121, Trazodone (hydrochloride)	GPCR/G protein; Neuronal Signaling;	5-HT Receptor;	0.83	0 Gy	PKC-180628	-0.17	-0.17	0.15	0.15	0.01	0.01	-0.31	-0.31	0.18	0.18	-0.04	-0.04	-0.13	-0.13	0.09	0.09	-0.18	-0.18	0.06	0.06	0.11	0.11	-0.13	-0.13
NUCC-0050767	CDD-2612282	CC1_CPD000058520, MCE_HY-B0478, SPC_01503121, Trazodone (hydrochloride)	GPCR/G protein; Neuronal Signaling;	5-HT Receptor;	0.76	10 Gy	PKC-180628	-0.17	-0.17	0.15	0.15	0.01	0.01	-0.31	-0.31	0.18	0.18	-0.04	-0.04	-0.13	-0.13	0.09	0.09	-0.18	-0.18	0.06	0.06	0.11	0.11	-0.13	-0.13
NUCC-0050768	CDD-2612905	CC1_CPD000449301, MCE_HY-B0193A, Prazosin (hydrochloride), SPC_01500495	GPCR/G protein;	Adrenergic Receptor;	1.24	0 Gy	PHC-180519	-0.08	-0.08	-0.11	-0.11	-0.04	-0.04	-0.01	-0.01	0.08	0.08	-0.05	-0.05	-0.16	-0.16	-0.03	-0.03	-0.11	-0.11	0.09	0.09	0.18	0.18	-0.02	-0.02
NUCC-0050768	CDD-2612905	CC1_CPD000449301, MCE_HY-B0193A, Prazosin (hydrochloride), SPC_01500495	GPCR/G protein;	Adrenergic Receptor;	1.02	10 Gy	PHC-180519	-0.08	-0.08	-0.11	-0.11	-0.04	-0.04	-0.01	-0.01	0.08	0.08	-0.05	-0.05	-0.16	-0.16	-0.03	-0.03	-0.11	-0.11	0.09	0.09	0.18	0.18	-0.02	-0.02
NUCC-0050768	CDD-2612905	CC1_CPD000449301, MCE_HY-B0193A, Prazosin (hydrochloride), SPC_01500495	GPCR/G protein;	Adrenergic Receptor;	0.97	0 Gy	PKC-180628	-0.08	-0.08	-0.11	-0.11	-0.04	-0.04	-0.01	-0.01	0.08	0.08	-0.05	-0.05	-0.16	-0.16	-0.03	-0.03	-0.11	-0.11	0.09	0.09	0.18	0.18	-0.02	-0.02
NUCC-0050768	CDD-2612905	CC1_CPD000449301, MCE_HY-B0193A, Prazosin (hydrochloride), SPC_01500495	GPCR/G protein;	Adrenergic Receptor;	0.89	10 Gy	PKC-180628	-0.08	-0.08	-0.11	-0.11	-0.04	-0.04	-0.01	-0.01	0.08	0.08	-0.05	-0.05	-0.16	-0.16	-0.03	-0.03	-0.11	-0.11	0.09	0.09	0.18	0.18	-0.02	-0.02
NUCC-0050771	CDD-2611492	CC1_CPD000058313, D-Cycloserine, MCE_HY-B0030, SPC_01500215	Anti-infection;	Antibacterial;	1.17	0 Gy	PHC-180519	0.09	0.09	-0.25	-0.25	-0.26	-0.26	0.08	0.08	0.19	0.19	0.05	0.05	-0.07	-0.07	0.07	0.07	-0.2	-0.2	-0.05	-0.05	0.11	0.11	-0.04	-0.04
NUCC-0050771	CDD-2611492	CC1_CPD000058313, D-Cycloserine, MCE_HY-B0030, SPC_01500215	Anti-infection;	Antibacterial;	0.98	10 Gy	PHC-180519	0.09	0.09	-0.25	-0.25	-0.26	-0.26	0.08	0.08	0.19	0.19	0.05	0.05	-0.07	-0.07	0.07	0.07	-0.2	-0.2	-0.05	-0.05	0.11	0.11	-0.04	-0.04
NUCC-0050771	CDD-2611492	CC1_CPD000058313, D-Cycloserine, MCE_HY-B0030, SPC_01500215	Anti-infection;	Antibacterial;	0.86	0 Gy	PKC-180628	0.09	0.09	-0.25	-0.25	-0.26	-0.26	0.08	0.08	0.19	0.19	0.05	0.05	-0.07	-0.07	0.07	0.07	-0.2	-0.2	-0.05	-0.05	0.11	0.11	-0.04	-0.04
NUCC-0050771	CDD-2611492	CC1_CPD000058313, D-Cycloserine, MCE_HY-B0030, SPC_01500215	Anti-infection;	Antibacterial;	1.03	10 Gy	PKC-180628	0.09	0.09	-0.25	-0.25	-0.26	-0.26	0.08	0.08	0.19	0.19	0.05	0.05	-0.07	-0.07	0.07	0.07	-0.2	-0.2	-0.05	-0.05	0.11	0.11	-0.04	-0.04
NUCC-0050774	CDD-2612301	CC1_CPD000059133, MCE_HY-B0532A, NCI1_NSC17474, NCI1_NSC46061, SPC_01500591, Trifluoperazine (dihydrochloride)	GPCR/G protein; Neuronal Signaling;	Dopamine Receptor;	2.93	0 Gy	PHC-180519	-0.42	-0.42	-0.8	-0.8	-1.06	-1.06	-0.68	-0.68	-0.1	-0.1	-0.2	-0.2	-0.22	-0.22	-0.12	-0.12	0.19	0.19	0.1	0.1	0.23	0.23	0.32	0.32
NUCC-0050774	CDD-2612301	CC1_CPD000059133, MCE_HY-B0532A, NCI1_NSC17474, NCI1_NSC46061, SPC_01500591, Trifluoperazine (dihydrochloride)	GPCR/G protein; Neuronal Signaling;	Dopamine Receptor;	1.71	10 Gy	PHC-180519	-0.42	-0.42	-0.8	-0.8	-1.06	-1.06	-0.68	-0.68	-0.1	-0.1	-0.2	-0.2	-0.22	-0.22	-0.12	-0.12	0.19	0.19	0.1	0.1	0.23	0.23	0.32	0.32
NUCC-0050774	CDD-2612301	CC1_CPD000059133, MCE_HY-B0532A, NCI1_NSC17474, NCI1_NSC46061, SPC_01500591, Trifluoperazine (dihydrochloride)	GPCR/G protein; Neuronal Signaling;	Dopamine Receptor;	1.37	0 Gy	PKC-180628	-0.42	-0.42	-0.8	-0.8	-1.06	-1.06	-0.68	-0.68	-0.1	-0.1	-0.2	-0.2	-0.22	-0.22	-0.12	-0.12	0.19	0.19	0.1	0.1	0.23	0.23	0.32	0.32
NUCC-0050774	CDD-2612301	CC1_CPD000059133, MCE_HY-B0532A, NCI1_NSC17474, NCI1_NSC46061, SPC_01500591, Trifluoperazine (dihydrochloride)	GPCR/G protein; Neuronal Signaling;	Dopamine Receptor;	0.91	10 Gy	PKC-180628	-0.42	-0.42	-0.8	-0.8	-1.06	-1.06	-0.68	-0.68	-0.1	-0.1	-0.2	-0.2	-0.22	-0.22	-0.12	-0.12	0.19	0.19	0.1	0.1	0.23	0.23	0.32	0.32
NUCC-0050778	CDD-2653641	CC1_CPD000466272, MCE_HY-B0115, Pizotifen, SPC_01505003	GPCR/G protein; Neuronal Signaling;	5-HT Receptor;	0.91	0 Gy	PHC-180519	-0.06	-0.06	0.04	0.04	-0.12	-0.12	-0.22	-0.22	0.04	0.04	0.1	0.1	-0.06	-0.06	-0.12	-0.12	-0.06	-0.06	-0.11	-0.11	0.13	0.13	0.18	0.18
NUCC-0050778	CDD-2653641	CC1_CPD000466272, MCE_HY-B0115, Pizotifen, SPC_01505003	GPCR/G protein; Neuronal Signaling;	5-HT Receptor;	1.04	10 Gy	PHC-180519	-0.06	-0.06	0.04	0.04	-0.12	-0.12	-0.22	-0.22	0.04	0.04	0.1	0.1	-0.06	-0.06	-0.12	-0.12	-0.06	-0.06	-0.11	-0.11	0.13	0.13	0.18	0.18
NUCC-0050778	CDD-2653641	CC1_CPD000466272, MCE_HY-B0115, Pizotifen, SPC_01505003	GPCR/G protein; Neuronal Signaling;	5-HT Receptor;	0.79	0 Gy	PKC-180628	-0.06	-0.06	0.04	0.04	-0.12	-0.12	-0.22	-0.22	0.04	0.04	0.1	0.1	-0.06	-0.06	-0.12	-0.12	-0.06	-0.06	-0.11	-0.11	0.13	0.13	0.18	0.18
NUCC-0050778	CDD-2653641	CC1_CPD000466272, MCE_HY-B0115, Pizotifen, SPC_01505003	GPCR/G protein; Neuronal Signaling;	5-HT Receptor;	0.77	10 Gy	PKC-180628	-0.06	-0.06	0.04	0.04	-0.12	-0.12	-0.22	-0.22	0.04	0.04	0.1	0.1	-0.06	-0.06	-0.12	-0.12	-0.06	-0.06	-0.11	-0.11	0.13	0.13	0.18	0.18
NUCC-0050779	CDD-2611865	CC1_CPD000059126, Estradiol, MCE_HY-B0141	Others;	Estrogen Receptor/ERR;	1.59	0 Gy	PHC-180519	-0.06	-0.06	-0.31	-0.31	-0.08	-0.08	0.17	0.17	0.12	0.12	-0.11	-0.11	-0.02	-0.02	0.21	0.21	-0.14	-0.14	0.08	0.08	0.1	0.1	-0.12	-0.12
NUCC-0050779	CDD-2611865	CC1_CPD000059126, Estradiol, MCE_HY-B0141	Others;	Estrogen Receptor/ERR;	1.18	10 Gy	PHC-180519	-0.06	-0.06	-0.31	-0.31	-0.08	-0.08	0.17	0.17	0.12	0.12	-0.11	-0.11	-0.02	-0.02	0.21	0.21	-0.14	-0.14	0.08	0.08	0.1	0.1	-0.12	-0.12
NUCC-0050779	CDD-2611865	CC1_CPD000059126, Estradiol, MCE_HY-B0141	Others;	Estrogen Receptor/ERR;	1.55	0 Gy	PKC-180628	-0.06	-0.06	-0.31	-0.31	-0.08	-0.08	0.17	0.17	0.12	0.12	-0.11	-0.11	-0.02	-0.02	0.21	0.21	-0.14	-0.14	0.08	0.08	0.1	0.1	-0.12	-0.12
NUCC-0050779	CDD-2611865	CC1_CPD000059126, Estradiol, MCE_HY-B0141	Others;	Estrogen Receptor/ERR;	1.73	10 Gy	PKC-180628	-0.06	-0.06	-0.31	-0.31	-0.08	-0.08	0.17	0.17	0.12	0.12	-0.11	-0.11	-0.02	-0.02	0.21	0.21	-0.14	-0.14	0.08	0.08	0.1	0.1	-0.12	-0.12
NUCC-0050781	CDD-2625813	CC1_CPD000449267, Galanthamine, Galanthamine (hydrobromide), MCE_HY-76299, MCE_HY-A0009, SPC_01501202	Neuronal Signaling;	AChE;	1.27	0 Gy	PHC-180519	0.05	0.05	-0.1	-0.1	-0.22	-0.22	-0.07	-0.07	0.01	0.01	-0.16	-0.16	-0.04	-0.04	0.13	0.13	0	0	0.2	0.2	0.03	0.03	-0.17	-0.17
NUCC-0050781	CDD-2625813	CC1_CPD000449267, Galanthamine, Galanthamine (hydrobromide), MCE_HY-76299, MCE_HY-A0009, SPC_01501202	Neuronal Signaling;	AChE;	0.96	10 Gy	PHC-180519	0.05	0.05	-0.1	-0.1	-0.22	-0.22	-0.07	-0.07	0.01	0.01	-0.16	-0.16	-0.04	-0.04	0.13	0.13	0	0	0.2	0.2	0.03	0.03	-0.17	-0.17
NUCC-0050781	CDD-2625813	CC1_CPD000449267, Galanthamine, Galanthamine (hydrobromide), MCE_HY-76299, MCE_HY-A0009, SPC_01501202	Neuronal Signaling;	AChE;	0.86	0 Gy	PKC-180628	0.05	0.05	-0.1	-0.1	-0.22	-0.22	-0.07	-0.07	0.01	0.01	-0.16	-0.16	-0.04	-0.04	0.13	0.13	0	0	0.2	0.2	0.03	0.03	-0.17	-0.17
NUCC-0050781	CDD-2625813	CC1_CPD000449267, Galanthamine, Galanthamine (hydrobromide), MCE_HY-76299, MCE_HY-A0009, SPC_01501202	Neuronal Signaling;	AChE;	0.85	10 Gy	PKC-180628	0.05	0.05	-0.1	-0.1	-0.22	-0.22	-0.07	-0.07	0.01	0.01	-0.16	-0.16	-0.04	-0.04	0.13	0.13	0	0	0.2	0.2	0.03	0.03	-0.17	-0.17
NUCC-0050781	CDD-2625813	CC1_CPD000449267, Galanthamine, Galanthamine (hydrobromide), MCE_HY-76299, MCE_HY-A0009, SPC_01501202	Neuronal Signaling;	AChE;	1.29	0 Gy	PHC-180519	0.03	0.03	-0.19	-0.19	-0.23	-0.23	-0.01	-0.01	-0.14	-0.14	-0.08	-0.08	-0.01	-0.01	-0.07	-0.07	0.17	0.17	0.11	0.11	0.03	0.03	0.09	0.09
NUCC-0050781	CDD-2625813	CC1_CPD000449267, Galanthamine, Galanthamine (hydrobromide), MCE_HY-76299, MCE_HY-A0009, SPC_01501202	Neuronal Signaling;	AChE;	0.91	10 Gy	PHC-180519	0.03	0.03	-0.19	-0.19	-0.23	-0.23	-0.01	-0.01	-0.14	-0.14	-0.08	-0.08	-0.01	-0.01	-0.07	-0.07	0.17	0.17	0.11	0.11	0.03	0.03	0.09	0.09
NUCC-0050781	CDD-2625813	CC1_CPD000449267, Galanthamine, Galanthamine (hydrobromide), MCE_HY-76299, MCE_HY-A0009, SPC_01501202	Neuronal Signaling;	AChE;	0.86	0 Gy	PKC-180628	0.03	0.03	-0.19	-0.19	-0.23	-0.23	-0.01	-0.01	-0.14	-0.14	-0.08	-0.08	-0.01	-0.01	-0.07	-0.07	0.17	0.17	0.11	0.11	0.03	0.03	0.09	0.09
NUCC-0050781	CDD-2625813	CC1_CPD000449267, Galanthamine, Galanthamine (hydrobromide), MCE_HY-76299, MCE_HY-A0009, SPC_01501202	Neuronal Signaling;	AChE;	0.76	10 Gy	PKC-180628	0.03	0.03	-0.19	-0.19	-0.23	-0.23	-0.01	-0.01	-0.14	-0.14	-0.08	-0.08	-0.01	-0.01	-0.07	-0.07	0.17	0.17	0.11	0.11	0.03	0.03	0.09	0.09
NUCC-0050782	CDD-2611637	CC1_CPD000059171, Disulfiram, MCE_HY-B0240, SPC_01500262	Metabolism/Protease;	Dopamine ¦Â-hydroxylase;	0.9	0 Gy	PHC-180519	-0.02	-0.02	-0.01	-0.01	0.02	0.02	0.01	0.01	0.06	0.06	-0.05	-0.05	0.05	0.05	0.16	0.16	-0.05	-0.05	0.1	0.1	-0.09	-0.09	-0.24	-0.24
NUCC-0050782	CDD-2611637	CC1_CPD000059171, Disulfiram, MCE_HY-B0240, SPC_01500262	Metabolism/Protease;	Dopamine ¦Â-hydroxylase;	0.82	10 Gy	PHC-180519	-0.02	-0.02	-0.01	-0.01	0.02	0.02	0.01	0.01	0.06	0.06	-0.05	-0.05	0.05	0.05	0.16	0.16	-0.05	-0.05	0.1	0.1	-0.09	-0.09	-0.24	-0.24
NUCC-0050782	CDD-2611637	CC1_CPD000059171, Disulfiram, MCE_HY-B0240, SPC_01500262	Metabolism/Protease;	Dopamine ¦Â-hydroxylase;	0.8	0 Gy	PKC-180628	-0.02	-0.02	-0.01	-0.01	0.02	0.02	0.01	0.01	0.06	0.06	-0.05	-0.05	0.05	0.05	0.16	0.16	-0.05	-0.05	0.1	0.1	-0.09	-0.09	-0.24	-0.24
NUCC-0050782	CDD-2611637	CC1_CPD000059171, Disulfiram, MCE_HY-B0240, SPC_01500262	Metabolism/Protease;	Dopamine ¦Â-hydroxylase;	0.89	10 Gy	PKC-180628	-0.02	-0.02	-0.01	-0.01	0.02	0.02	0.01	0.01	0.06	0.06	-0.05	-0.05	0.05	0.05	0.16	0.16	-0.05	-0.05	0.1	0.1	-0.09	-0.09	-0.24	-0.24
NUCC-0050784	CDD-2613650	CC1_CPD000058460, Ketoconazole, MCE_HY-B0105	Anti-infection;	Antifungal;	1.02	0 Gy	PHC-180519	0.1	0.1	-0.18	-0.18	-0.34	-0.34	-0.06	-0.06	-0.02	-0.02	-0.15	-0.15	-0.12	-0.12	0.01	0.01	0.13	0.13	0.18	0.18	0.1	0.1	0.05	0.05
NUCC-0050784	CDD-2613650	CC1_CPD000058460, Ketoconazole, MCE_HY-B0105	Anti-infection;	Antifungal;	0.74	10 Gy	PHC-180519	0.1	0.1	-0.18	-0.18	-0.34	-0.34	-0.06	-0.06	-0.02	-0.02	-0.15	-0.15	-0.12	-0.12	0.01	0.01	0.13	0.13	0.18	0.18	0.1	0.1	0.05	0.05
NUCC-0050784	CDD-2613650	CC1_CPD000058460, Ketoconazole, MCE_HY-B0105	Anti-infection;	Antifungal;	0.59	0 Gy	PKC-180628	0.1	0.1	-0.18	-0.18	-0.34	-0.34	-0.06	-0.06	-0.02	-0.02	-0.15	-0.15	-0.12	-0.12	0.01	0.01	0.13	0.13	0.18	0.18	0.1	0.1	0.05	0.05
NUCC-0050784	CDD-2613650	CC1_CPD000058460, Ketoconazole, MCE_HY-B0105	Anti-infection;	Antifungal;	0.61	10 Gy	PKC-180628	0.1	0.1	-0.18	-0.18	-0.34	-0.34	-0.06	-0.06	-0.02	-0.02	-0.15	-0.15	-0.12	-0.12	0.01	0.01	0.13	0.13	0.18	0.18	0.1	0.1	0.05	0.05
NUCC-0050785	CDD-2611436	CC1_CPD000058623, MCE_HY-17428, SPC_01500597, Tripelennamine (hydrochloride)	GPCR/G protein;	Histamine Receptor;	1.1	0 Gy	PHC-180519	-0.02	-0.02	-0.01	-0.01	-0.01	-0.01	-0.02	-0.02	0	0	-0.02	-0.02	-0.06	-0.06	-0.04	-0.04	-0.06	-0.06	0.05	0.05	0.1	0.1	-0.01	-0.01
NUCC-0050785	CDD-2611436	CC1_CPD000058623, MCE_HY-17428, SPC_01500597, Tripelennamine (hydrochloride)	GPCR/G protein;	Histamine Receptor;	0.93	10 Gy	PHC-180519	-0.02	-0.02	-0.01	-0.01	-0.01	-0.01	-0.02	-0.02	0	0	-0.02	-0.02	-0.06	-0.06	-0.04	-0.04	-0.06	-0.06	0.05	0.05	0.1	0.1	-0.01	-0.01
NUCC-0050785	CDD-2611436	CC1_CPD000058623, MCE_HY-17428, SPC_01500597, Tripelennamine (hydrochloride)	GPCR/G protein;	Histamine Receptor;	0.84	0 Gy	PKC-180628	-0.02	-0.02	-0.01	-0.01	-0.01	-0.01	-0.02	-0.02	0	0	-0.02	-0.02	-0.06	-0.06	-0.04	-0.04	-0.06	-0.06	0.05	0.05	0.1	0.1	-0.01	-0.01
NUCC-0050785	CDD-2611436	CC1_CPD000058623, MCE_HY-17428, SPC_01500597, Tripelennamine (hydrochloride)	GPCR/G protein;	Histamine Receptor;	1	10 Gy	PKC-180628	-0.02	-0.02	-0.01	-0.01	-0.01	-0.01	-0.02	-0.02	0	0	-0.02	-0.02	-0.06	-0.06	-0.04	-0.04	-0.06	-0.06	0.05	0.05	0.1	0.1	-0.01	-0.01
NUCC-0050787	CDD-2612217	CC1_CPD000058319, Ethynyl Estradiol, MCE_HY-B0216	Others;	Estrogen Receptor/ERR;	1.65	0 Gy	PHC-180519	0.11	0.11	-0.23	-0.23	-0.77	-0.77	-0.43	-0.43	-0.01	-0.01	-0.08	-0.08	-0.15	-0.15	-0.08	-0.08	-0.07	-0.07	0.07	0.07	0.2	0.2	0.06	0.06
NUCC-0050787	CDD-2612217	CC1_CPD000058319, Ethynyl Estradiol, MCE_HY-B0216	Others;	Estrogen Receptor/ERR;	1.26	10 Gy	PHC-180519	0.11	0.11	-0.23	-0.23	-0.77	-0.77	-0.43	-0.43	-0.01	-0.01	-0.08	-0.08	-0.15	-0.15	-0.08	-0.08	-0.07	-0.07	0.07	0.07	0.2	0.2	0.06	0.06
NUCC-0050787	CDD-2612217	CC1_CPD000058319, Ethynyl Estradiol, MCE_HY-B0216	Others;	Estrogen Receptor/ERR;	0.68	0 Gy	PKC-180628	0.11	0.11	-0.23	-0.23	-0.77	-0.77	-0.43	-0.43	-0.01	-0.01	-0.08	-0.08	-0.15	-0.15	-0.08	-0.08	-0.07	-0.07	0.07	0.07	0.2	0.2	0.06	0.06
NUCC-0050787	CDD-2612217	CC1_CPD000058319, Ethynyl Estradiol, MCE_HY-B0216	Others;	Estrogen Receptor/ERR;	0.79	10 Gy	PKC-180628	0.11	0.11	-0.23	-0.23	-0.77	-0.77	-0.43	-0.43	-0.01	-0.01	-0.08	-0.08	-0.15	-0.15	-0.08	-0.08	-0.07	-0.07	0.07	0.07	0.2	0.2	0.06	0.06
NUCC-0050789	CDD-2611977	CC1_CPD000449324, MCE_HY-14519, Methotrexate, NCI1_NSC740, ONC7_NSC740, ONC9_NSC740	Antibody-drug conjugates/ADCs Related; Cell Cycle/DNA Damage;	ADCs cytotoxin; Antifolate;	2.24	0 Gy	PHC-180519	0.1	0.1	-1.2	-1.2	-0.91	-0.91	0.39	0.39	0.11	0.11	0.12	0.12	-0.27	-0.27	-0.28	-0.28	-0.14	-0.14	0.06	0.06	0.27	0.27	0.07	0.07
NUCC-0050789	CDD-2611977	CC1_CPD000449324, MCE_HY-14519, Methotrexate, NCI1_NSC740, ONC7_NSC740, ONC9_NSC740	Antibody-drug conjugates/ADCs Related; Cell Cycle/DNA Damage;	ADCs cytotoxin; Antifolate;	1.59	10 Gy	PHC-180519	0.1	0.1	-1.2	-1.2	-0.91	-0.91	0.39	0.39	0.11	0.11	0.12	0.12	-0.27	-0.27	-0.28	-0.28	-0.14	-0.14	0.06	0.06	0.27	0.27	0.07	0.07
NUCC-0050789	CDD-2611977	CC1_CPD000449324, MCE_HY-14519, Methotrexate, NCI1_NSC740, ONC7_NSC740, ONC9_NSC740	Antibody-drug conjugates/ADCs Related; Cell Cycle/DNA Damage;	ADCs cytotoxin; Antifolate;	0.77	0 Gy	PKC-180628	0.1	0.1	-1.2	-1.2	-0.91	-0.91	0.39	0.39	0.11	0.11	0.12	0.12	-0.27	-0.27	-0.28	-0.28	-0.14	-0.14	0.06	0.06	0.27	0.27	0.07	0.07
NUCC-0050789	CDD-2611977	CC1_CPD000449324, MCE_HY-14519, Methotrexate, NCI1_NSC740, ONC7_NSC740, ONC9_NSC740	Antibody-drug conjugates/ADCs Related; Cell Cycle/DNA Damage;	ADCs cytotoxin; Antifolate;	1.17	10 Gy	PKC-180628	0.1	0.1	-1.2	-1.2	-0.91	-0.91	0.39	0.39	0.11	0.11	0.12	0.12	-0.27	-0.27	-0.28	-0.28	-0.14	-0.14	0.06	0.06	0.27	0.27	0.07	0.07
NUCC-0050791	CDD-2612871	CC1_CPD000449298, CC1_CPD000469142, MCE_HY-17355, Pramipexole (dihydrochloride)	GPCR/G protein; Neuronal Signaling;	Dopamine Receptor;	1.2	0 Gy	PHC-180519	0.08	0.08	-0.08	-0.08	-0.15	-0.15	0.01	0.01	0.02	0.02	-0.14	-0.14	-0.08	-0.08	0.08	0.08	-0.05	-0.05	0.2	0.2	0.1	0.1	-0.15	-0.15
NUCC-0050791	CDD-2612871	CC1_CPD000449298, CC1_CPD000469142, MCE_HY-17355, Pramipexole (dihydrochloride)	GPCR/G protein; Neuronal Signaling;	Dopamine Receptor;	0.87	10 Gy	PHC-180519	0.08	0.08	-0.08	-0.08	-0.15	-0.15	0.01	0.01	0.02	0.02	-0.14	-0.14	-0.08	-0.08	0.08	0.08	-0.05	-0.05	0.2	0.2	0.1	0.1	-0.15	-0.15
NUCC-0050791	CDD-2612871	CC1_CPD000449298, CC1_CPD000469142, MCE_HY-17355, Pramipexole (dihydrochloride)	GPCR/G protein; Neuronal Signaling;	Dopamine Receptor;	0.92	0 Gy	PKC-180628	0.08	0.08	-0.08	-0.08	-0.15	-0.15	0.01	0.01	0.02	0.02	-0.14	-0.14	-0.08	-0.08	0.08	0.08	-0.05	-0.05	0.2	0.2	0.1	0.1	-0.15	-0.15
NUCC-0050791	CDD-2612871	CC1_CPD000449298, CC1_CPD000469142, MCE_HY-17355, Pramipexole (dihydrochloride)	GPCR/G protein; Neuronal Signaling;	Dopamine Receptor;	0.99	10 Gy	PKC-180628	0.08	0.08	-0.08	-0.08	-0.15	-0.15	0.01	0.01	0.02	0.02	-0.14	-0.14	-0.08	-0.08	0.08	0.08	-0.05	-0.05	0.2	0.2	0.1	0.1	-0.15	-0.15
NUCC-0050792	CDD-2613665	CC1_CPD000058189, Lidocaine, Lidocaine (hydrochloride), MCE_HY-B0185, MCE_HY-B0185A, SPC_01500689	Others;	Others;	0.42	0 Gy	PHC-180519	0.01	0.01	0.6	0.6	0.49	0.49	-0.1	-0.1	-0.1	-0.1	0.07	0.07	0.2	0.2	0.03	0.03	0.12	0.12	-0.1	-0.1	-0.25	-0.25	-0.03	-0.03
NUCC-0050792	CDD-2613665	CC1_CPD000058189, Lidocaine, Lidocaine (hydrochloride), MCE_HY-B0185, MCE_HY-B0185A, SPC_01500689	Others;	Others;	1.06	10 Gy	PHC-180519	0.01	0.01	0.6	0.6	0.49	0.49	-0.1	-0.1	-0.1	-0.1	0.07	0.07	0.2	0.2	0.03	0.03	0.12	0.12	-0.1	-0.1	-0.25	-0.25	-0.03	-0.03
NUCC-0050792	CDD-2613665	CC1_CPD000058189, Lidocaine, Lidocaine (hydrochloride), MCE_HY-B0185, MCE_HY-B0185A, SPC_01500689	Others;	Others;	1.01	0 Gy	PKC-180628	0.01	0.01	0.6	0.6	0.49	0.49	-0.1	-0.1	-0.1	-0.1	0.07	0.07	0.2	0.2	0.03	0.03	0.12	0.12	-0.1	-0.1	-0.25	-0.25	-0.03	-0.03
NUCC-0050792	CDD-2613665	CC1_CPD000058189, Lidocaine, Lidocaine (hydrochloride), MCE_HY-B0185, MCE_HY-B0185A, SPC_01500689	Others;	Others;	0.88	10 Gy	PKC-180628	0.01	0.01	0.6	0.6	0.49	0.49	-0.1	-0.1	-0.1	-0.1	0.07	0.07	0.2	0.2	0.03	0.03	0.12	0.12	-0.1	-0.1	-0.25	-0.25	-0.03	-0.03
NUCC-0050793	CDD-2613484	CC1_CPD000449290, Indomethacin, MCE_HY-14397, SPC_01500350	Immunology/Inflammation;	COX;	1.09	0 Gy	PHC-180519	-0.13	-0.13	0.05	0.05	0.11	0.11	-0.07	-0.07	-0.03	-0.03	-0.18	-0.18	-0.15	-0.15	0	0	0.04	0.04	0.08	0.08	0.09	0.09	0.05	0.05
NUCC-0050793	CDD-2613484	CC1_CPD000449290, Indomethacin, MCE_HY-14397, SPC_01500350	Immunology/Inflammation;	COX;	1.03	10 Gy	PHC-180519	-0.13	-0.13	0.05	0.05	0.11	0.11	-0.07	-0.07	-0.03	-0.03	-0.18	-0.18	-0.15	-0.15	0	0	0.04	0.04	0.08	0.08	0.09	0.09	0.05	0.05
NUCC-0050793	CDD-2613484	CC1_CPD000449290, Indomethacin, MCE_HY-14397, SPC_01500350	Immunology/Inflammation;	COX;	1.05	0 Gy	PKC-180628	-0.13	-0.13	0.05	0.05	0.11	0.11	-0.07	-0.07	-0.03	-0.03	-0.18	-0.18	-0.15	-0.15	0	0	0.04	0.04	0.08	0.08	0.09	0.09	0.05	0.05
NUCC-0050793	CDD-2613484	CC1_CPD000449290, Indomethacin, MCE_HY-14397, SPC_01500350	Immunology/Inflammation;	COX;	0.89	10 Gy	PKC-180628	-0.13	-0.13	0.05	0.05	0.11	0.11	-0.07	-0.07	-0.03	-0.03	-0.18	-0.18	-0.15	-0.15	0	0	0.04	0.04	0.08	0.08	0.09	0.09	0.05	0.05
NUCC-0050795	CDD-2626241	CC1_CPD000466269, MCE_HY-B0492, Paroxetine (hydrochloride), SPC_01504085	Neuronal Signaling;	SSRIs;	1.22	0 Gy	PHC-180519	-0.2	-0.2	-0.09	-0.09	-0.16	-0.16	-0.27	-0.27	0.1	0.1	0.08	0.08	-0.02	-0.02	0	0	-0.18	-0.18	-0.09	-0.09	0.02	0.02	-0.07	-0.07
NUCC-0050795	CDD-2626241	CC1_CPD000466269, MCE_HY-B0492, Paroxetine (hydrochloride), SPC_01504085	Neuronal Signaling;	SSRIs;	1.16	10 Gy	PHC-180519	-0.2	-0.2	-0.09	-0.09	-0.16	-0.16	-0.27	-0.27	0.1	0.1	0.08	0.08	-0.02	-0.02	0	0	-0.18	-0.18	-0.09	-0.09	0.02	0.02	-0.07	-0.07
NUCC-0050795	CDD-2626241	CC1_CPD000466269, MCE_HY-B0492, Paroxetine (hydrochloride), SPC_01504085	Neuronal Signaling;	SSRIs;	1.05	0 Gy	PKC-180628	-0.2	-0.2	-0.09	-0.09	-0.16	-0.16	-0.27	-0.27	0.1	0.1	0.08	0.08	-0.02	-0.02	0	0	-0.18	-0.18	-0.09	-0.09	0.02	0.02	-0.07	-0.07
NUCC-0050795	CDD-2626241	CC1_CPD000466269, MCE_HY-B0492, Paroxetine (hydrochloride), SPC_01504085	Neuronal Signaling;	SSRIs;	0.95	10 Gy	PKC-180628	-0.2	-0.2	-0.09	-0.09	-0.16	-0.16	-0.27	-0.27	0.1	0.1	0.08	0.08	-0.02	-0.02	0	0	-0.18	-0.18	-0.09	-0.09	0.02	0.02	-0.07	-0.07
NUCC-0050796	CDD-2620539	(-)-Epigallocatechin Gallate, CC1_CPD000449288, MCE_HY-13653, SPC_00210239	Apoptosis;	Apoptosis inducer;	0.91	0 Gy	PHC-180519	-0.07	-0.07	0.08	0.08	0.14	0.14	-0.01	-0.01	-0.13	-0.13	0.05	0.05	0.12	0.12	-0.06	-0.06	0.17	0.17	-0.06	-0.06	-0.13	-0.13	0.1	0.1
NUCC-0050796	CDD-2620539	(-)-Epigallocatechin Gallate, CC1_CPD000449288, MCE_HY-13653, SPC_00210239	Apoptosis;	Apoptosis inducer;	1	10 Gy	PHC-180519	-0.07	-0.07	0.08	0.08	0.14	0.14	-0.01	-0.01	-0.13	-0.13	0.05	0.05	0.12	0.12	-0.06	-0.06	0.17	0.17	-0.06	-0.06	-0.13	-0.13	0.1	0.1
NUCC-0050796	CDD-2620539	(-)-Epigallocatechin Gallate, CC1_CPD000449288, MCE_HY-13653, SPC_00210239	Apoptosis;	Apoptosis inducer;	1.1	0 Gy	PKC-180628	-0.07	-0.07	0.08	0.08	0.14	0.14	-0.01	-0.01	-0.13	-0.13	0.05	0.05	0.12	0.12	-0.06	-0.06	0.17	0.17	-0.06	-0.06	-0.13	-0.13	0.1	0.1
NUCC-0050796	CDD-2620539	(-)-Epigallocatechin Gallate, CC1_CPD000449288, MCE_HY-13653, SPC_00210239	Apoptosis;	Apoptosis inducer;	0.93	10 Gy	PKC-180628	-0.07	-0.07	0.08	0.08	0.14	0.14	-0.01	-0.01	-0.13	-0.13	0.05	0.05	0.12	0.12	-0.06	-0.06	0.17	0.17	-0.06	-0.06	-0.13	-0.13	0.1	0.1
NUCC-0050797	CDD-2611588	5-Aminosalicylic acid, CC1_CPD000145728, MCE_HY-15027	Immunology/Inflammation;	PGE synthase;	1.36	0 Gy	PHC-180519	0.12	0.12	-0.17	-0.17	-0.25	-0.25	0.04	0.04	-0.1	-0.1	0.02	0.02	-0.01	-0.01	-0.13	-0.13	0.07	0.07	0.02	0.02	0.09	0.09	0.14	0.14
NUCC-0050797	CDD-2611588	5-Aminosalicylic acid, CC1_CPD000145728, MCE_HY-15027	Immunology/Inflammation;	PGE synthase;	1.12	10 Gy	PHC-180519	0.12	0.12	-0.17	-0.17	-0.25	-0.25	0.04	0.04	-0.1	-0.1	0.02	0.02	-0.01	-0.01	-0.13	-0.13	0.07	0.07	0.02	0.02	0.09	0.09	0.14	0.14
NUCC-0050797	CDD-2611588	5-Aminosalicylic acid, CC1_CPD000145728, MCE_HY-15027	Immunology/Inflammation;	PGE synthase;	0.88	0 Gy	PKC-180628	0.12	0.12	-0.17	-0.17	-0.25	-0.25	0.04	0.04	-0.1	-0.1	0.02	0.02	-0.01	-0.01	-0.13	-0.13	0.07	0.07	0.02	0.02	0.09	0.09	0.14	0.14
NUCC-0050797	CDD-2611588	5-Aminosalicylic acid, CC1_CPD000145728, MCE_HY-15027	Immunology/Inflammation;	PGE synthase;	0.94	10 Gy	PKC-180628	0.12	0.12	-0.17	-0.17	-0.25	-0.25	0.04	0.04	-0.1	-0.1	0.02	0.02	-0.01	-0.01	-0.13	-0.13	0.07	0.07	0.02	0.02	0.09	0.09	0.14	0.14
NUCC-0050799	CDD-2660373	CC1_CPD000338536, Cephalexin, MCE_HY-B0200	Anti-infection;	Antibacterial;	1.19	0 Gy	PHC-180519	0.05	0.05	-0.02	-0.02	-0.12	-0.12	-0.05	-0.05	-0.12	-0.12	0.01	0.01	0.07	0.07	-0.06	-0.06	0.14	0.14	0	0	-0.04	-0.04	0.1	0.1
NUCC-0050799	CDD-2660373	CC1_CPD000338536, Cephalexin, MCE_HY-B0200	Anti-infection;	Antibacterial;	1.16	10 Gy	PHC-180519	0.05	0.05	-0.02	-0.02	-0.12	-0.12	-0.05	-0.05	-0.12	-0.12	0.01	0.01	0.07	0.07	-0.06	-0.06	0.14	0.14	0	0	-0.04	-0.04	0.1	0.1
NUCC-0050799	CDD-2660373	CC1_CPD000338536, Cephalexin, MCE_HY-B0200	Anti-infection;	Antibacterial;	1.04	0 Gy	PKC-180628	0.05	0.05	-0.02	-0.02	-0.12	-0.12	-0.05	-0.05	-0.12	-0.12	0.01	0.01	0.07	0.07	-0.06	-0.06	0.14	0.14	0	0	-0.04	-0.04	0.1	0.1
NUCC-0050799	CDD-2660373	CC1_CPD000338536, Cephalexin, MCE_HY-B0200	Anti-infection;	Antibacterial;	0.96	10 Gy	PKC-180628	0.05	0.05	-0.02	-0.02	-0.12	-0.12	-0.05	-0.05	-0.12	-0.12	0.01	0.01	0.07	0.07	-0.06	-0.06	0.14	0.14	0	0	-0.04	-0.04	0.1	0.1
NUCC-0050800	CDD-2613245	CC1_CPD000466386, MCE_HY-B0279, Ramipril, SPC_01505214	Metabolism/Protease;	Angiotensin-converting Enzyme (ACE);	1.04	0 Gy	PHC-180519	0.18	0.18	-0.04	-0.04	-0.25	-0.25	-0.03	-0.03	-0.1	-0.1	0.02	0.02	0.12	0.12	0	0	0.08	0.08	0.01	0.01	-0.08	-0.08	-0.01	-0.01
NUCC-0050800	CDD-2613245	CC1_CPD000466386, MCE_HY-B0279, Ramipril, SPC_01505214	Metabolism/Protease;	Angiotensin-converting Enzyme (ACE);	0.96	10 Gy	PHC-180519	0.18	0.18	-0.04	-0.04	-0.25	-0.25	-0.03	-0.03	-0.1	-0.1	0.02	0.02	0.12	0.12	0	0	0.08	0.08	0.01	0.01	-0.08	-0.08	-0.01	-0.01
NUCC-0050800	CDD-2613245	CC1_CPD000466386, MCE_HY-B0279, Ramipril, SPC_01505214	Metabolism/Protease;	Angiotensin-converting Enzyme (ACE);	0.84	0 Gy	PKC-180628	0.18	0.18	-0.04	-0.04	-0.25	-0.25	-0.03	-0.03	-0.1	-0.1	0.02	0.02	0.12	0.12	0	0	0.08	0.08	0.01	0.01	-0.08	-0.08	-0.01	-0.01
NUCC-0050800	CDD-2613245	CC1_CPD000466386, MCE_HY-B0279, Ramipril, SPC_01505214	Metabolism/Protease;	Angiotensin-converting Enzyme (ACE);	0.96	10 Gy	PKC-180628	0.18	0.18	-0.04	-0.04	-0.25	-0.25	-0.03	-0.03	-0.1	-0.1	0.02	0.02	0.12	0.12	0	0	0.08	0.08	0.01	0.01	-0.08	-0.08	-0.01	-0.01
NUCC-0050801	CDD-2626640	CC1_CPD000466387, Levofloxacin, MCE_HY-B0330, SPC_01504260	Anti-infection;	Antibacterial;	1.19	0 Gy	PHC-180519	0.07	0.07	-0.16	-0.16	-0.3	-0.3	-0.07	-0.07	0.09	0.09	0.03	0.03	-0.01	-0.01	0.05	0.05	-0.11	-0.11	-0.08	-0.08	0.02	0.02	-0.01	-0.01
NUCC-0050801	CDD-2626640	CC1_CPD000466387, Levofloxacin, MCE_HY-B0330, SPC_01504260	Anti-infection;	Antibacterial;	1.14	10 Gy	PHC-180519	0.07	0.07	-0.16	-0.16	-0.3	-0.3	-0.07	-0.07	0.09	0.09	0.03	0.03	-0.01	-0.01	0.05	0.05	-0.11	-0.11	-0.08	-0.08	0.02	0.02	-0.01	-0.01
NUCC-0050801	CDD-2626640	CC1_CPD000466387, Levofloxacin, MCE_HY-B0330, SPC_01504260	Anti-infection;	Antibacterial;	0.94	0 Gy	PKC-180628	0.07	0.07	-0.16	-0.16	-0.3	-0.3	-0.07	-0.07	0.09	0.09	0.03	0.03	-0.01	-0.01	0.05	0.05	-0.11	-0.11	-0.08	-0.08	0.02	0.02	-0.01	-0.01
NUCC-0050801	CDD-2626640	CC1_CPD000466387, Levofloxacin, MCE_HY-B0330, SPC_01504260	Anti-infection;	Antibacterial;	0.97	10 Gy	PKC-180628	0.07	0.07	-0.16	-0.16	-0.3	-0.3	-0.07	-0.07	0.09	0.09	0.03	0.03	-0.01	-0.01	0.05	0.05	-0.11	-0.11	-0.08	-0.08	0.02	0.02	-0.01	-0.01
NUCC-0050802	CDD-2657730	CC1_CPD000058610, MCE_HY-17432	Others;	Others;	1.08	0 Gy	PHC-180519	0.09	0.09	-0.06	-0.06	-0.15	-0.15	0	0	0.06	0.06	0.05	0.05	-0.06	-0.06	-0.05	-0.05	-0.05	-0.05	-0.03	-0.03	0.03	0.03	0.01	0.01
NUCC-0050802	CDD-2657730	CC1_CPD000058610, MCE_HY-17432	Others;	Others;	1.01	10 Gy	PHC-180519	0.09	0.09	-0.06	-0.06	-0.15	-0.15	0	0	0.06	0.06	0.05	0.05	-0.06	-0.06	-0.05	-0.05	-0.05	-0.05	-0.03	-0.03	0.03	0.03	0.01	0.01
NUCC-0050802	CDD-2657730	CC1_CPD000058610, MCE_HY-17432	Others;	Others;	1	0 Gy	PKC-180628	0.09	0.09	-0.06	-0.06	-0.15	-0.15	0	0	0.06	0.06	0.05	0.05	-0.06	-0.06	-0.05	-0.05	-0.05	-0.05	-0.03	-0.03	0.03	0.03	0.01	0.01
NUCC-0050802	CDD-2657730	CC1_CPD000058610, MCE_HY-17432	Others;	Others;	1.01	10 Gy	PKC-180628	0.09	0.09	-0.06	-0.06	-0.15	-0.15	0	0	0.06	0.06	0.05	0.05	-0.06	-0.06	-0.05	-0.05	-0.05	-0.05	-0.03	-0.03	0.03	0.03	0.01	0.01
NUCC-0050803	CDD-2611431	CC1_CPD000466384, MCE_HY-B0310, Nizatidine, SPC_01505985	GPCR/G protein; Immunology/Inflammation;	Histamine Receptor;	0.63	0 Gy	PHC-180519	0.17	0.17	0.45	0.45	0.28	0.28	0	0	0.09	0.09	0.19	0.19	0.15	0.15	0.05	0.05	-0.11	-0.11	-0.26	-0.26	-0.21	-0.21	-0.06	-0.06
NUCC-0050803	CDD-2611431	CC1_CPD000466384, MCE_HY-B0310, Nizatidine, SPC_01505985	GPCR/G protein; Immunology/Inflammation;	Histamine Receptor;	1.13	10 Gy	PHC-180519	0.17	0.17	0.45	0.45	0.28	0.28	0	0	0.09	0.09	0.19	0.19	0.15	0.15	0.05	0.05	-0.11	-0.11	-0.26	-0.26	-0.21	-0.21	-0.06	-0.06
NUCC-0050803	CDD-2611431	CC1_CPD000466384, MCE_HY-B0310, Nizatidine, SPC_01505985	GPCR/G protein; Immunology/Inflammation;	Histamine Receptor;	0.95	0 Gy	PKC-180628	0.17	0.17	0.45	0.45	0.28	0.28	0	0	0.09	0.09	0.19	0.19	0.15	0.15	0.05	0.05	-0.11	-0.11	-0.26	-0.26	-0.21	-0.21	-0.06	-0.06
NUCC-0050803	CDD-2611431	CC1_CPD000466384, MCE_HY-B0310, Nizatidine, SPC_01505985	GPCR/G protein; Immunology/Inflammation;	Histamine Receptor;	1.21	10 Gy	PKC-180628	0.17	0.17	0.45	0.45	0.28	0.28	0	0	0.09	0.09	0.19	0.19	0.15	0.15	0.05	0.05	-0.11	-0.11	-0.26	-0.26	-0.21	-0.21	-0.06	-0.06
NUCC-0050805	CDD-2612512	CC1_CPD000048684, MCE_HY-B0114, Oxcarbazepine, SPC_01504243	Membrane Tranporter/Ion Channel;	Sodium Channel;	1.03	0 Gy	PHC-180519	0.03	0.03	-0.09	-0.09	-0.05	-0.05	0.07	0.07	-0.01	-0.01	0	0	0.13	0.13	0.12	0.12	0	0	-0.05	-0.05	-0.13	-0.13	-0.08	-0.08
NUCC-0050805	CDD-2612512	CC1_CPD000048684, MCE_HY-B0114, Oxcarbazepine, SPC_01504243	Membrane Tranporter/Ion Channel;	Sodium Channel;	1.06	10 Gy	PHC-180519	0.03	0.03	-0.09	-0.09	-0.05	-0.05	0.07	0.07	-0.01	-0.01	0	0	0.13	0.13	0.12	0.12	0	0	-0.05	-0.05	-0.13	-0.13	-0.08	-0.08
NUCC-0050805	CDD-2612512	CC1_CPD000048684, MCE_HY-B0114, Oxcarbazepine, SPC_01504243	Membrane Tranporter/Ion Channel;	Sodium Channel;	1.07	0 Gy	PKC-180628	0.03	0.03	-0.09	-0.09	-0.05	-0.05	0.07	0.07	-0.01	-0.01	0	0	0.13	0.13	0.12	0.12	0	0	-0.05	-0.05	-0.13	-0.13	-0.08	-0.08
NUCC-0050805	CDD-2612512	CC1_CPD000048684, MCE_HY-B0114, Oxcarbazepine, SPC_01504243	Membrane Tranporter/Ion Channel;	Sodium Channel;	1.11	10 Gy	PKC-180628	0.03	0.03	-0.09	-0.09	-0.05	-0.05	0.07	0.07	-0.01	-0.01	0	0	0.13	0.13	0.12	0.12	0	0	-0.05	-0.05	-0.13	-0.13	-0.08	-0.08
NUCC-0050806	CDD-2659923	CC1_CPD000466385, MCE_HY-B0758, Troxipide	Others;	Others;	1.08	0 Gy	PHC-180519	0.11	0.11	-0.1	-0.1	-0.31	-0.31	-0.1	-0.1	-0.01	-0.01	0.18	0.18	0.13	0.13	-0.06	-0.06	0.07	0.07	-0.22	-0.22	-0.19	-0.19	0.1	0.1
NUCC-0050806	CDD-2659923	CC1_CPD000466385, MCE_HY-B0758, Troxipide	Others;	Others;	1.28	10 Gy	PHC-180519	0.11	0.11	-0.1	-0.1	-0.31	-0.31	-0.1	-0.1	-0.01	-0.01	0.18	0.18	0.13	0.13	-0.06	-0.06	0.07	0.07	-0.22	-0.22	-0.19	-0.19	0.1	0.1
NUCC-0050806	CDD-2659923	CC1_CPD000466385, MCE_HY-B0758, Troxipide	Others;	Others;	1.04	0 Gy	PKC-180628	0.11	0.11	-0.1	-0.1	-0.31	-0.31	-0.1	-0.1	-0.01	-0.01	0.18	0.18	0.13	0.13	-0.06	-0.06	0.07	0.07	-0.22	-0.22	-0.19	-0.19	0.1	0.1
NUCC-0050806	CDD-2659923	CC1_CPD000466385, MCE_HY-B0758, Troxipide	Others;	Others;	0.9	10 Gy	PKC-180628	0.11	0.11	-0.1	-0.1	-0.31	-0.31	-0.1	-0.1	-0.01	-0.01	0.18	0.18	0.13	0.13	-0.06	-0.06	0.07	0.07	-0.22	-0.22	-0.19	-0.19	0.1	0.1
NUCC-0050807	CDD-2611597	Azelastine (hydrochloride), CC1_CPD000469183, MCE_HY-B0462, SPC_01505340	GPCR/G protein;	Histamine Receptor;	1.42	0 Gy	PHC-180519	0.1	0.1	-0.82	-0.82	-0.22	-0.22	0.7	0.7	0.04	0.04	-0.41	-0.41	0.02	0.02	0.47	0.47	0.01	0.01	-0.13	-0.13	0	0	0.14	0.14
NUCC-0050807	CDD-2611597	Azelastine (hydrochloride), CC1_CPD000469183, MCE_HY-B0462, SPC_01505340	GPCR/G protein;	Histamine Receptor;	0.24	10 Gy	PHC-180519	0.1	0.1	-0.82	-0.82	-0.22	-0.22	0.7	0.7	0.04	0.04	-0.41	-0.41	0.02	0.02	0.47	0.47	0.01	0.01	-0.13	-0.13	0	0	0.14	0.14
NUCC-0050807	CDD-2611597	Azelastine (hydrochloride), CC1_CPD000469183, MCE_HY-B0462, SPC_01505340	GPCR/G protein;	Histamine Receptor;	1.11	0 Gy	PKC-180628	0.1	0.1	-0.82	-0.82	-0.22	-0.22	0.7	0.7	0.04	0.04	-0.41	-0.41	0.02	0.02	0.47	0.47	0.01	0.01	-0.13	-0.13	0	0	0.14	0.14
NUCC-0050807	CDD-2611597	Azelastine (hydrochloride), CC1_CPD000469183, MCE_HY-B0462, SPC_01505340	GPCR/G protein;	Histamine Receptor;	1.26	10 Gy	PKC-180628	0.1	0.1	-0.82	-0.82	-0.22	-0.22	0.7	0.7	0.04	0.04	-0.41	-0.41	0.02	0.02	0.47	0.47	0.01	0.01	-0.13	-0.13	0	0	0.14	0.14
NUCC-0050811	CDD-2901660	CC1_CPD000466366, Levosulpiride, MCE_HY-B1059	GPCR/G protein; Neuronal Signaling;	Dopamine Receptor;	0.74	0 Gy	PHC-180519	-0.01	-0.01	-0.02	-0.02	-0.02	-0.02	-0.01	-0.01	0.16	0.16	0.14	0.14	-0.09	-0.09	-0.07	-0.07	-0.13	-0.13	-0.18	-0.18	0.06	0.06	0.11	0.11
NUCC-0050811	CDD-2901660	CC1_CPD000466366, Levosulpiride, MCE_HY-B1059	GPCR/G protein; Neuronal Signaling;	Dopamine Receptor;	0.91	10 Gy	PHC-180519	-0.01	-0.01	-0.02	-0.02	-0.02	-0.02	-0.01	-0.01	0.16	0.16	0.14	0.14	-0.09	-0.09	-0.07	-0.07	-0.13	-0.13	-0.18	-0.18	0.06	0.06	0.11	0.11
NUCC-0050811	CDD-2901660	CC1_CPD000466366, Levosulpiride, MCE_HY-B1059	GPCR/G protein; Neuronal Signaling;	Dopamine Receptor;	0.83	0 Gy	PKC-180628	-0.01	-0.01	-0.02	-0.02	-0.02	-0.02	-0.01	-0.01	0.16	0.16	0.14	0.14	-0.09	-0.09	-0.07	-0.07	-0.13	-0.13	-0.18	-0.18	0.06	0.06	0.11	0.11
NUCC-0050811	CDD-2901660	CC1_CPD000466366, Levosulpiride, MCE_HY-B1059	GPCR/G protein; Neuronal Signaling;	Dopamine Receptor;	0.78	10 Gy	PKC-180628	-0.01	-0.01	-0.02	-0.02	-0.02	-0.02	-0.01	-0.01	0.16	0.16	0.14	0.14	-0.09	-0.09	-0.07	-0.07	-0.13	-0.13	-0.18	-0.18	0.06	0.06	0.11	0.11
NUCC-0050813	CDD-2612000	CC1_CPD000466343, Letrozole, MCE_HY-14248, ONC7_NSC719345, ONC9_NSC719345	Others;	Others;	0.64	0 Gy	PHC-180519	0.01	0.01	0.24	0.24	0.25	0.25	0.02	0.02	0.05	0.05	0.03	0.03	0	0	0.02	0.02	-0.01	-0.01	-0.05	-0.05	-0.04	-0.04	0	0
NUCC-0050813	CDD-2612000	CC1_CPD000466343, Letrozole, MCE_HY-14248, ONC7_NSC719345, ONC9_NSC719345	Others;	Others;	0.91	10 Gy	PHC-180519	0.01	0.01	0.24	0.24	0.25	0.25	0.02	0.02	0.05	0.05	0.03	0.03	0	0	0.02	0.02	-0.01	-0.01	-0.05	-0.05	-0.04	-0.04	0	0
NUCC-0050813	CDD-2612000	CC1_CPD000466343, Letrozole, MCE_HY-14248, ONC7_NSC719345, ONC9_NSC719345	Others;	Others;	1.04	0 Gy	PKC-180628	0.01	0.01	0.24	0.24	0.25	0.25	0.02	0.02	0.05	0.05	0.03	0.03	0	0	0.02	0.02	-0.01	-0.01	-0.05	-0.05	-0.04	-0.04	0	0
NUCC-0050813	CDD-2612000	CC1_CPD000466343, Letrozole, MCE_HY-14248, ONC7_NSC719345, ONC9_NSC719345	Others;	Others;	0.82	10 Gy	PKC-180628	0.01	0.01	0.24	0.24	0.25	0.25	0.02	0.02	0.05	0.05	0.03	0.03	0	0	0.02	0.02	-0.01	-0.01	-0.05	-0.05	-0.04	-0.04	0	0
NUCC-0050815	CDD-2612244	CC1_CPD000466339, MCE_HY-B0218, Orlistat	Others;	Others;	0.84	0 Gy	PHC-180519	0.09	0.09	0.07	0.07	0.01	0.01	0.03	0.03	0.15	0.15	0.15	0.15	0.02	0.02	0.02	0.02	-0.18	-0.18	-0.16	-0.16	0.03	0.03	0.01	0.01
NUCC-0050815	CDD-2612244	CC1_CPD000466339, MCE_HY-B0218, Orlistat	Others;	Others;	1.12	10 Gy	PHC-180519	0.09	0.09	0.07	0.07	0.01	0.01	0.03	0.03	0.15	0.15	0.15	0.15	0.02	0.02	0.02	0.02	-0.18	-0.18	-0.16	-0.16	0.03	0.03	0.01	0.01
NUCC-0050815	CDD-2612244	CC1_CPD000466339, MCE_HY-B0218, Orlistat	Others;	Others;	0.87	0 Gy	PKC-180628	0.09	0.09	0.07	0.07	0.01	0.01	0.03	0.03	0.15	0.15	0.15	0.15	0.02	0.02	0.02	0.02	-0.18	-0.18	-0.16	-0.16	0.03	0.03	0.01	0.01
NUCC-0050815	CDD-2612244	CC1_CPD000466339, MCE_HY-B0218, Orlistat	Others;	Others;	1	10 Gy	PKC-180628	0.09	0.09	0.07	0.07	0.01	0.01	0.03	0.03	0.15	0.15	0.15	0.15	0.02	0.02	0.02	0.02	-0.18	-0.18	-0.16	-0.16	0.03	0.03	0.01	0.01
NUCC-0050816	CDD-2628908	CB2_5114563, CC1_CPD000469179, MCE_HY-B0002A, MCE_HY-B0002B, Ondansetron, Ondansetron (hydrochloride dihydrate)	GPCR/G protein; Neuronal Signaling;	5-HT Receptor;	0.96	0 Gy	PHC-180519	0.04	0.04	-0.05	-0.05	-0.04	-0.04	0.05	0.05	0.02	0.02	-0.12	-0.12	-0.11	-0.11	0.03	0.03	-0.02	-0.02	0.15	0.15	0.14	0.14	-0.03	-0.03
NUCC-0050816	CDD-2628908	CB2_5114563, CC1_CPD000469179, MCE_HY-B0002A, MCE_HY-B0002B, Ondansetron, Ondansetron (hydrochloride dihydrate)	GPCR/G protein; Neuronal Signaling;	5-HT Receptor;	0.8	10 Gy	PHC-180519	0.04	0.04	-0.05	-0.05	-0.04	-0.04	0.05	0.05	0.02	0.02	-0.12	-0.12	-0.11	-0.11	0.03	0.03	-0.02	-0.02	0.15	0.15	0.14	0.14	-0.03	-0.03
NUCC-0050816	CDD-2628908	CB2_5114563, CC1_CPD000469179, MCE_HY-B0002A, MCE_HY-B0002B, Ondansetron, Ondansetron (hydrochloride dihydrate)	GPCR/G protein; Neuronal Signaling;	5-HT Receptor;	0.72	0 Gy	PKC-180628	0.04	0.04	-0.05	-0.05	-0.04	-0.04	0.05	0.05	0.02	0.02	-0.12	-0.12	-0.11	-0.11	0.03	0.03	-0.02	-0.02	0.15	0.15	0.14	0.14	-0.03	-0.03
NUCC-0050816	CDD-2628908	CB2_5114563, CC1_CPD000469179, MCE_HY-B0002A, MCE_HY-B0002B, Ondansetron, Ondansetron (hydrochloride dihydrate)	GPCR/G protein; Neuronal Signaling;	5-HT Receptor;	0.87	10 Gy	PKC-180628	0.04	0.04	-0.05	-0.05	-0.04	-0.04	0.05	0.05	0.02	0.02	-0.12	-0.12	-0.11	-0.11	0.03	0.03	-0.02	-0.02	0.15	0.15	0.14	0.14	-0.03	-0.03
NUCC-0050816	CDD-2628908	CB2_5114563, CC1_CPD000469179, MCE_HY-B0002A, MCE_HY-B0002B, Ondansetron, Ondansetron (hydrochloride dihydrate)	GPCR/G protein; Neuronal Signaling;	5-HT Receptor;	0.47	0 Gy	PHC-180519	0.08	0.08	0.54	0.54	0.29	0.29	-0.17	-0.17	0.05	0.05	0.05	0.05	-0.07	-0.07	-0.07	-0.07	-0.02	-0.02	-0.08	-0.08	0.03	0.03	0.09	0.09
NUCC-0050816	CDD-2628908	CB2_5114563, CC1_CPD000469179, MCE_HY-B0002A, MCE_HY-B0002B, Ondansetron, Ondansetron (hydrochloride dihydrate)	GPCR/G protein; Neuronal Signaling;	5-HT Receptor;	1.09	10 Gy	PHC-180519	0.08	0.08	0.54	0.54	0.29	0.29	-0.17	-0.17	0.05	0.05	0.05	0.05	-0.07	-0.07	-0.07	-0.07	-0.02	-0.02	-0.08	-0.08	0.03	0.03	0.09	0.09
NUCC-0050816	CDD-2628908	CB2_5114563, CC1_CPD000469179, MCE_HY-B0002A, MCE_HY-B0002B, Ondansetron, Ondansetron (hydrochloride dihydrate)	GPCR/G protein; Neuronal Signaling;	5-HT Receptor;	0.71	0 Gy	PKC-180628	0.08	0.08	0.54	0.54	0.29	0.29	-0.17	-0.17	0.05	0.05	0.05	0.05	-0.07	-0.07	-0.07	-0.07	-0.02	-0.02	-0.08	-0.08	0.03	0.03	0.09	0.09
NUCC-0050816	CDD-2628908	CB2_5114563, CC1_CPD000469179, MCE_HY-B0002A, MCE_HY-B0002B, Ondansetron, Ondansetron (hydrochloride dihydrate)	GPCR/G protein; Neuronal Signaling;	5-HT Receptor;	0.7	10 Gy	PKC-180628	0.08	0.08	0.54	0.54	0.29	0.29	-0.17	-0.17	0.05	0.05	0.05	0.05	-0.07	-0.07	-0.07	-0.07	-0.02	-0.02	-0.08	-0.08	0.03	0.03	0.09	0.09
NUCC-0050817	CDD-2614255	CC1_CPD000059117, Levonorgestrel, MCE_HY-B0257	Others;	Progesterone Receptor;	1.13	0 Gy	PHC-180519	0.34	0.34	-0.06	-0.06	-0.36	-0.36	0.04	0.04	-0.01	-0.01	0	0	0.21	0.21	0.2	0.2	0	0	0	0	-0.21	-0.21	-0.21	-0.21
NUCC-0050817	CDD-2614255	CC1_CPD000059117, Levonorgestrel, MCE_HY-B0257	Others;	Progesterone Receptor;	1.06	10 Gy	PHC-180519	0.34	0.34	-0.06	-0.06	-0.36	-0.36	0.04	0.04	-0.01	-0.01	0	0	0.21	0.21	0.2	0.2	0	0	0	0	-0.21	-0.21	-0.21	-0.21
NUCC-0050817	CDD-2614255	CC1_CPD000059117, Levonorgestrel, MCE_HY-B0257	Others;	Progesterone Receptor;	0.93	0 Gy	PKC-180628	0.34	0.34	-0.06	-0.06	-0.36	-0.36	0.04	0.04	-0.01	-0.01	0	0	0.21	0.21	0.2	0.2	0	0	0	0	-0.21	-0.21	-0.21	-0.21
NUCC-0050817	CDD-2614255	CC1_CPD000059117, Levonorgestrel, MCE_HY-B0257	Others;	Progesterone Receptor;	1.24	10 Gy	PKC-180628	0.34	0.34	-0.06	-0.06	-0.36	-0.36	0.04	0.04	-0.01	-0.01	0	0	0.21	0.21	0.2	0.2	0	0	0	0	-0.21	-0.21	-0.21	-0.21
NUCC-0050820	CDD-2612590	CC1_CPD000058464, Lamotrigine, MCE_HY-B0495, SPC_01505610	Membrane Tranporter/Ion Channel;	Sodium Channel;	1	0 Gy	PHC-180519	0.1	0.1	-0.12	-0.12	-0.27	-0.27	-0.05	-0.05	-0.06	-0.06	0.13	0.13	0.11	0.11	-0.08	-0.08	0.05	0.05	-0.11	-0.11	-0.13	-0.13	0.03	0.03
NUCC-0050820	CDD-2612590	CC1_CPD000058464, Lamotrigine, MCE_HY-B0495, SPC_01505610	Membrane Tranporter/Ion Channel;	Sodium Channel;	1	10 Gy	PHC-180519	0.1	0.1	-0.12	-0.12	-0.27	-0.27	-0.05	-0.05	-0.06	-0.06	0.13	0.13	0.11	0.11	-0.08	-0.08	0.05	0.05	-0.11	-0.11	-0.13	-0.13	0.03	0.03
NUCC-0050820	CDD-2612590	CC1_CPD000058464, Lamotrigine, MCE_HY-B0495, SPC_01505610	Membrane Tranporter/Ion Channel;	Sodium Channel;	0.81	0 Gy	PKC-180628	0.1	0.1	-0.12	-0.12	-0.27	-0.27	-0.05	-0.05	-0.06	-0.06	0.13	0.13	0.11	0.11	-0.08	-0.08	0.05	0.05	-0.11	-0.11	-0.13	-0.13	0.03	0.03
NUCC-0050820	CDD-2612590	CC1_CPD000058464, Lamotrigine, MCE_HY-B0495, SPC_01505610	Membrane Tranporter/Ion Channel;	Sodium Channel;	0.89	10 Gy	PKC-180628	0.1	0.1	-0.12	-0.12	-0.27	-0.27	-0.05	-0.05	-0.06	-0.06	0.13	0.13	0.11	0.11	-0.08	-0.08	0.05	0.05	-0.11	-0.11	-0.13	-0.13	0.03	0.03
NUCC-0050821	CDD-2611867	CC1_CPD000059145, Crotamiton, MCE_HY-B1177, SPC_01505271	Anti-infection;	Antiparasitic;	0.95	0 Gy	PHC-180519	0.08	0.08	-0.18	-0.18	-0.26	-0.26	0	0	-0.2	-0.2	0.14	0.14	0.26	0.26	-0.08	-0.08	0.26	0.26	-0.2	-0.2	-0.34	-0.34	0.12	0.12
NUCC-0050821	CDD-2611867	CC1_CPD000059145, Crotamiton, MCE_HY-B1177, SPC_01505271	Anti-infection;	Antiparasitic;	1.04	10 Gy	PHC-180519	0.08	0.08	-0.18	-0.18	-0.26	-0.26	0	0	-0.2	-0.2	0.14	0.14	0.26	0.26	-0.08	-0.08	0.26	0.26	-0.2	-0.2	-0.34	-0.34	0.12	0.12
NUCC-0050821	CDD-2611867	CC1_CPD000059145, Crotamiton, MCE_HY-B1177, SPC_01505271	Anti-infection;	Antiparasitic;	0.84	0 Gy	PKC-180628	0.08	0.08	-0.18	-0.18	-0.26	-0.26	0	0	-0.2	-0.2	0.14	0.14	0.26	0.26	-0.08	-0.08	0.26	0.26	-0.2	-0.2	-0.34	-0.34	0.12	0.12
NUCC-0050821	CDD-2611867	CC1_CPD000059145, Crotamiton, MCE_HY-B1177, SPC_01505271	Anti-infection;	Antiparasitic;	0.74	10 Gy	PKC-180628	0.08	0.08	-0.18	-0.18	-0.26	-0.26	0	0	-0.2	-0.2	0.14	0.14	0.26	0.26	-0.08	-0.08	0.26	0.26	-0.2	-0.2	-0.34	-0.34	0.12	0.12
NUCC-0050823	CDD-2611425	Alfuzosin, CC1_CPD000466340, MCE_HY-B0192, SPC_01505263	GPCR/G protein;	Adrenergic Receptor;	1.13	0 Gy	PHC-180519	0.05	0.05	-0.04	-0.04	-0.12	-0.12	-0.03	-0.03	-0.11	-0.11	0.09	0.09	0.03	0.03	-0.17	-0.17	0.12	0.12	-0.04	-0.04	-0.03	-0.03	0.13	0.13
NUCC-0050823	CDD-2611425	Alfuzosin, CC1_CPD000466340, MCE_HY-B0192, SPC_01505263	GPCR/G protein;	Adrenergic Receptor;	1.2	10 Gy	PHC-180519	0.05	0.05	-0.04	-0.04	-0.12	-0.12	-0.03	-0.03	-0.11	-0.11	0.09	0.09	0.03	0.03	-0.17	-0.17	0.12	0.12	-0.04	-0.04	-0.03	-0.03	0.13	0.13
NUCC-0050823	CDD-2611425	Alfuzosin, CC1_CPD000466340, MCE_HY-B0192, SPC_01505263	GPCR/G protein;	Adrenergic Receptor;	0.95	0 Gy	PKC-180628	0.05	0.05	-0.04	-0.04	-0.12	-0.12	-0.03	-0.03	-0.11	-0.11	0.09	0.09	0.03	0.03	-0.17	-0.17	0.12	0.12	-0.04	-0.04	-0.03	-0.03	0.13	0.13
NUCC-0050823	CDD-2611425	Alfuzosin, CC1_CPD000466340, MCE_HY-B0192, SPC_01505263	GPCR/G protein;	Adrenergic Receptor;	0.91	10 Gy	PKC-180628	0.05	0.05	-0.04	-0.04	-0.12	-0.12	-0.03	-0.03	-0.11	-0.11	0.09	0.09	0.03	0.03	-0.17	-0.17	0.12	0.12	-0.04	-0.04	-0.03	-0.03	0.13	0.13
NUCC-0050828	CDD-2852347	CC1_CPD000387107, Honokiol, MCE_HY-N0003, TMOL_T3001	Apoptosis;	Apoptosis inducer;	1.12	0 Gy	PHC-180519	-0.1	-0.1	0.02	0.02	0.02	0.02	-0.1	-0.1	-0.16	-0.16	-0.04	-0.04	0.08	0.08	-0.04	-0.04	0.11	0.11	0.02	0.02	-0.09	-0.09	0	0
NUCC-0050828	CDD-2852347	CC1_CPD000387107, Honokiol, MCE_HY-N0003, TMOL_T3001	Apoptosis;	Apoptosis inducer;	1.04	10 Gy	PHC-180519	-0.1	-0.1	0.02	0.02	0.02	0.02	-0.1	-0.1	-0.16	-0.16	-0.04	-0.04	0.08	0.08	-0.04	-0.04	0.11	0.11	0.02	0.02	-0.09	-0.09	0	0
NUCC-0050828	CDD-2852347	CC1_CPD000387107, Honokiol, MCE_HY-N0003, TMOL_T3001	Apoptosis;	Apoptosis inducer;	1.13	0 Gy	PKC-180628	-0.1	-0.1	0.02	0.02	0.02	0.02	-0.1	-0.1	-0.16	-0.16	-0.04	-0.04	0.08	0.08	-0.04	-0.04	0.11	0.11	0.02	0.02	-0.09	-0.09	0	0
NUCC-0050828	CDD-2852347	CC1_CPD000387107, Honokiol, MCE_HY-N0003, TMOL_T3001	Apoptosis;	Apoptosis inducer;	1.05	10 Gy	PKC-180628	-0.1	-0.1	0.02	0.02	0.02	0.02	-0.1	-0.1	-0.16	-0.16	-0.04	-0.04	0.08	0.08	-0.04	-0.04	0.11	0.11	0.02	0.02	-0.09	-0.09	0	0
NUCC-0050830	CDD-2720104	CC1_CPD000466363, Carmofur, MCE_HY-B0182, SPC_01505317	Cell Cycle/DNA Damage;	Nucleoside antimetabolite/analog;	1.99	0 Gy	PHC-180519	-0.05	-0.05	-0.45	-0.45	-0.04	-0.04	0.36	0.36	0.03	0.03	0.18	0.18	-0.21	-0.21	-0.36	-0.36	-0.04	-0.04	0.14	0.14	0.37	0.37	0.19	0.19
NUCC-0050830	CDD-2720104	CC1_CPD000466363, Carmofur, MCE_HY-B0182, SPC_01505317	Cell Cycle/DNA Damage;	Nucleoside antimetabolite/analog;	1.69	10 Gy	PHC-180519	-0.05	-0.05	-0.45	-0.45	-0.04	-0.04	0.36	0.36	0.03	0.03	0.18	0.18	-0.21	-0.21	-0.36	-0.36	-0.04	-0.04	0.14	0.14	0.37	0.37	0.19	0.19
NUCC-0050830	CDD-2720104	CC1_CPD000466363, Carmofur, MCE_HY-B0182, SPC_01505317	Cell Cycle/DNA Damage;	Nucleoside antimetabolite/analog;	1	0 Gy	PKC-180628	-0.05	-0.05	-0.45	-0.45	-0.04	-0.04	0.36	0.36	0.03	0.03	0.18	0.18	-0.21	-0.21	-0.36	-0.36	-0.04	-0.04	0.14	0.14	0.37	0.37	0.19	0.19
NUCC-0050830	CDD-2720104	CC1_CPD000466363, Carmofur, MCE_HY-B0182, SPC_01505317	Cell Cycle/DNA Damage;	Nucleoside antimetabolite/analog;	1.11	10 Gy	PKC-180628	-0.05	-0.05	-0.45	-0.45	-0.04	-0.04	0.36	0.36	0.03	0.03	0.18	0.18	-0.21	-0.21	-0.36	-0.36	-0.04	-0.04	0.14	0.14	0.37	0.37	0.19	0.19
NUCC-0050834	CDD-2611737	17α-Methyltestosterone, CC1_CPD000058528, MCE_HY-A0121	Others;	Androgen Receptor;	1.02	0 Gy	PHC-180519	-0.02	-0.02	-0.1	-0.1	-0.09	-0.09	-0.01	-0.01	0.15	0.15	-0.05	-0.05	-0.13	-0.13	0.07	0.07	-0.14	-0.14	0.04	0.04	0.1	0.1	-0.08	-0.08
NUCC-0050834	CDD-2611737	17α-Methyltestosterone, CC1_CPD000058528, MCE_HY-A0121	Others;	Androgen Receptor;	0.87	10 Gy	PHC-180519	-0.02	-0.02	-0.1	-0.1	-0.09	-0.09	-0.01	-0.01	0.15	0.15	-0.05	-0.05	-0.13	-0.13	0.07	0.07	-0.14	-0.14	0.04	0.04	0.1	0.1	-0.08	-0.08
NUCC-0050834	CDD-2611737	17α-Methyltestosterone, CC1_CPD000058528, MCE_HY-A0121	Others;	Androgen Receptor;	0.81	0 Gy	PKC-180628	-0.02	-0.02	-0.1	-0.1	-0.09	-0.09	-0.01	-0.01	0.15	0.15	-0.05	-0.05	-0.13	-0.13	0.07	0.07	-0.14	-0.14	0.04	0.04	0.1	0.1	-0.08	-0.08
NUCC-0050834	CDD-2611737	17α-Methyltestosterone, CC1_CPD000058528, MCE_HY-A0121	Others;	Androgen Receptor;	0.82	10 Gy	PKC-180628	-0.02	-0.02	-0.1	-0.1	-0.09	-0.09	-0.01	-0.01	0.15	0.15	-0.05	-0.05	-0.13	-0.13	0.07	0.07	-0.14	-0.14	0.04	0.04	0.1	0.1	-0.08	-0.08
NUCC-0050837	CDD-2908276	Atomoxetine (hydrochloride), CC1_CPD000469177, MCE_HY-17385	Others;	Others;	1.05	0 Gy	PHC-180519	0.01	0.01	-0.05	-0.05	-0.19	-0.19	-0.13	-0.13	-0.06	-0.06	0.04	0.04	0.11	0.11	0.01	0.01	0.1	0.1	-0.02	-0.02	-0.14	-0.14	-0.02	-0.02
NUCC-0050837	CDD-2908276	Atomoxetine (hydrochloride), CC1_CPD000469177, MCE_HY-17385	Others;	Others;	1.03	10 Gy	PHC-180519	0.01	0.01	-0.05	-0.05	-0.19	-0.19	-0.13	-0.13	-0.06	-0.06	0.04	0.04	0.11	0.11	0.01	0.01	0.1	0.1	-0.02	-0.02	-0.14	-0.14	-0.02	-0.02
NUCC-0050837	CDD-2908276	Atomoxetine (hydrochloride), CC1_CPD000469177, MCE_HY-17385	Others;	Others;	0.99	0 Gy	PKC-180628	0.01	0.01	-0.05	-0.05	-0.19	-0.19	-0.13	-0.13	-0.06	-0.06	0.04	0.04	0.11	0.11	0.01	0.01	0.1	0.1	-0.02	-0.02	-0.14	-0.14	-0.02	-0.02
NUCC-0050837	CDD-2908276	Atomoxetine (hydrochloride), CC1_CPD000469177, MCE_HY-17385	Others;	Others;	0.9	10 Gy	PKC-180628	0.01	0.01	-0.05	-0.05	-0.19	-0.19	-0.13	-0.13	-0.06	-0.06	0.04	0.04	0.11	0.11	0.01	0.01	0.1	0.1	-0.02	-0.02	-0.14	-0.14	-0.02	-0.02
NUCC-0050841	CDD-2901141	CC1_CPD000012114, MCE_HY-B0534, Moclobemide	Others;	Others;	1.31	0 Gy	PHC-180519	-0.02	-0.02	-0.37	-0.37	-0.36	-0.36	-0.01	-0.01	-0.11	-0.11	-0.03	-0.03	0.12	0.12	0.04	0.04	0.16	0.16	0	0	-0.16	-0.16	0	0
NUCC-0050841	CDD-2901141	CC1_CPD000012114, MCE_HY-B0534, Moclobemide	Others;	Others;	0.97	10 Gy	PHC-180519	-0.02	-0.02	-0.37	-0.37	-0.36	-0.36	-0.01	-0.01	-0.11	-0.11	-0.03	-0.03	0.12	0.12	0.04	0.04	0.16	0.16	0	0	-0.16	-0.16	0	0
NUCC-0050841	CDD-2901141	CC1_CPD000012114, MCE_HY-B0534, Moclobemide	Others;	Others;	1.25	0 Gy	PKC-180628	-0.02	-0.02	-0.37	-0.37	-0.36	-0.36	-0.01	-0.01	-0.11	-0.11	-0.03	-0.03	0.12	0.12	0.04	0.04	0.16	0.16	0	0	-0.16	-0.16	0	0
NUCC-0050841	CDD-2901141	CC1_CPD000012114, MCE_HY-B0534, Moclobemide	Others;	Others;	0.89	10 Gy	PKC-180628	-0.02	-0.02	-0.37	-0.37	-0.36	-0.36	-0.01	-0.01	-0.11	-0.11	-0.03	-0.03	0.12	0.12	0.04	0.04	0.16	0.16	0	0	-0.16	-0.16	0	0
NUCC-0050843	CDD-2611676	CC1_CPD000466331, MCE_HY-17372, Rofecoxib, SPC_01504235	Immunology/Inflammation;	COX;	1.06	0 Gy	PHC-180519	-0.02	-0.02	-0.02	-0.02	-0.12	-0.12	-0.12	-0.12	0.03	0.03	-0.03	-0.03	-0.2	-0.2	-0.14	-0.14	-0.03	-0.03	0.05	0.05	0.27	0.27	0.19	0.19
NUCC-0050843	CDD-2611676	CC1_CPD000466331, MCE_HY-17372, Rofecoxib, SPC_01504235	Immunology/Inflammation;	COX;	1.04	10 Gy	PHC-180519	-0.02	-0.02	-0.02	-0.02	-0.12	-0.12	-0.12	-0.12	0.03	0.03	-0.03	-0.03	-0.2	-0.2	-0.14	-0.14	-0.03	-0.03	0.05	0.05	0.27	0.27	0.19	0.19
NUCC-0050843	CDD-2611676	CC1_CPD000466331, MCE_HY-17372, Rofecoxib, SPC_01504235	Immunology/Inflammation;	COX;	0.93	0 Gy	PKC-180628	-0.02	-0.02	-0.02	-0.02	-0.12	-0.12	-0.12	-0.12	0.03	0.03	-0.03	-0.03	-0.2	-0.2	-0.14	-0.14	-0.03	-0.03	0.05	0.05	0.27	0.27	0.19	0.19
NUCC-0050843	CDD-2611676	CC1_CPD000466331, MCE_HY-17372, Rofecoxib, SPC_01504235	Immunology/Inflammation;	COX;	0.9	10 Gy	PKC-180628	-0.02	-0.02	-0.02	-0.02	-0.12	-0.12	-0.12	-0.12	0.03	0.03	-0.03	-0.03	-0.2	-0.2	-0.14	-0.14	-0.03	-0.03	0.05	0.05	0.27	0.27	0.19	0.19
NUCC-0050844	CDD-2652658	(¡À)-Bisoprolol (hemifumarate), CC1_CPD000471619, MCE_HY-B0076, SPC_01505704	GPCR/G protein;	Adrenergic Receptor;	1.1	0 Gy	PHC-180519	0.06	0.06	-0.02	-0.02	-0.1	-0.1	-0.02	-0.02	0	0	-0.11	-0.11	-0.05	-0.05	0.06	0.06	0	0	0.17	0.17	0.07	0.07	-0.1	-0.1
NUCC-0050844	CDD-2652658	(¡À)-Bisoprolol (hemifumarate), CC1_CPD000471619, MCE_HY-B0076, SPC_01505704	GPCR/G protein;	Adrenergic Receptor;	0.95	10 Gy	PHC-180519	0.06	0.06	-0.02	-0.02	-0.1	-0.1	-0.02	-0.02	0	0	-0.11	-0.11	-0.05	-0.05	0.06	0.06	0	0	0.17	0.17	0.07	0.07	-0.1	-0.1
NUCC-0050844	CDD-2652658	(¡À)-Bisoprolol (hemifumarate), CC1_CPD000471619, MCE_HY-B0076, SPC_01505704	GPCR/G protein;	Adrenergic Receptor;	0.75	0 Gy	PKC-180628	0.06	0.06	-0.02	-0.02	-0.1	-0.1	-0.02	-0.02	0	0	-0.11	-0.11	-0.05	-0.05	0.06	0.06	0	0	0.17	0.17	0.07	0.07	-0.1	-0.1
NUCC-0050844	CDD-2652658	(¡À)-Bisoprolol (hemifumarate), CC1_CPD000471619, MCE_HY-B0076, SPC_01505704	GPCR/G protein;	Adrenergic Receptor;	0.91	10 Gy	PKC-180628	0.06	0.06	-0.02	-0.02	-0.1	-0.1	-0.02	-0.02	0	0	-0.11	-0.11	-0.05	-0.05	0.06	0.06	0	0	0.17	0.17	0.07	0.07	-0.1	-0.1
NUCC-0050845	CDD-2611966	CC1_CPD000466334, Ezetimibe, MCE_HY-17376	Others;	Others;	2.13	0 Gy	PHC-180519	-0.07	-0.07	-0.45	-0.45	-0.13	-0.13	0.25	0.25	-0.03	-0.03	-0.23	-0.23	0.01	0.01	0.21	0.21	0.01	0.01	0.25	0.25	0.02	0.02	-0.22	-0.22
NUCC-0050845	CDD-2611966	CC1_CPD000466334, Ezetimibe, MCE_HY-17376	Others;	Others;	1.24	10 Gy	PHC-180519	-0.07	-0.07	-0.45	-0.45	-0.13	-0.13	0.25	0.25	-0.03	-0.03	-0.23	-0.23	0.01	0.01	0.21	0.21	0.01	0.01	0.25	0.25	0.02	0.02	-0.22	-0.22
NUCC-0050845	CDD-2611966	CC1_CPD000466334, Ezetimibe, MCE_HY-17376	Others;	Others;	1.83	0 Gy	PKC-180628	-0.07	-0.07	-0.45	-0.45	-0.13	-0.13	0.25	0.25	-0.03	-0.03	-0.23	-0.23	0.01	0.01	0.21	0.21	0.01	0.01	0.25	0.25	0.02	0.02	-0.22	-0.22
NUCC-0050845	CDD-2611966	CC1_CPD000466334, Ezetimibe, MCE_HY-17376	Others;	Others;	1.81	10 Gy	PKC-180628	-0.07	-0.07	-0.45	-0.45	-0.13	-0.13	0.25	0.25	-0.03	-0.03	-0.23	-0.23	0.01	0.01	0.21	0.21	0.01	0.01	0.25	0.25	0.02	0.02	-0.22	-0.22
NUCC-0050846	CDD-2612167	CC1_CPD000469176, MCE_HY-B0696A, Tiagabine (hydrochloride)	Others;	Others;	1.14	0 Gy	PHC-180519	0.03	0.03	-0.2	-0.2	-0.31	-0.31	-0.08	-0.08	-0.03	-0.03	0.01	0.01	0.09	0.09	0.05	0.05	0.05	0.05	0	0	-0.09	-0.09	-0.04	-0.04
NUCC-0050846	CDD-2612167	CC1_CPD000469176, MCE_HY-B0696A, Tiagabine (hydrochloride)	Others;	Others;	0.92	10 Gy	PHC-180519	0.03	0.03	-0.2	-0.2	-0.31	-0.31	-0.08	-0.08	-0.03	-0.03	0.01	0.01	0.09	0.09	0.05	0.05	0.05	0.05	0	0	-0.09	-0.09	-0.04	-0.04
NUCC-0050846	CDD-2612167	CC1_CPD000469176, MCE_HY-B0696A, Tiagabine (hydrochloride)	Others;	Others;	0.8	0 Gy	PKC-180628	0.03	0.03	-0.2	-0.2	-0.31	-0.31	-0.08	-0.08	-0.03	-0.03	0.01	0.01	0.09	0.09	0.05	0.05	0.05	0.05	0	0	-0.09	-0.09	-0.04	-0.04
NUCC-0050846	CDD-2612167	CC1_CPD000469176, MCE_HY-B0696A, Tiagabine (hydrochloride)	Others;	Others;	0.84	10 Gy	PKC-180628	0.03	0.03	-0.2	-0.2	-0.31	-0.31	-0.08	-0.08	-0.03	-0.03	0.01	0.01	0.09	0.09	0.05	0.05	0.05	0.05	0	0	-0.09	-0.09	-0.04	-0.04
NUCC-0050847	CDD-2658112	CC1_CPD000466355, Idarubicin (hydrochloride), MCE_HY-17381	Cell Cycle/DNA Damage;	Topoisomerase;	4.17	0 Gy	PHC-180519	0.01	0.01	-0.61	-0.61	2.11	2.11	2.73	2.73	0.38	0.38	-0.19	-0.19	-0.61	-0.61	-0.04	-0.04	-0.01	-0.01	0.13	0.13	0.18	0.18	0.04	0.04
NUCC-0050847	CDD-2658112	CC1_CPD000466355, Idarubicin (hydrochloride), MCE_HY-17381	Cell Cycle/DNA Damage;	Topoisomerase;	2.68	10 Gy	PHC-180519	0.01	0.01	-0.61	-0.61	2.11	2.11	2.73	2.73	0.38	0.38	-0.19	-0.19	-0.61	-0.61	-0.04	-0.04	-0.01	-0.01	0.13	0.13	0.18	0.18	0.04	0.04
NUCC-0050847	CDD-2658112	CC1_CPD000466355, Idarubicin (hydrochloride), MCE_HY-17381	Cell Cycle/DNA Damage;	Topoisomerase;	1.83	0 Gy	PKC-180628	0.01	0.01	-0.61	-0.61	2.11	2.11	2.73	2.73	0.38	0.38	-0.19	-0.19	-0.61	-0.61	-0.04	-0.04	-0.01	-0.01	0.13	0.13	0.18	0.18	0.04	0.04
NUCC-0050847	CDD-2658112	CC1_CPD000466355, Idarubicin (hydrochloride), MCE_HY-17381	Cell Cycle/DNA Damage;	Topoisomerase;	3.94	10 Gy	PKC-180628	0.01	0.01	-0.61	-0.61	2.11	2.11	2.73	2.73	0.38	0.38	-0.19	-0.19	-0.61	-0.61	-0.04	-0.04	-0.01	-0.01	0.13	0.13	0.18	0.18	0.04	0.04
NUCC-0050848	CDD-2657412	CC1_CPD000466360, Flubendazole, MCE_HY-B0294	Anti-infection;	Antiparasitic;	1.71	0 Gy	PHC-180519	-0.43	-0.43	-0.8	-0.8	0.08	0.08	0.45	0.45	-0.05	-0.05	-0.04	-0.04	-0.11	-0.11	-0.12	-0.12	0.08	0.08	0.09	0.09	0.2	0.2	0.19	0.19
NUCC-0050848	CDD-2657412	CC1_CPD000466360, Flubendazole, MCE_HY-B0294	Anti-infection;	Antiparasitic;	1.07	10 Gy	PHC-180519	-0.43	-0.43	-0.8	-0.8	0.08	0.08	0.45	0.45	-0.05	-0.05	-0.04	-0.04	-0.11	-0.11	-0.12	-0.12	0.08	0.08	0.09	0.09	0.2	0.2	0.19	0.19
NUCC-0050848	CDD-2657412	CC1_CPD000466360, Flubendazole, MCE_HY-B0294	Anti-infection;	Antiparasitic;	1.32	0 Gy	PKC-180628	-0.43	-0.43	-0.8	-0.8	0.08	0.08	0.45	0.45	-0.05	-0.05	-0.04	-0.04	-0.11	-0.11	-0.12	-0.12	0.08	0.08	0.09	0.09	0.2	0.2	0.19	0.19
NUCC-0050848	CDD-2657412	CC1_CPD000466360, Flubendazole, MCE_HY-B0294	Anti-infection;	Antiparasitic;	1.14	10 Gy	PKC-180628	-0.43	-0.43	-0.8	-0.8	0.08	0.08	0.45	0.45	-0.05	-0.05	-0.04	-0.04	-0.11	-0.11	-0.12	-0.12	0.08	0.08	0.09	0.09	0.2	0.2	0.19	0.19
NUCC-0050850	CDD-2801184	CC1_CPD000469208, MCE_HY-17425A, SPC_01505368, Valacyclovir (hydrochloride)	Anti-infection;	HSV;	1.18	0 Gy	PHC-180519	-0.11	-0.11	-0.14	-0.14	-0.24	-0.24	-0.21	-0.21	-0.04	-0.04	-0.05	-0.05	0	0	0.01	0.01	-0.01	-0.01	0	0	-0.01	-0.01	-0.02	-0.02
NUCC-0050850	CDD-2801184	CC1_CPD000469208, MCE_HY-17425A, SPC_01505368, Valacyclovir (hydrochloride)	Anti-infection;	HSV;	0.99	10 Gy	PHC-180519	-0.11	-0.11	-0.14	-0.14	-0.24	-0.24	-0.21	-0.21	-0.04	-0.04	-0.05	-0.05	0	0	0.01	0.01	-0.01	-0.01	0	0	-0.01	-0.01	-0.02	-0.02
NUCC-0050850	CDD-2801184	CC1_CPD000469208, MCE_HY-17425A, SPC_01505368, Valacyclovir (hydrochloride)	Anti-infection;	HSV;	0.86	0 Gy	PKC-180628	-0.11	-0.11	-0.14	-0.14	-0.24	-0.24	-0.21	-0.21	-0.04	-0.04	-0.05	-0.05	0	0	0.01	0.01	-0.01	-0.01	0	0	-0.01	-0.01	-0.02	-0.02
NUCC-0050850	CDD-2801184	CC1_CPD000469208, MCE_HY-17425A, SPC_01505368, Valacyclovir (hydrochloride)	Anti-infection;	HSV;	0.71	10 Gy	PKC-180628	-0.11	-0.11	-0.14	-0.14	-0.24	-0.24	-0.21	-0.21	-0.04	-0.04	-0.05	-0.05	0	0	0.01	0.01	-0.01	-0.01	0	0	-0.01	-0.01	-0.02	-0.02
NUCC-0050851	CDD-2624398	CC1_CPD000466382, Clarithromycin, MCE_HY-17508, SPC_01504231	Anti-infection; Metabolism/Protease;	Antibacterial; Cytochrome P450 ;	0.84	0 Gy	PHC-180519	-0.06	-0.06	-0.33	-0.33	0.01	0.01	0.28	0.28	-0.07	-0.07	0.07	0.07	0.18	0.18	0.04	0.04	0.07	0.07	-0.1	-0.1	-0.17	-0.17	0	0
NUCC-0050851	CDD-2624398	CC1_CPD000466382, Clarithromycin, MCE_HY-17508, SPC_01504231	Anti-infection; Metabolism/Protease;	Antibacterial; Cytochrome P450 ;	0.6	10 Gy	PHC-180519	-0.06	-0.06	-0.33	-0.33	0.01	0.01	0.28	0.28	-0.07	-0.07	0.07	0.07	0.18	0.18	0.04	0.04	0.07	0.07	-0.1	-0.1	-0.17	-0.17	0	0
NUCC-0050851	CDD-2624398	CC1_CPD000466382, Clarithromycin, MCE_HY-17508, SPC_01504231	Anti-infection; Metabolism/Protease;	Antibacterial; Cytochrome P450 ;	0.98	0 Gy	PKC-180628	-0.06	-0.06	-0.33	-0.33	0.01	0.01	0.28	0.28	-0.07	-0.07	0.07	0.07	0.18	0.18	0.04	0.04	0.07	0.07	-0.1	-0.1	-0.17	-0.17	0	0
NUCC-0050851	CDD-2624398	CC1_CPD000466382, Clarithromycin, MCE_HY-17508, SPC_01504231	Anti-infection; Metabolism/Protease;	Antibacterial; Cytochrome P450 ;	0.83	10 Gy	PKC-180628	-0.06	-0.06	-0.33	-0.33	0.01	0.01	0.28	0.28	-0.07	-0.07	0.07	0.07	0.18	0.18	0.04	0.04	0.07	0.07	-0.1	-0.1	-0.17	-0.17	0	0
NUCC-0050853	CDD-2659866	CC1_CPD000471622, MCE_HY-B0380A, SPC_01505011, Trimebutine (maleate)	GPCR/G protein; Neuronal Signaling;	Opioid Receptor;	5.26	0 Gy	PHC-180519	-0.13	-0.13	-1.28	-1.28	-2.19	-2.19	-1.04	-1.04	-0.03	-0.03	-0.12	-0.12	-0.56	-0.56	-0.47	-0.47	0.01	0.01	0.04	0.04	0.5	0.5	0.47	0.47
NUCC-0050853	CDD-2659866	CC1_CPD000471622, MCE_HY-B0380A, SPC_01505011, Trimebutine (maleate)	GPCR/G protein; Neuronal Signaling;	Opioid Receptor;	3	10 Gy	PHC-180519	-0.13	-0.13	-1.28	-1.28	-2.19	-2.19	-1.04	-1.04	-0.03	-0.03	-0.12	-0.12	-0.56	-0.56	-0.47	-0.47	0.01	0.01	0.04	0.04	0.5	0.5	0.47	0.47
NUCC-0050853	CDD-2659866	CC1_CPD000471622, MCE_HY-B0380A, SPC_01505011, Trimebutine (maleate)	GPCR/G protein; Neuronal Signaling;	Opioid Receptor;	1.14	0 Gy	PKC-180628	-0.13	-0.13	-1.28	-1.28	-2.19	-2.19	-1.04	-1.04	-0.03	-0.03	-0.12	-0.12	-0.56	-0.56	-0.47	-0.47	0.01	0.01	0.04	0.04	0.5	0.5	0.47	0.47
NUCC-0050853	CDD-2659866	CC1_CPD000471622, MCE_HY-B0380A, SPC_01505011, Trimebutine (maleate)	GPCR/G protein; Neuronal Signaling;	Opioid Receptor;	1.14	10 Gy	PKC-180628	-0.13	-0.13	-1.28	-1.28	-2.19	-2.19	-1.04	-1.04	-0.03	-0.03	-0.12	-0.12	-0.56	-0.56	-0.47	-0.47	0.01	0.01	0.04	0.04	0.5	0.5	0.47	0.47
NUCC-0050854	CDD-2926019	CC1_CPD000238198, MCE_HY-B1903, Mestanolone	Others;	Androgen Receptor;	1.04	0 Gy	PHC-180519	0.13	0.13	0	0	-0.27	-0.27	-0.14	-0.14	0.04	0.04	-0.06	-0.06	0.06	0.06	0.16	0.16	-0.02	-0.02	0.1	0.1	-0.1	-0.1	-0.22	-0.22
NUCC-0050854	CDD-2926019	CC1_CPD000238198, MCE_HY-B1903, Mestanolone	Others;	Androgen Receptor;	0.93	10 Gy	PHC-180519	0.13	0.13	0	0	-0.27	-0.27	-0.14	-0.14	0.04	0.04	-0.06	-0.06	0.06	0.06	0.16	0.16	-0.02	-0.02	0.1	0.1	-0.1	-0.1	-0.22	-0.22
NUCC-0050854	CDD-2926019	CC1_CPD000238198, MCE_HY-B1903, Mestanolone	Others;	Androgen Receptor;	0.95	0 Gy	PKC-180628	0.13	0.13	0	0	-0.27	-0.27	-0.14	-0.14	0.04	0.04	-0.06	-0.06	0.06	0.06	0.16	0.16	-0.02	-0.02	0.1	0.1	-0.1	-0.1	-0.22	-0.22
NUCC-0050854	CDD-2926019	CC1_CPD000238198, MCE_HY-B1903, Mestanolone	Others;	Androgen Receptor;	1	10 Gy	PKC-180628	0.13	0.13	0	0	-0.27	-0.27	-0.14	-0.14	0.04	0.04	-0.06	-0.06	0.06	0.06	0.16	0.16	-0.02	-0.02	0.1	0.1	-0.1	-0.1	-0.22	-0.22
NUCC-0050857	CDD-2713985	CC1_CPD000149359, MCE_HY-B1118, SPC_01505304, Secnidazole	Anti-infection;	Antiparasitic;	0.92	0 Gy	PHC-180519	0.01	0.01	0.14	0.14	0.02	0.02	-0.11	-0.11	-0.13	-0.13	0.01	0.01	0.23	0.23	0.09	0.09	0.16	0.16	-0.01	-0.01	-0.24	-0.24	-0.07	-0.07
NUCC-0050857	CDD-2713985	CC1_CPD000149359, MCE_HY-B1118, SPC_01505304, Secnidazole	Anti-infection;	Antiparasitic;	0.94	10 Gy	PHC-180519	0.01	0.01	0.14	0.14	0.02	0.02	-0.11	-0.11	-0.13	-0.13	0.01	0.01	0.23	0.23	0.09	0.09	0.16	0.16	-0.01	-0.01	-0.24	-0.24	-0.07	-0.07
NUCC-0050857	CDD-2713985	CC1_CPD000149359, MCE_HY-B1118, SPC_01505304, Secnidazole	Anti-infection;	Antiparasitic;	1.17	0 Gy	PKC-180628	0.01	0.01	0.14	0.14	0.02	0.02	-0.11	-0.11	-0.13	-0.13	0.01	0.01	0.23	0.23	0.09	0.09	0.16	0.16	-0.01	-0.01	-0.24	-0.24	-0.07	-0.07
NUCC-0050857	CDD-2713985	CC1_CPD000149359, MCE_HY-B1118, SPC_01505304, Secnidazole	Anti-infection;	Antiparasitic;	1.07	10 Gy	PKC-180628	0.01	0.01	0.14	0.14	0.02	0.02	-0.11	-0.11	-0.13	-0.13	0.01	0.01	0.23	0.23	0.09	0.09	0.16	0.16	-0.01	-0.01	-0.24	-0.24	-0.07	-0.07
NUCC-0050859	CDD-2612046	CC1_CPD000466372, MCE_HY-B0422, Nateglinide	Others;	Others;	1.07	0 Gy	PHC-180519	-0.03	-0.03	-0.04	-0.04	-0.17	-0.17	-0.16	-0.16	0.02	0.02	0.03	0.03	0.03	0.03	0.02	0.02	-0.01	-0.01	-0.01	-0.01	-0.06	-0.06	-0.06	-0.06
NUCC-0050859	CDD-2612046	CC1_CPD000466372, MCE_HY-B0422, Nateglinide	Others;	Others;	1.02	10 Gy	PHC-180519	-0.03	-0.03	-0.04	-0.04	-0.17	-0.17	-0.16	-0.16	0.02	0.02	0.03	0.03	0.03	0.03	0.02	0.02	-0.01	-0.01	-0.01	-0.01	-0.06	-0.06	-0.06	-0.06
NUCC-0050859	CDD-2612046	CC1_CPD000466372, MCE_HY-B0422, Nateglinide	Others;	Others;	1.01	0 Gy	PKC-180628	-0.03	-0.03	-0.04	-0.04	-0.17	-0.17	-0.16	-0.16	0.02	0.02	0.03	0.03	0.03	0.03	0.02	0.02	-0.01	-0.01	-0.01	-0.01	-0.06	-0.06	-0.06	-0.06
NUCC-0050859	CDD-2612046	CC1_CPD000466372, MCE_HY-B0422, Nateglinide	Others;	Others;	0.95	10 Gy	PKC-180628	-0.03	-0.03	-0.04	-0.04	-0.17	-0.17	-0.16	-0.16	0.02	0.02	0.03	0.03	0.03	0.03	0.02	0.02	-0.01	-0.01	-0.01	-0.01	-0.06	-0.06	-0.06	-0.06
NUCC-0050860	CDD-2612798	CC1_CPD000058691, MCE_HY-13676, Megestrol (Acetate), ONC7_NSC71423, ONC9_NSC71423	Others;	Progesterone Receptor;	1.1	0 Gy	PHC-180519	0.12	0.12	-0.03	-0.03	-0.23	-0.23	-0.08	-0.08	0.07	0.07	-0.03	-0.03	-0.01	-0.01	0.09	0.09	-0.08	-0.08	0	0	0	0	-0.08	-0.08
NUCC-0050860	CDD-2612798	CC1_CPD000058691, MCE_HY-13676, Megestrol (Acetate), ONC7_NSC71423, ONC9_NSC71423	Others;	Progesterone Receptor;	1.05	10 Gy	PHC-180519	0.12	0.12	-0.03	-0.03	-0.23	-0.23	-0.08	-0.08	0.07	0.07	-0.03	-0.03	-0.01	-0.01	0.09	0.09	-0.08	-0.08	0	0	0	0	-0.08	-0.08
NUCC-0050860	CDD-2612798	CC1_CPD000058691, MCE_HY-13676, Megestrol (Acetate), ONC7_NSC71423, ONC9_NSC71423	Others;	Progesterone Receptor;	0.77	0 Gy	PKC-180628	0.12	0.12	-0.03	-0.03	-0.23	-0.23	-0.08	-0.08	0.07	0.07	-0.03	-0.03	-0.01	-0.01	0.09	0.09	-0.08	-0.08	0	0	0	0	-0.08	-0.08
NUCC-0050860	CDD-2612798	CC1_CPD000058691, MCE_HY-13676, Megestrol (Acetate), ONC7_NSC71423, ONC9_NSC71423	Others;	Progesterone Receptor;	0.92	10 Gy	PKC-180628	0.12	0.12	-0.03	-0.03	-0.23	-0.23	-0.08	-0.08	0.07	0.07	-0.03	-0.03	-0.01	-0.01	0.09	0.09	-0.08	-0.08	0	0	0	0	-0.08	-0.08
NUCC-0050862	CDD-2654089	CC1_CPD000466377, MCE_HY-14164, SPC_01505906, Zileuton	Metabolism/Protease;	5-Lipoxygenase;	0.9	0 Gy	PHC-180519	0.25	0.25	-0.05	-0.05	-0.23	-0.23	0.07	0.07	0.25	0.25	0.08	0.08	-0.08	-0.08	0.09	0.09	-0.3	-0.3	-0.13	-0.13	0.08	0.08	-0.09	-0.09
NUCC-0050862	CDD-2654089	CC1_CPD000466377, MCE_HY-14164, SPC_01505906, Zileuton	Metabolism/Protease;	5-Lipoxygenase;	0.96	10 Gy	PHC-180519	0.25	0.25	-0.05	-0.05	-0.23	-0.23	0.07	0.07	0.25	0.25	0.08	0.08	-0.08	-0.08	0.09	0.09	-0.3	-0.3	-0.13	-0.13	0.08	0.08	-0.09	-0.09
NUCC-0050862	CDD-2654089	CC1_CPD000466377, MCE_HY-14164, SPC_01505906, Zileuton	Metabolism/Protease;	5-Lipoxygenase;	0.77	0 Gy	PKC-180628	0.25	0.25	-0.05	-0.05	-0.23	-0.23	0.07	0.07	0.25	0.25	0.08	0.08	-0.08	-0.08	0.09	0.09	-0.3	-0.3	-0.13	-0.13	0.08	0.08	-0.09	-0.09
NUCC-0050862	CDD-2654089	CC1_CPD000466377, MCE_HY-14164, SPC_01505906, Zileuton	Metabolism/Protease;	5-Lipoxygenase;	1.13	10 Gy	PKC-180628	0.25	0.25	-0.05	-0.05	-0.23	-0.23	0.07	0.07	0.25	0.25	0.08	0.08	-0.08	-0.08	0.09	0.09	-0.3	-0.3	-0.13	-0.13	0.08	0.08	-0.09	-0.09
NUCC-0050866	CDD-2611976	CC1_CPD000466375, Famciclovir, MCE_HY-17426, SPC_01505201	Anti-infection;	HSV;	1.21	0 Gy	PHC-180519	-0.08	-0.08	-0.33	-0.33	-0.12	-0.12	0.13	0.13	-0.12	-0.12	-0.13	-0.13	-0.01	-0.01	0	0	0.1	0.1	0.2	0.2	0.04	0.04	-0.06	-0.06
NUCC-0050866	CDD-2611976	CC1_CPD000466375, Famciclovir, MCE_HY-17426, SPC_01505201	Anti-infection;	HSV;	0.76	10 Gy	PHC-180519	-0.08	-0.08	-0.33	-0.33	-0.12	-0.12	0.13	0.13	-0.12	-0.12	-0.13	-0.13	-0.01	-0.01	0	0	0.1	0.1	0.2	0.2	0.04	0.04	-0.06	-0.06
NUCC-0050866	CDD-2611976	CC1_CPD000466375, Famciclovir, MCE_HY-17426, SPC_01505201	Anti-infection;	HSV;	1	0 Gy	PKC-180628	-0.08	-0.08	-0.33	-0.33	-0.12	-0.12	0.13	0.13	-0.12	-0.12	-0.13	-0.13	-0.01	-0.01	0	0	0.1	0.1	0.2	0.2	0.04	0.04	-0.06	-0.06
NUCC-0050866	CDD-2611976	CC1_CPD000466375, Famciclovir, MCE_HY-17426, SPC_01505201	Anti-infection;	HSV;	0.79	10 Gy	PKC-180628	-0.08	-0.08	-0.33	-0.33	-0.12	-0.12	0.13	0.13	-0.12	-0.12	-0.13	-0.13	-0.01	-0.01	0	0	0.1	0.1	0.2	0.2	0.04	0.04	-0.06	-0.06
NUCC-0050868	CDD-2611434	Alosetron (Hydrochloride), CC1_CPD000469211, MCE_HY-70050C	GPCR/G protein; Neuronal Signaling;	5-HT Receptor;	0.85	0 Gy	PHC-180519	0.14	0.14	0.07	0.07	-0.12	-0.12	-0.05	-0.05	-0.07	-0.07	0.21	0.21	0.14	0.14	-0.14	-0.14	0.03	0.03	-0.24	-0.24	-0.16	-0.16	0.11	0.11
NUCC-0050868	CDD-2611434	Alosetron (Hydrochloride), CC1_CPD000469211, MCE_HY-70050C	GPCR/G protein; Neuronal Signaling;	5-HT Receptor;	1.14	10 Gy	PHC-180519	0.14	0.14	0.07	0.07	-0.12	-0.12	-0.05	-0.05	-0.07	-0.07	0.21	0.21	0.14	0.14	-0.14	-0.14	0.03	0.03	-0.24	-0.24	-0.16	-0.16	0.11	0.11
NUCC-0050868	CDD-2611434	Alosetron (Hydrochloride), CC1_CPD000469211, MCE_HY-70050C	GPCR/G protein; Neuronal Signaling;	5-HT Receptor;	0.69	0 Gy	PKC-180628	0.14	0.14	0.07	0.07	-0.12	-0.12	-0.05	-0.05	-0.07	-0.07	0.21	0.21	0.14	0.14	-0.14	-0.14	0.03	0.03	-0.24	-0.24	-0.16	-0.16	0.11	0.11
NUCC-0050868	CDD-2611434	Alosetron (Hydrochloride), CC1_CPD000469211, MCE_HY-70050C	GPCR/G protein; Neuronal Signaling;	5-HT Receptor;	0.77	10 Gy	PKC-180628	0.14	0.14	0.07	0.07	-0.12	-0.12	-0.05	-0.05	-0.07	-0.07	0.21	0.21	0.14	0.14	-0.14	-0.14	0.03	0.03	-0.24	-0.24	-0.16	-0.16	0.11	0.11
NUCC-0050874	CDD-2611816	CC1_CPD000466381, MCE_HY-B0481, Miglitol	Others;	Others;	1	0 Gy	PHC-180519	-0.03	-0.03	0.05	0.05	-0.09	-0.09	-0.17	-0.17	-0.07	-0.07	0.01	0.01	0.11	0.11	0.03	0.03	0.07	0.07	0.01	0.01	-0.1	-0.1	-0.04	-0.04
NUCC-0050874	CDD-2611816	CC1_CPD000466381, MCE_HY-B0481, Miglitol	Others;	Others;	1.03	10 Gy	PHC-180519	-0.03	-0.03	0.05	0.05	-0.09	-0.09	-0.17	-0.17	-0.07	-0.07	0.01	0.01	0.11	0.11	0.03	0.03	0.07	0.07	0.01	0.01	-0.1	-0.1	-0.04	-0.04
NUCC-0050874	CDD-2611816	CC1_CPD000466381, MCE_HY-B0481, Miglitol	Others;	Others;	0.96	0 Gy	PKC-180628	-0.03	-0.03	0.05	0.05	-0.09	-0.09	-0.17	-0.17	-0.07	-0.07	0.01	0.01	0.11	0.11	0.03	0.03	0.07	0.07	0.01	0.01	-0.1	-0.1	-0.04	-0.04
NUCC-0050874	CDD-2611816	CC1_CPD000466381, MCE_HY-B0481, Miglitol	Others;	Others;	0.93	10 Gy	PKC-180628	-0.03	-0.03	0.05	0.05	-0.09	-0.09	-0.17	-0.17	-0.07	-0.07	0.01	0.01	0.11	0.11	0.03	0.03	0.07	0.07	0.01	0.01	-0.1	-0.1	-0.04	-0.04
NUCC-0050875	CDD-2612226	CC1_CPD000466345, MCE_HY-14541, Olanzapine, SPC_01505024	GPCR/G protein; Neuronal Signaling;	5-HT Receptor;	1.22	0 Gy	PHC-180519	-0.01	-0.01	-0.23	-0.23	-0.38	-0.38	-0.16	-0.16	-0.01	-0.01	-0.17	-0.17	-0.03	-0.03	0.13	0.13	-0.02	-0.02	0.17	0.17	0.07	0.07	-0.12	-0.12
NUCC-0050875	CDD-2612226	CC1_CPD000466345, MCE_HY-14541, Olanzapine, SPC_01505024	GPCR/G protein; Neuronal Signaling;	5-HT Receptor;	0.85	10 Gy	PHC-180519	-0.01	-0.01	-0.23	-0.23	-0.38	-0.38	-0.16	-0.16	-0.01	-0.01	-0.17	-0.17	-0.03	-0.03	0.13	0.13	-0.02	-0.02	0.17	0.17	0.07	0.07	-0.12	-0.12
NUCC-0050875	CDD-2612226	CC1_CPD000466345, MCE_HY-14541, Olanzapine, SPC_01505024	GPCR/G protein; Neuronal Signaling;	5-HT Receptor;	0.97	0 Gy	PKC-180628	-0.01	-0.01	-0.23	-0.23	-0.38	-0.38	-0.16	-0.16	-0.01	-0.01	-0.17	-0.17	-0.03	-0.03	0.13	0.13	-0.02	-0.02	0.17	0.17	0.07	0.07	-0.12	-0.12
NUCC-0050875	CDD-2612226	CC1_CPD000466345, MCE_HY-14541, Olanzapine, SPC_01505024	GPCR/G protein; Neuronal Signaling;	5-HT Receptor;	0.77	10 Gy	PKC-180628	-0.01	-0.01	-0.23	-0.23	-0.38	-0.38	-0.16	-0.16	-0.01	-0.01	-0.17	-0.17	-0.03	-0.03	0.13	0.13	-0.02	-0.02	0.17	0.17	0.07	0.07	-0.12	-0.12
NUCC-0050876	CDD-2611923	CC1_CPD000469185, MCE_HY-66011, Moxifloxacin (Hydrochloride)	Anti-infection;	Antibacterial;	0.75	0 Gy	PHC-180519	-0.04	-0.04	0.14	0.14	0.23	0.23	0.05	0.05	-0.03	-0.03	0.02	0.02	-0.02	-0.02	-0.07	-0.07	0.01	0.01	-0.05	-0.05	0.01	0.01	0.07	0.07
NUCC-0050876	CDD-2611923	CC1_CPD000469185, MCE_HY-66011, Moxifloxacin (Hydrochloride)	Anti-infection;	Antibacterial;	0.95	10 Gy	PHC-180519	-0.04	-0.04	0.14	0.14	0.23	0.23	0.05	0.05	-0.03	-0.03	0.02	0.02	-0.02	-0.02	-0.07	-0.07	0.01	0.01	-0.05	-0.05	0.01	0.01	0.07	0.07
NUCC-0050876	CDD-2611923	CC1_CPD000469185, MCE_HY-66011, Moxifloxacin (Hydrochloride)	Anti-infection;	Antibacterial;	1.03	0 Gy	PKC-180628	-0.04	-0.04	0.14	0.14	0.23	0.23	0.05	0.05	-0.03	-0.03	0.02	0.02	-0.02	-0.02	-0.07	-0.07	0.01	0.01	-0.05	-0.05	0.01	0.01	0.07	0.07
NUCC-0050876	CDD-2611923	CC1_CPD000469185, MCE_HY-66011, Moxifloxacin (Hydrochloride)	Anti-infection;	Antibacterial;	0.89	10 Gy	PKC-180628	-0.04	-0.04	0.14	0.14	0.23	0.23	0.05	0.05	-0.03	-0.03	0.02	0.02	-0.02	-0.02	-0.07	-0.07	0.01	0.01	-0.05	-0.05	0.01	0.01	0.07	0.07
NUCC-0050878	CDD-2657618	CC1_CPD000469187, MCE_HY-B0165A, Pravastatin (sodium)	Metabolism/Protease;	HMG-CoA Reductase (HMGCR);	1.82	0 Gy	PHC-180519	0.11	0.11	-1.01	-1.01	-0.91	-0.91	0.21	0.21	-0.03	-0.03	-0.08	-0.08	-0.16	-0.16	-0.11	-0.11	0.08	0.08	0.04	0.04	0.07	0.07	0.11	0.11
NUCC-0050878	CDD-2657618	CC1_CPD000469187, MCE_HY-B0165A, Pravastatin (sodium)	Metabolism/Protease;	HMG-CoA Reductase (HMGCR);	0.71	10 Gy	PHC-180519	0.11	0.11	-1.01	-1.01	-0.91	-0.91	0.21	0.21	-0.03	-0.03	-0.08	-0.08	-0.16	-0.16	-0.11	-0.11	0.08	0.08	0.04	0.04	0.07	0.07	0.11	0.11
NUCC-0050878	CDD-2657618	CC1_CPD000469187, MCE_HY-B0165A, Pravastatin (sodium)	Metabolism/Protease;	HMG-CoA Reductase (HMGCR);	0.64	0 Gy	PKC-180628	0.11	0.11	-1.01	-1.01	-0.91	-0.91	0.21	0.21	-0.03	-0.03	-0.08	-0.08	-0.16	-0.16	-0.11	-0.11	0.08	0.08	0.04	0.04	0.07	0.07	0.11	0.11
NUCC-0050878	CDD-2657618	CC1_CPD000469187, MCE_HY-B0165A, Pravastatin (sodium)	Metabolism/Protease;	HMG-CoA Reductase (HMGCR);	0.7	10 Gy	PKC-180628	0.11	0.11	-1.01	-1.01	-0.91	-0.91	0.21	0.21	-0.03	-0.03	-0.08	-0.08	-0.16	-0.16	-0.11	-0.11	0.08	0.08	0.04	0.04	0.07	0.07	0.11	0.11
NUCC-0050879	CDD-2657592	CC1_CPD000466303, Levetiracetam, MCE_HY-B0106	Others;	Others;	0.95	0 Gy	PHC-180519	-0.07	-0.07	0.02	0.02	0.1	0.1	0.01	0.01	-0.06	-0.06	0.14	0.14	0.22	0.22	0.02	0.02	0.08	0.08	-0.17	-0.17	-0.26	-0.26	-0.01	-0.01
NUCC-0050879	CDD-2657592	CC1_CPD000466303, Levetiracetam, MCE_HY-B0106	Others;	Others;	1.05	10 Gy	PHC-180519	-0.07	-0.07	0.02	0.02	0.1	0.1	0.01	0.01	-0.06	-0.06	0.14	0.14	0.22	0.22	0.02	0.02	0.08	0.08	-0.17	-0.17	-0.26	-0.26	-0.01	-0.01
NUCC-0050879	CDD-2657592	CC1_CPD000466303, Levetiracetam, MCE_HY-B0106	Others;	Others;	1.01	0 Gy	PKC-180628	-0.07	-0.07	0.02	0.02	0.1	0.1	0.01	0.01	-0.06	-0.06	0.14	0.14	0.22	0.22	0.02	0.02	0.08	0.08	-0.17	-0.17	-0.26	-0.26	-0.01	-0.01
NUCC-0050879	CDD-2657592	CC1_CPD000466303, Levetiracetam, MCE_HY-B0106	Others;	Others;	1.02	10 Gy	PKC-180628	-0.07	-0.07	0.02	0.02	0.1	0.1	0.01	0.01	-0.06	-0.06	0.14	0.14	0.22	0.22	0.02	0.02	0.08	0.08	-0.17	-0.17	-0.26	-0.26	-0.01	-0.01
NUCC-0050880	CDD-2626471	CC1_CPD000469167, MCE_HY-14601, Pioglitazone (hydrochloride), SPC_01504401, TMOL_T0214L	Cell Cycle/DNA Damage; NF-KB;	PPAR;	1	0 Gy	PHC-180519	0.14	0.14	-0.09	-0.09	-0.28	-0.28	-0.05	-0.05	-0.1	-0.1	0.12	0.12	-0.05	-0.05	-0.27	-0.27	0.15	0.15	-0.09	-0.09	0.03	0.03	0.27	0.27
NUCC-0050880	CDD-2626471	CC1_CPD000469167, MCE_HY-14601, Pioglitazone (hydrochloride), SPC_01504401, TMOL_T0214L	Cell Cycle/DNA Damage; NF-KB;	PPAR;	1.02	10 Gy	PHC-180519	0.14	0.14	-0.09	-0.09	-0.28	-0.28	-0.05	-0.05	-0.1	-0.1	0.12	0.12	-0.05	-0.05	-0.27	-0.27	0.15	0.15	-0.09	-0.09	0.03	0.03	0.27	0.27
NUCC-0050880	CDD-2626471	CC1_CPD000469167, MCE_HY-14601, Pioglitazone (hydrochloride), SPC_01504401, TMOL_T0214L	Cell Cycle/DNA Damage; NF-KB;	PPAR;	0.59	0 Gy	PKC-180628	0.14	0.14	-0.09	-0.09	-0.28	-0.28	-0.05	-0.05	-0.1	-0.1	0.12	0.12	-0.05	-0.05	-0.27	-0.27	0.15	0.15	-0.09	-0.09	0.03	0.03	0.27	0.27
NUCC-0050880	CDD-2626471	CC1_CPD000469167, MCE_HY-14601, Pioglitazone (hydrochloride), SPC_01504401, TMOL_T0214L	Cell Cycle/DNA Damage; NF-KB;	PPAR;	0.66	10 Gy	PKC-180628	0.14	0.14	-0.09	-0.09	-0.28	-0.28	-0.05	-0.05	-0.1	-0.1	0.12	0.12	-0.05	-0.05	-0.27	-0.27	0.15	0.15	-0.09	-0.09	0.03	0.03	0.27	0.27
NUCC-0050882	CDD-2750450	Argatroban (monohydrate), CC1_CPD000466348, MCE_HY-B0375A	Metabolism/Protease;	Thrombin;	1.31	0 Gy	PHC-180519	0.19	0.19	-0.13	-0.13	-0.2	-0.2	0.12	0.12	0.07	0.07	-0.18	-0.18	-0.21	-0.21	0.04	0.04	-0.14	-0.14	0.19	0.19	0.29	0.29	-0.04	-0.04
NUCC-0050882	CDD-2750450	Argatroban (monohydrate), CC1_CPD000466348, MCE_HY-B0375A	Metabolism/Protease;	Thrombin;	0.96	10 Gy	PHC-180519	0.19	0.19	-0.13	-0.13	-0.2	-0.2	0.12	0.12	0.07	0.07	-0.18	-0.18	-0.21	-0.21	0.04	0.04	-0.14	-0.14	0.19	0.19	0.29	0.29	-0.04	-0.04
NUCC-0050882	CDD-2750450	Argatroban (monohydrate), CC1_CPD000466348, MCE_HY-B0375A	Metabolism/Protease;	Thrombin;	0.74	0 Gy	PKC-180628	0.19	0.19	-0.13	-0.13	-0.2	-0.2	0.12	0.12	0.07	0.07	-0.18	-0.18	-0.21	-0.21	0.04	0.04	-0.14	-0.14	0.19	0.19	0.29	0.29	-0.04	-0.04
NUCC-0050882	CDD-2750450	Argatroban (monohydrate), CC1_CPD000466348, MCE_HY-B0375A	Metabolism/Protease;	Thrombin;	0.99	10 Gy	PKC-180628	0.19	0.19	-0.13	-0.13	-0.2	-0.2	0.12	0.12	0.07	0.07	-0.18	-0.18	-0.21	-0.21	0.04	0.04	-0.14	-0.14	0.19	0.19	0.29	0.29	-0.04	-0.04
NUCC-0050883	CDD-2611480	CC1_CPD000466327, MCE_HY-15762, SPC_01504302, Valdecoxib	Immunology/Inflammation;	COX;	1.14	0 Gy	PHC-180519	0.1	0.1	0.11	0.11	-0.13	-0.13	-0.14	-0.14	0.03	0.03	0.01	0.01	0.05	0.05	0.07	0.07	-0.03	-0.03	0.01	0.01	-0.02	-0.02	-0.06	-0.06
NUCC-0050883	CDD-2611480	CC1_CPD000466327, MCE_HY-15762, SPC_01504302, Valdecoxib	Immunology/Inflammation;	COX;	1.2	10 Gy	PHC-180519	0.1	0.1	0.11	0.11	-0.13	-0.13	-0.14	-0.14	0.03	0.03	0.01	0.01	0.05	0.05	0.07	0.07	-0.03	-0.03	0.01	0.01	-0.02	-0.02	-0.06	-0.06
NUCC-0050883	CDD-2611480	CC1_CPD000466327, MCE_HY-15762, SPC_01504302, Valdecoxib	Immunology/Inflammation;	COX;	0.95	0 Gy	PKC-180628	0.1	0.1	0.11	0.11	-0.13	-0.13	-0.14	-0.14	0.03	0.03	0.01	0.01	0.05	0.05	0.07	0.07	-0.03	-0.03	0.01	0.01	-0.02	-0.02	-0.06	-0.06
NUCC-0050883	CDD-2611480	CC1_CPD000466327, MCE_HY-15762, SPC_01504302, Valdecoxib	Immunology/Inflammation;	COX;	1.05	10 Gy	PKC-180628	0.1	0.1	0.11	0.11	-0.13	-0.13	-0.14	-0.14	0.03	0.03	0.01	0.01	0.05	0.05	0.07	0.07	-0.03	-0.03	0.01	0.01	-0.02	-0.02	-0.06	-0.06
NUCC-0050885	CDD-2613050	CC1_CPD000466304, Finasteride, MCE_HY-13635, TMOL_T0488	Metabolism/Protease;	5 alpha Reductase;	1.37	0 Gy	PHC-180519	0.23	0.23	-0.14	-0.14	-0.46	-0.46	-0.09	-0.09	0.12	0.12	-0.16	-0.16	-0.23	-0.23	0.05	0.05	-0.13	-0.13	0.2	0.2	0.24	0.24	-0.09	-0.09
NUCC-0050885	CDD-2613050	CC1_CPD000466304, Finasteride, MCE_HY-13635, TMOL_T0488	Metabolism/Protease;	5 alpha Reductase;	1	10 Gy	PHC-180519	0.23	0.23	-0.14	-0.14	-0.46	-0.46	-0.09	-0.09	0.12	0.12	-0.16	-0.16	-0.23	-0.23	0.05	0.05	-0.13	-0.13	0.2	0.2	0.24	0.24	-0.09	-0.09
NUCC-0050885	CDD-2613050	CC1_CPD000466304, Finasteride, MCE_HY-13635, TMOL_T0488	Metabolism/Protease;	5 alpha Reductase;	0.7	0 Gy	PKC-180628	0.23	0.23	-0.14	-0.14	-0.46	-0.46	-0.09	-0.09	0.12	0.12	-0.16	-0.16	-0.23	-0.23	0.05	0.05	-0.13	-0.13	0.2	0.2	0.24	0.24	-0.09	-0.09
NUCC-0050885	CDD-2613050	CC1_CPD000466304, Finasteride, MCE_HY-13635, TMOL_T0488	Metabolism/Protease;	5 alpha Reductase;	0.99	10 Gy	PKC-180628	0.23	0.23	-0.14	-0.14	-0.46	-0.46	-0.09	-0.09	0.12	0.12	-0.16	-0.16	-0.23	-0.23	0.05	0.05	-0.13	-0.13	0.2	0.2	0.24	0.24	-0.09	-0.09
NUCC-0050886	CDD-2612255	CC1_CPD000466325, MCE_HY-B0122, SPC_01505801, Topiramate	GPCR/G protein;	mGluR;	1	0 Gy	PHC-180519	-0.01	-0.01	0.34	0.34	0.04	0.04	-0.31	-0.31	0.1	0.1	0.05	0.05	0.05	0.05	0.1	0.1	-0.13	-0.13	-0.04	-0.04	-0.03	-0.03	-0.12	-0.12
NUCC-0050886	CDD-2612255	CC1_CPD000466325, MCE_HY-B0122, SPC_01505801, Topiramate	GPCR/G protein;	mGluR;	1.29	10 Gy	PHC-180519	-0.01	-0.01	0.34	0.34	0.04	0.04	-0.31	-0.31	0.1	0.1	0.05	0.05	0.05	0.05	0.1	0.1	-0.13	-0.13	-0.04	-0.04	-0.03	-0.03	-0.12	-0.12
NUCC-0050886	CDD-2612255	CC1_CPD000466325, MCE_HY-B0122, SPC_01505801, Topiramate	GPCR/G protein;	mGluR;	1.09	0 Gy	PKC-180628	-0.01	-0.01	0.34	0.34	0.04	0.04	-0.31	-0.31	0.1	0.1	0.05	0.05	0.05	0.05	0.1	0.1	-0.13	-0.13	-0.04	-0.04	-0.03	-0.03	-0.12	-0.12
NUCC-0050886	CDD-2612255	CC1_CPD000466325, MCE_HY-B0122, SPC_01505801, Topiramate	GPCR/G protein;	mGluR;	1.26	10 Gy	PKC-180628	-0.01	-0.01	0.34	0.34	0.04	0.04	-0.31	-0.31	0.1	0.1	0.05	0.05	0.05	0.05	0.1	0.1	-0.13	-0.13	-0.04	-0.04	-0.03	-0.03	-0.12	-0.12
NUCC-0050887	CDD-2611686	CC1_CPD000469170, CC1_CPD000471612, MCE_HY-14600, MCE_HY-17386, Rosiglitazone, Rosiglitazone (maleate), SPC_01504263	Cell Cycle/DNA Damage; NF-KB;	PPAR;	1.01	0 Gy	PHC-180519	0.11	0.11	-0.07	-0.07	-0.23	-0.23	-0.05	-0.05	0.03	0.03	-0.13	-0.13	-0.05	-0.05	0.11	0.11	-0.04	-0.04	0.14	0.14	0.03	0.03	-0.15	-0.15
NUCC-0050887	CDD-2611686	CC1_CPD000469170, CC1_CPD000471612, MCE_HY-14600, MCE_HY-17386, Rosiglitazone, Rosiglitazone (maleate), SPC_01504263	Cell Cycle/DNA Damage; NF-KB;	PPAR;	0.8	10 Gy	PHC-180519	0.11	0.11	-0.07	-0.07	-0.23	-0.23	-0.05	-0.05	0.03	0.03	-0.13	-0.13	-0.05	-0.05	0.11	0.11	-0.04	-0.04	0.14	0.14	0.03	0.03	-0.15	-0.15
NUCC-0050887	CDD-2611686	CC1_CPD000469170, CC1_CPD000471612, MCE_HY-14600, MCE_HY-17386, Rosiglitazone, Rosiglitazone (maleate), SPC_01504263	Cell Cycle/DNA Damage; NF-KB;	PPAR;	0.63	0 Gy	PKC-180628	0.11	0.11	-0.07	-0.07	-0.23	-0.23	-0.05	-0.05	0.03	0.03	-0.13	-0.13	-0.05	-0.05	0.11	0.11	-0.04	-0.04	0.14	0.14	0.03	0.03	-0.15	-0.15
NUCC-0050887	CDD-2611686	CC1_CPD000469170, CC1_CPD000471612, MCE_HY-14600, MCE_HY-17386, Rosiglitazone, Rosiglitazone (maleate), SPC_01504263	Cell Cycle/DNA Damage; NF-KB;	PPAR;	0.75	10 Gy	PKC-180628	0.11	0.11	-0.07	-0.07	-0.23	-0.23	-0.05	-0.05	0.03	0.03	-0.13	-0.13	-0.05	-0.05	0.11	0.11	-0.04	-0.04	0.14	0.14	0.03	0.03	-0.15	-0.15
NUCC-0050887	CDD-2611686	CC1_CPD000469170, CC1_CPD000471612, MCE_HY-14600, MCE_HY-17386, Rosiglitazone, Rosiglitazone (maleate), SPC_01504263	Cell Cycle/DNA Damage; NF-KB;	PPAR;	0.98	0 Gy	PHC-180519	0.09	0.09	0.03	0.03	-0.09	-0.09	-0.03	-0.03	0.07	0.07	-0.07	-0.07	0	0	0.14	0.14	-0.04	-0.04	0.05	0.05	-0.03	-0.03	-0.12	-0.12
NUCC-0050887	CDD-2611686	CC1_CPD000469170, CC1_CPD000471612, MCE_HY-14600, MCE_HY-17386, Rosiglitazone, Rosiglitazone (maleate), SPC_01504263	Cell Cycle/DNA Damage; NF-KB;	PPAR;	0.94	10 Gy	PHC-180519	0.09	0.09	0.03	0.03	-0.09	-0.09	-0.03	-0.03	0.07	0.07	-0.07	-0.07	0	0	0.14	0.14	-0.04	-0.04	0.05	0.05	-0.03	-0.03	-0.12	-0.12
NUCC-0050887	CDD-2611686	CC1_CPD000469170, CC1_CPD000471612, MCE_HY-14600, MCE_HY-17386, Rosiglitazone, Rosiglitazone (maleate), SPC_01504263	Cell Cycle/DNA Damage; NF-KB;	PPAR;	0.83	0 Gy	PKC-180628	0.09	0.09	0.03	0.03	-0.09	-0.09	-0.03	-0.03	0.07	0.07	-0.07	-0.07	0	0	0.14	0.14	-0.04	-0.04	0.05	0.05	-0.03	-0.03	-0.12	-0.12
NUCC-0050887	CDD-2611686	CC1_CPD000469170, CC1_CPD000471612, MCE_HY-14600, MCE_HY-17386, Rosiglitazone, Rosiglitazone (maleate), SPC_01504263	Cell Cycle/DNA Damage; NF-KB;	PPAR;	0.95	10 Gy	PKC-180628	0.09	0.09	0.03	0.03	-0.09	-0.09	-0.03	-0.03	0.07	0.07	-0.07	-0.07	0	0	0.14	0.14	-0.04	-0.04	0.05	0.05	-0.03	-0.03	-0.12	-0.12
NUCC-0050889	CDD-2613619	CC1_CPD000466354, Latanoprost, MCE_HY-B0577	Others;	Others;	1.1	0 Gy	PHC-180519	0.18	0.18	0.13	0.13	-0.1	-0.1	-0.05	-0.05	0.14	0.14	0.08	0.08	-0.11	-0.11	-0.05	-0.05	-0.15	-0.15	-0.04	-0.04	0.15	0.15	0.04	0.04
NUCC-0050889	CDD-2613619	CC1_CPD000466354, Latanoprost, MCE_HY-B0577	Others;	Others;	1.3	10 Gy	PHC-180519	0.18	0.18	0.13	0.13	-0.1	-0.1	-0.05	-0.05	0.14	0.14	0.08	0.08	-0.11	-0.11	-0.05	-0.05	-0.15	-0.15	-0.04	-0.04	0.15	0.15	0.04	0.04
NUCC-0050889	CDD-2613619	CC1_CPD000466354, Latanoprost, MCE_HY-B0577	Others;	Others;	0.97	0 Gy	PKC-180628	0.18	0.18	0.13	0.13	-0.1	-0.1	-0.05	-0.05	0.14	0.14	0.08	0.08	-0.11	-0.11	-0.05	-0.05	-0.15	-0.15	-0.04	-0.04	0.15	0.15	0.04	0.04
NUCC-0050889	CDD-2613619	CC1_CPD000466354, Latanoprost, MCE_HY-B0577	Others;	Others;	1.08	10 Gy	PKC-180628	0.18	0.18	0.13	0.13	-0.1	-0.1	-0.05	-0.05	0.14	0.14	0.08	0.08	-0.11	-0.11	-0.05	-0.05	-0.15	-0.15	-0.04	-0.04	0.15	0.15	0.04	0.04
NUCC-0050890	CDD-2743535	CC1_CPD000058576, Didanosine, MCE_HY-B0249	Anti-infection;	HIV; NRTIs;	1.8	0 Gy	PHC-180519	-0.03	-0.03	-0.39	-0.39	-0.59	-0.59	-0.23	-0.23	0.05	0.05	-0.04	-0.04	-0.11	-0.11	-0.02	-0.02	-0.06	-0.06	0.04	0.04	0.13	0.13	0.03	0.03
NUCC-0050890	CDD-2743535	CC1_CPD000058576, Didanosine, MCE_HY-B0249	Anti-infection;	HIV; NRTIs;	1.32	10 Gy	PHC-180519	-0.03	-0.03	-0.39	-0.39	-0.59	-0.59	-0.23	-0.23	0.05	0.05	-0.04	-0.04	-0.11	-0.11	-0.02	-0.02	-0.06	-0.06	0.04	0.04	0.13	0.13	0.03	0.03
NUCC-0050890	CDD-2743535	CC1_CPD000058576, Didanosine, MCE_HY-B0249	Anti-infection;	HIV; NRTIs;	0.98	0 Gy	PKC-180628	-0.03	-0.03	-0.39	-0.39	-0.59	-0.59	-0.23	-0.23	0.05	0.05	-0.04	-0.04	-0.11	-0.11	-0.02	-0.02	-0.06	-0.06	0.04	0.04	0.13	0.13	0.03	0.03
NUCC-0050890	CDD-2743535	CC1_CPD000058576, Didanosine, MCE_HY-B0249	Anti-infection;	HIV; NRTIs;	1.05	10 Gy	PKC-180628	-0.03	-0.03	-0.39	-0.39	-0.59	-0.59	-0.23	-0.23	0.05	0.05	-0.04	-0.04	-0.11	-0.11	-0.02	-0.02	-0.06	-0.06	0.04	0.04	0.13	0.13	0.03	0.03
NUCC-0050891	CDD-2611739	CC1_CPD000466298, MCE_HY-B0176A, SPC_01505262, Sertraline (hydrochloride)	Neuronal Signaling;	SSRIs;	1.25	0 Gy	PHC-180519	-0.06	-0.06	-0.15	-0.15	-0.21	-0.21	-0.12	-0.12	0.02	0.02	0.01	0.01	0.03	0.03	0.04	0.04	0	0	0.01	0.01	-0.01	-0.01	-0.02	-0.02
NUCC-0050891	CDD-2611739	CC1_CPD000466298, MCE_HY-B0176A, SPC_01505262, Sertraline (hydrochloride)	Neuronal Signaling;	SSRIs;	1.12	10 Gy	PHC-180519	-0.06	-0.06	-0.15	-0.15	-0.21	-0.21	-0.12	-0.12	0.02	0.02	0.01	0.01	0.03	0.03	0.04	0.04	0	0	0.01	0.01	-0.01	-0.01	-0.02	-0.02
NUCC-0050891	CDD-2611739	CC1_CPD000466298, MCE_HY-B0176A, SPC_01505262, Sertraline (hydrochloride)	Neuronal Signaling;	SSRIs;	1.02	0 Gy	PKC-180628	-0.06	-0.06	-0.15	-0.15	-0.21	-0.21	-0.12	-0.12	0.02	0.02	0.01	0.01	0.03	0.03	0.04	0.04	0	0	0.01	0.01	-0.01	-0.01	-0.02	-0.02
NUCC-0050891	CDD-2611739	CC1_CPD000466298, MCE_HY-B0176A, SPC_01505262, Sertraline (hydrochloride)	Neuronal Signaling;	SSRIs;	0.94	10 Gy	PKC-180628	-0.06	-0.06	-0.15	-0.15	-0.21	-0.21	-0.12	-0.12	0.02	0.02	0.01	0.01	0.03	0.03	0.04	0.04	0	0	0.01	0.01	-0.01	-0.01	-0.02	-0.02
NUCC-0050892	CDD-2754333	CC1_CPD000466353, Calcipotriol, Calcipotriol (monohydrate), MCE_HY-10001, MCE_HY-10001A	Vitamin D Related;	VD/VDR;	0.93	0 Gy	PHC-180519	0.11	0.11	0	0	-0.06	-0.06	0.05	0.05	-0.18	-0.18	-0.2	-0.2	-0.2	-0.2	-0.18	-0.18	0.27	0.27	0.15	0.15	0.12	0.12	0.24	0.24
NUCC-0050892	CDD-2754333	CC1_CPD000466353, Calcipotriol, Calcipotriol (monohydrate), MCE_HY-10001, MCE_HY-10001A	Vitamin D Related;	VD/VDR;	0.75	10 Gy	PHC-180519	0.11	0.11	0	0	-0.06	-0.06	0.05	0.05	-0.18	-0.18	-0.2	-0.2	-0.2	-0.2	-0.18	-0.18	0.27	0.27	0.15	0.15	0.12	0.12	0.24	0.24
NUCC-0050892	CDD-2754333	CC1_CPD000466353, Calcipotriol, Calcipotriol (monohydrate), MCE_HY-10001, MCE_HY-10001A	Vitamin D Related;	VD/VDR;	0.64	0 Gy	PKC-180628	0.11	0.11	0	0	-0.06	-0.06	0.05	0.05	-0.18	-0.18	-0.2	-0.2	-0.2	-0.2	-0.18	-0.18	0.27	0.27	0.15	0.15	0.12	0.12	0.24	0.24
NUCC-0050892	CDD-2754333	CC1_CPD000466353, Calcipotriol, Calcipotriol (monohydrate), MCE_HY-10001, MCE_HY-10001A	Vitamin D Related;	VD/VDR;	0.6	10 Gy	PKC-180628	0.11	0.11	0	0	-0.06	-0.06	0.05	0.05	-0.18	-0.18	-0.2	-0.2	-0.2	-0.2	-0.18	-0.18	0.27	0.27	0.15	0.15	0.12	0.12	0.24	0.24
NUCC-0050892	CDD-2754333	CC1_CPD000466353, Calcipotriol, Calcipotriol (monohydrate), MCE_HY-10001, MCE_HY-10001A	Vitamin D Related;	VD/VDR;	0.76	0 Gy	PHC-180519	-0.02	-0.02	0.1	0.1	0.01	0.01	-0.11	-0.11	-0.08	-0.08	-0.09	-0.09	-0.12	-0.12	-0.11	-0.11	0.12	0.12	0.07	0.07	-0.02	-0.02	0.03	0.03
NUCC-0050892	CDD-2754333	CC1_CPD000466353, Calcipotriol, Calcipotriol (monohydrate), MCE_HY-10001, MCE_HY-10001A	Vitamin D Related;	VD/VDR;	0.77	10 Gy	PHC-180519	-0.02	-0.02	0.1	0.1	0.01	0.01	-0.11	-0.11	-0.08	-0.08	-0.09	-0.09	-0.12	-0.12	-0.11	-0.11	0.12	0.12	0.07	0.07	-0.02	-0.02	0.03	0.03
NUCC-0050892	CDD-2754333	CC1_CPD000466353, Calcipotriol, Calcipotriol (monohydrate), MCE_HY-10001, MCE_HY-10001A	Vitamin D Related;	VD/VDR;	0.59	0 Gy	PKC-180628	-0.02	-0.02	0.1	0.1	0.01	0.01	-0.11	-0.11	-0.08	-0.08	-0.09	-0.09	-0.12	-0.12	-0.11	-0.11	0.12	0.12	0.07	0.07	-0.02	-0.02	0.03	0.03
NUCC-0050892	CDD-2754333	CC1_CPD000466353, Calcipotriol, Calcipotriol (monohydrate), MCE_HY-10001, MCE_HY-10001A	Vitamin D Related;	VD/VDR;	0.55	10 Gy	PKC-180628	-0.02	-0.02	0.1	0.1	0.01	0.01	-0.11	-0.11	-0.08	-0.08	-0.09	-0.09	-0.12	-0.12	-0.11	-0.11	0.12	0.12	0.07	0.07	-0.02	-0.02	0.03	0.03
NUCC-0050893	CDD-2612187	CC1_CPD000466308, Epirubicin (hydrochloride), MCE_HY-13624A, ONC9_NSC256942, SPC_01505708	Cell Cycle/DNA Damage;	Topoisomerase;	1.42	0 Gy	PHC-180519	-0.86	-0.86	-0.86	-0.86	0.91	0.91	0.91	0.91	0.14	0.14	-0.12	-0.12	-0.33	-0.33	-0.07	-0.07	0.09	0.09	-0.02	-0.02	-0.08	-0.08	0.03	0.03
NUCC-0050893	CDD-2612187	CC1_CPD000466308, Epirubicin (hydrochloride), MCE_HY-13624A, ONC9_NSC256942, SPC_01505708	Cell Cycle/DNA Damage;	Topoisomerase;	0.76	10 Gy	PHC-180519	-0.86	-0.86	-0.86	-0.86	0.91	0.91	0.91	0.91	0.14	0.14	-0.12	-0.12	-0.33	-0.33	-0.07	-0.07	0.09	0.09	-0.02	-0.02	-0.08	-0.08	0.03	0.03
NUCC-0050893	CDD-2612187	CC1_CPD000466308, Epirubicin (hydrochloride), MCE_HY-13624A, ONC9_NSC256942, SPC_01505708	Cell Cycle/DNA Damage;	Topoisomerase;	0.62	0 Gy	PKC-180628	-0.86	-0.86	-0.86	-0.86	0.91	0.91	0.91	0.91	0.14	0.14	-0.12	-0.12	-0.33	-0.33	-0.07	-0.07	0.09	0.09	-0.02	-0.02	-0.08	-0.08	0.03	0.03
NUCC-0050893	CDD-2612187	CC1_CPD000466308, Epirubicin (hydrochloride), MCE_HY-13624A, ONC9_NSC256942, SPC_01505708	Cell Cycle/DNA Damage;	Topoisomerase;	0.85	10 Gy	PKC-180628	-0.86	-0.86	-0.86	-0.86	0.91	0.91	0.91	0.91	0.14	0.14	-0.12	-0.12	-0.33	-0.33	-0.07	-0.07	0.09	0.09	-0.02	-0.02	-0.08	-0.08	0.03	0.03
NUCC-0050896	CDD-2901614	CC1_CPD000466309, Icariin, MCE_HY-N0014, SPC_01505257	Others;	Others;	1.18	0 Gy	PHC-180519	0.02	0.02	-0.11	-0.11	-0.16	-0.16	-0.03	-0.03	0.1	0.1	-0.09	-0.09	-0.15	-0.15	0.04	0.04	-0.12	-0.12	0.1	0.1	0.14	0.14	-0.08	-0.08
NUCC-0050896	CDD-2901614	CC1_CPD000466309, Icariin, MCE_HY-N0014, SPC_01505257	Others;	Others;	0.94	10 Gy	PHC-180519	0.02	0.02	-0.11	-0.11	-0.16	-0.16	-0.03	-0.03	0.1	0.1	-0.09	-0.09	-0.15	-0.15	0.04	0.04	-0.12	-0.12	0.1	0.1	0.14	0.14	-0.08	-0.08
NUCC-0050896	CDD-2901614	CC1_CPD000466309, Icariin, MCE_HY-N0014, SPC_01505257	Others;	Others;	0.8	0 Gy	PKC-180628	0.02	0.02	-0.11	-0.11	-0.16	-0.16	-0.03	-0.03	0.1	0.1	-0.09	-0.09	-0.15	-0.15	0.04	0.04	-0.12	-0.12	0.1	0.1	0.14	0.14	-0.08	-0.08
NUCC-0050896	CDD-2901614	CC1_CPD000466309, Icariin, MCE_HY-N0014, SPC_01505257	Others;	Others;	0.9	10 Gy	PKC-180628	0.02	0.02	-0.11	-0.11	-0.16	-0.16	-0.03	-0.03	0.1	0.1	-0.09	-0.09	-0.15	-0.15	0.04	0.04	-0.12	-0.12	0.1	0.1	0.14	0.14	-0.08	-0.08
NUCC-0050899	CDD-2714089	CC1_CPD000059106, MCE_HY-17400, Tegafur	Cell Cycle/DNA Damage;	Nucleoside antimetabolite/analog;	2.18	0 Gy	PHC-180519	-0.03	-0.03	-0.41	-0.41	-1.04	-1.04	-0.66	-0.66	-0.02	-0.02	0.09	0.09	-0.07	-0.07	-0.18	-0.18	0.03	0.03	-0.1	-0.1	-0.02	-0.02	0.11	0.11
NUCC-0050899	CDD-2714089	CC1_CPD000059106, MCE_HY-17400, Tegafur	Cell Cycle/DNA Damage;	Nucleoside antimetabolite/analog;	1.91	10 Gy	PHC-180519	-0.03	-0.03	-0.41	-0.41	-1.04	-1.04	-0.66	-0.66	-0.02	-0.02	0.09	0.09	-0.07	-0.07	-0.18	-0.18	0.03	0.03	-0.1	-0.1	-0.02	-0.02	0.11	0.11
NUCC-0050899	CDD-2714089	CC1_CPD000059106, MCE_HY-17400, Tegafur	Cell Cycle/DNA Damage;	Nucleoside antimetabolite/analog;	0.91	0 Gy	PKC-180628	-0.03	-0.03	-0.41	-0.41	-1.04	-1.04	-0.66	-0.66	-0.02	-0.02	0.09	0.09	-0.07	-0.07	-0.18	-0.18	0.03	0.03	-0.1	-0.1	-0.02	-0.02	0.11	0.11
NUCC-0050899	CDD-2714089	CC1_CPD000059106, MCE_HY-17400, Tegafur	Cell Cycle/DNA Damage;	Nucleoside antimetabolite/analog;	0.83	10 Gy	PKC-180628	-0.03	-0.03	-0.41	-0.41	-1.04	-1.04	-0.66	-0.66	-0.02	-0.02	0.09	0.09	-0.07	-0.07	-0.18	-0.18	0.03	0.03	-0.1	-0.1	-0.02	-0.02	0.11	0.11
NUCC-0050901	CDD-2629135	Benazepril (hydrochloride), CC1_CPD000469199, MCE_HY-B0093A, SPC_01505200	Others;	Others;	1	0 Gy	PHC-180519	0.54	0.54	0	0	-0.52	-0.52	0.02	0.02	-0.09	-0.09	0.16	0.16	0.17	0.17	-0.08	-0.08	0.15	0.15	-0.18	-0.18	-0.22	-0.22	0.11	0.11
NUCC-0050901	CDD-2629135	Benazepril (hydrochloride), CC1_CPD000469199, MCE_HY-B0093A, SPC_01505200	Others;	Others;	1.4	10 Gy	PHC-180519	0.54	0.54	0	0	-0.52	-0.52	0.02	0.02	-0.09	-0.09	0.16	0.16	0.17	0.17	-0.08	-0.08	0.15	0.15	-0.18	-0.18	-0.22	-0.22	0.11	0.11
NUCC-0050901	CDD-2629135	Benazepril (hydrochloride), CC1_CPD000469199, MCE_HY-B0093A, SPC_01505200	Others;	Others;	0.49	0 Gy	PKC-180628	0.54	0.54	0	0	-0.52	-0.52	0.02	0.02	-0.09	-0.09	0.16	0.16	0.17	0.17	-0.08	-0.08	0.15	0.15	-0.18	-0.18	-0.22	-0.22	0.11	0.11
NUCC-0050901	CDD-2629135	Benazepril (hydrochloride), CC1_CPD000469199, MCE_HY-B0093A, SPC_01505200	Others;	Others;	0.99	10 Gy	PKC-180628	0.54	0.54	0	0	-0.52	-0.52	0.02	0.02	-0.09	-0.09	0.16	0.16	0.17	0.17	-0.08	-0.08	0.15	0.15	-0.18	-0.18	-0.22	-0.22	0.11	0.11
NUCC-0050905	CDD-2652518	CC1_CPD000058510, MCE_HY-16900, Rolipram	Immunology/Inflammation; Metabolic Enzyme/Protease;	PDE4; Phosphodiesterase£¨PDE£©;	0.94	0 Gy	PHC-180519	-0.03	-0.03	-0.01	-0.01	-0.06	-0.06	-0.08	-0.08	-0.05	-0.05	0	0	0.11	0.11	0.06	0.06	0.07	0.07	-0.05	-0.05	-0.15	-0.15	-0.03	-0.03
NUCC-0050905	CDD-2652518	CC1_CPD000058510, MCE_HY-16900, Rolipram	Immunology/Inflammation; Metabolic Enzyme/Protease;	PDE4; Phosphodiesterase£¨PDE£©;	0.95	10 Gy	PHC-180519	-0.03	-0.03	-0.01	-0.01	-0.06	-0.06	-0.08	-0.08	-0.05	-0.05	0	0	0.11	0.11	0.06	0.06	0.07	0.07	-0.05	-0.05	-0.15	-0.15	-0.03	-0.03
NUCC-0050905	CDD-2652518	CC1_CPD000058510, MCE_HY-16900, Rolipram	Immunology/Inflammation; Metabolic Enzyme/Protease;	PDE4; Phosphodiesterase£¨PDE£©;	0.92	0 Gy	PKC-180628	-0.03	-0.03	-0.01	-0.01	-0.06	-0.06	-0.08	-0.08	-0.05	-0.05	0	0	0.11	0.11	0.06	0.06	0.07	0.07	-0.05	-0.05	-0.15	-0.15	-0.03	-0.03
NUCC-0050905	CDD-2652518	CC1_CPD000058510, MCE_HY-16900, Rolipram	Immunology/Inflammation; Metabolic Enzyme/Protease;	PDE4; Phosphodiesterase£¨PDE£©;	0.82	10 Gy	PKC-180628	-0.03	-0.03	-0.01	-0.01	-0.06	-0.06	-0.08	-0.08	-0.05	-0.05	0	0	0.11	0.11	0.06	0.06	0.07	0.07	-0.05	-0.05	-0.15	-0.15	-0.03	-0.03
NUCC-0050906	CDD-2652057	CC1_CPD000469200, MCE_HY-B0189A, Mosapride (citrate)	GPCR/G protein; Neuronal Signaling;	5-HT Receptor;	0.95	0 Gy	PHC-180519	0.19	0.19	0.06	0.06	-0.19	-0.19	-0.06	-0.06	0.02	0.02	0.16	0.16	0.06	0.06	-0.08	-0.08	0.01	0.01	-0.23	-0.23	-0.14	-0.14	0.1	0.1
NUCC-0050906	CDD-2652057	CC1_CPD000469200, MCE_HY-B0189A, Mosapride (citrate)	GPCR/G protein; Neuronal Signaling;	5-HT Receptor;	1.21	10 Gy	PHC-180519	0.19	0.19	0.06	0.06	-0.19	-0.19	-0.06	-0.06	0.02	0.02	0.16	0.16	0.06	0.06	-0.08	-0.08	0.01	0.01	-0.23	-0.23	-0.14	-0.14	0.1	0.1
NUCC-0050906	CDD-2652057	CC1_CPD000469200, MCE_HY-B0189A, Mosapride (citrate)	GPCR/G protein; Neuronal Signaling;	5-HT Receptor;	0.89	0 Gy	PKC-180628	0.19	0.19	0.06	0.06	-0.19	-0.19	-0.06	-0.06	0.02	0.02	0.16	0.16	0.06	0.06	-0.08	-0.08	0.01	0.01	-0.23	-0.23	-0.14	-0.14	0.1	0.1
NUCC-0050906	CDD-2652057	CC1_CPD000469200, MCE_HY-B0189A, Mosapride (citrate)	GPCR/G protein; Neuronal Signaling;	5-HT Receptor;	0.99	10 Gy	PKC-180628	0.19	0.19	0.06	0.06	-0.19	-0.19	-0.06	-0.06	0.02	0.02	0.16	0.16	0.06	0.06	-0.08	-0.08	0.01	0.01	-0.23	-0.23	-0.14	-0.14	0.1	0.1
NUCC-0050909	CDD-2798062	CC1_CPD000469164, MCE_HY-B0428, MCE_HY-B0428A, Ozagrel, Ozagrel (sodium)	Metabolism/Protease;	Factor Xa;	1.19	0 Gy	PHC-180519	0.1	0.1	-0.01	-0.01	-0.14	-0.14	-0.03	-0.03	-0.03	-0.03	0.06	0.06	-0.03	-0.03	-0.12	-0.12	0.01	0.01	-0.01	-0.01	0.09	0.09	0.11	0.11
NUCC-0050909	CDD-2798062	CC1_CPD000469164, MCE_HY-B0428, MCE_HY-B0428A, Ozagrel, Ozagrel (sodium)	Metabolism/Protease;	Factor Xa;	1.18	10 Gy	PHC-180519	0.1	0.1	-0.01	-0.01	-0.14	-0.14	-0.03	-0.03	-0.03	-0.03	0.06	0.06	-0.03	-0.03	-0.12	-0.12	0.01	0.01	-0.01	-0.01	0.09	0.09	0.11	0.11
NUCC-0050909	CDD-2798062	CC1_CPD000469164, MCE_HY-B0428, MCE_HY-B0428A, Ozagrel, Ozagrel (sodium)	Metabolism/Protease;	Factor Xa;	1.01	0 Gy	PKC-180628	0.1	0.1	-0.01	-0.01	-0.14	-0.14	-0.03	-0.03	-0.03	-0.03	0.06	0.06	-0.03	-0.03	-0.12	-0.12	0.01	0.01	-0.01	-0.01	0.09	0.09	0.11	0.11
NUCC-0050909	CDD-2798062	CC1_CPD000469164, MCE_HY-B0428, MCE_HY-B0428A, Ozagrel, Ozagrel (sodium)	Metabolism/Protease;	Factor Xa;	1.02	10 Gy	PKC-180628	0.1	0.1	-0.01	-0.01	-0.14	-0.14	-0.03	-0.03	-0.03	-0.03	0.06	0.06	-0.03	-0.03	-0.12	-0.12	0.01	0.01	-0.01	-0.01	0.09	0.09	0.11	0.11
NUCC-0050909	CDD-2798062	CC1_CPD000469164, MCE_HY-B0428, MCE_HY-B0428A, Ozagrel, Ozagrel (sodium)	Metabolism/Protease;	Factor Xa;	0.97	0 Gy	PHC-180519	-0.01	-0.01	-0.21	-0.21	-0.17	-0.17	0.03	0.03	-0.08	-0.08	0.04	0.04	0.1	0.1	-0.02	-0.02	0.14	0.14	-0.07	-0.07	-0.19	-0.19	0.02	0.02
NUCC-0050909	CDD-2798062	CC1_CPD000469164, MCE_HY-B0428, MCE_HY-B0428A, Ozagrel, Ozagrel (sodium)	Metabolism/Protease;	Factor Xa;	0.83	10 Gy	PHC-180519	-0.01	-0.01	-0.21	-0.21	-0.17	-0.17	0.03	0.03	-0.08	-0.08	0.04	0.04	0.1	0.1	-0.02	-0.02	0.14	0.14	-0.07	-0.07	-0.19	-0.19	0.02	0.02
NUCC-0050909	CDD-2798062	CC1_CPD000469164, MCE_HY-B0428, MCE_HY-B0428A, Ozagrel, Ozagrel (sodium)	Metabolism/Protease;	Factor Xa;	0.9	0 Gy	PKC-180628	-0.01	-0.01	-0.21	-0.21	-0.17	-0.17	0.03	0.03	-0.08	-0.08	0.04	0.04	0.1	0.1	-0.02	-0.02	0.14	0.14	-0.07	-0.07	-0.19	-0.19	0.02	0.02
NUCC-0050909	CDD-2798062	CC1_CPD000469164, MCE_HY-B0428, MCE_HY-B0428A, Ozagrel, Ozagrel (sodium)	Metabolism/Protease;	Factor Xa;	0.79	10 Gy	PKC-180628	-0.01	-0.01	-0.21	-0.21	-0.17	-0.17	0.03	0.03	-0.08	-0.08	0.04	0.04	0.1	0.1	-0.02	-0.02	0.14	0.14	-0.07	-0.07	-0.19	-0.19	0.02	0.02
NUCC-0050912	CDD-2655938	CC1_CPD000469141, Esmolol (hydrochloride), MCE_HY-B1392	GPCR/G protein;	Adrenergic Receptor;	0.99	0 Gy	PHC-180519	0.16	0.16	-0.05	-0.05	-0.09	-0.09	0.12	0.12	0.07	0.07	0.07	0.07	0.07	0.07	0.07	0.07	-0.01	-0.01	-0.08	-0.08	-0.12	-0.12	-0.05	-0.05
NUCC-0050912	CDD-2655938	CC1_CPD000469141, Esmolol (hydrochloride), MCE_HY-B1392	GPCR/G protein;	Adrenergic Receptor;	1	10 Gy	PHC-180519	0.16	0.16	-0.05	-0.05	-0.09	-0.09	0.12	0.12	0.07	0.07	0.07	0.07	0.07	0.07	0.07	0.07	-0.01	-0.01	-0.08	-0.08	-0.12	-0.12	-0.05	-0.05
NUCC-0050912	CDD-2655938	CC1_CPD000469141, Esmolol (hydrochloride), MCE_HY-B1392	GPCR/G protein;	Adrenergic Receptor;	1	0 Gy	PKC-180628	0.16	0.16	-0.05	-0.05	-0.09	-0.09	0.12	0.12	0.07	0.07	0.07	0.07	0.07	0.07	0.07	0.07	-0.01	-0.01	-0.08	-0.08	-0.12	-0.12	-0.05	-0.05
NUCC-0050912	CDD-2655938	CC1_CPD000469141, Esmolol (hydrochloride), MCE_HY-B1392	GPCR/G protein;	Adrenergic Receptor;	1.01	10 Gy	PKC-180628	0.16	0.16	-0.05	-0.05	-0.09	-0.09	0.12	0.12	0.07	0.07	0.07	0.07	0.07	0.07	0.07	0.07	-0.01	-0.01	-0.08	-0.08	-0.12	-0.12	-0.05	-0.05
NUCC-0050913	CDD-2652185	CC1_CPD000466321, MCE_HY-90009A, SPC_01505639, Tadalafil	Metabolic Enzyme/Protease;	Phosphodiesterase£¨PDE£©;	1.48	0 Gy	PHC-180519	0.02	0.02	-0.18	-0.18	-0.29	-0.29	-0.09	-0.09	0.05	0.05	-0.07	-0.07	-0.04	-0.04	0.08	0.08	-0.08	-0.08	0.13	0.13	0.12	0.12	-0.09	-0.09
NUCC-0050913	CDD-2652185	CC1_CPD000466321, MCE_HY-90009A, SPC_01505639, Tadalafil	Metabolic Enzyme/Protease;	Phosphodiesterase£¨PDE£©;	1.11	10 Gy	PHC-180519	0.02	0.02	-0.18	-0.18	-0.29	-0.29	-0.09	-0.09	0.05	0.05	-0.07	-0.07	-0.04	-0.04	0.08	0.08	-0.08	-0.08	0.13	0.13	0.12	0.12	-0.09	-0.09
NUCC-0050913	CDD-2652185	CC1_CPD000466321, MCE_HY-90009A, SPC_01505639, Tadalafil	Metabolic Enzyme/Protease;	Phosphodiesterase£¨PDE£©;	1.01	0 Gy	PKC-180628	0.02	0.02	-0.18	-0.18	-0.29	-0.29	-0.09	-0.09	0.05	0.05	-0.07	-0.07	-0.04	-0.04	0.08	0.08	-0.08	-0.08	0.13	0.13	0.12	0.12	-0.09	-0.09
NUCC-0050913	CDD-2652185	CC1_CPD000466321, MCE_HY-90009A, SPC_01505639, Tadalafil	Metabolic Enzyme/Protease;	Phosphodiesterase£¨PDE£©;	1.11	10 Gy	PKC-180628	0.02	0.02	-0.18	-0.18	-0.29	-0.29	-0.09	-0.09	0.05	0.05	-0.07	-0.07	-0.04	-0.04	0.08	0.08	-0.08	-0.08	0.13	0.13	0.12	0.12	-0.09	-0.09
NUCC-0050914	CDD-2612109	CC1_CPD000058570, Doxorubicin (hydrochloride), MCE_HY-15142	Antibody-drug conjugates/ADCs Related; Cell Cycle/DNA Damage;	ADCs cytotoxin; Topoisomerase;	1.27	0 Gy	PHC-180519	-0.36	-0.36	-0.89	-0.89	0.4	0.4	0.93	0.93	0.17	0.17	0.16	0.16	-0.22	-0.22	-0.21	-0.21	-0.05	-0.05	0.06	0.06	0.15	0.15	0.04	0.04
NUCC-0050914	CDD-2612109	CC1_CPD000058570, Doxorubicin (hydrochloride), MCE_HY-15142	Antibody-drug conjugates/ADCs Related; Cell Cycle/DNA Damage;	ADCs cytotoxin; Topoisomerase;	1.21	10 Gy	PHC-180519	-0.36	-0.36	-0.89	-0.89	0.4	0.4	0.93	0.93	0.17	0.17	0.16	0.16	-0.22	-0.22	-0.21	-0.21	-0.05	-0.05	0.06	0.06	0.15	0.15	0.04	0.04
NUCC-0050914	CDD-2612109	CC1_CPD000058570, Doxorubicin (hydrochloride), MCE_HY-15142	Antibody-drug conjugates/ADCs Related; Cell Cycle/DNA Damage;	ADCs cytotoxin; Topoisomerase;	0.68	0 Gy	PKC-180628	-0.36	-0.36	-0.89	-0.89	0.4	0.4	0.93	0.93	0.17	0.17	0.16	0.16	-0.22	-0.22	-0.21	-0.21	-0.05	-0.05	0.06	0.06	0.15	0.15	0.04	0.04
NUCC-0050914	CDD-2612109	CC1_CPD000058570, Doxorubicin (hydrochloride), MCE_HY-15142	Antibody-drug conjugates/ADCs Related; Cell Cycle/DNA Damage;	ADCs cytotoxin; Topoisomerase;	1.14	10 Gy	PKC-180628	-0.36	-0.36	-0.89	-0.89	0.4	0.4	0.93	0.93	0.17	0.17	0.16	0.16	-0.22	-0.22	-0.21	-0.21	-0.05	-0.05	0.06	0.06	0.15	0.15	0.04	0.04
NUCC-0050915	CDD-2652051	CC1_CPD000469209, MCE_HY-B0374, Moxonidine	GPCR/G protein; Neuronal Signaling;	Imidazoline Receptor;	1.18	0 Gy	PHC-180519	0.14	0.14	-0.22	-0.22	-0.35	-0.35	0.01	0.01	-0.01	-0.01	-0.05	-0.05	0.16	0.16	0.2	0.2	0.03	0.03	0.05	0.05	-0.19	-0.19	-0.21	-0.21
NUCC-0050915	CDD-2652051	CC1_CPD000469209, MCE_HY-B0374, Moxonidine	GPCR/G protein; Neuronal Signaling;	Imidazoline Receptor;	1.01	10 Gy	PHC-180519	0.14	0.14	-0.22	-0.22	-0.35	-0.35	0.01	0.01	-0.01	-0.01	-0.05	-0.05	0.16	0.16	0.2	0.2	0.03	0.03	0.05	0.05	-0.19	-0.19	-0.21	-0.21
NUCC-0050915	CDD-2652051	CC1_CPD000469209, MCE_HY-B0374, Moxonidine	GPCR/G protein; Neuronal Signaling;	Imidazoline Receptor;	0.94	0 Gy	PKC-180628	0.14	0.14	-0.22	-0.22	-0.35	-0.35	0.01	0.01	-0.01	-0.01	-0.05	-0.05	0.16	0.16	0.2	0.2	0.03	0.03	0.05	0.05	-0.19	-0.19	-0.21	-0.21
NUCC-0050915	CDD-2652051	CC1_CPD000469209, MCE_HY-B0374, Moxonidine	GPCR/G protein; Neuronal Signaling;	Imidazoline Receptor;	0.92	10 Gy	PKC-180628	0.14	0.14	-0.22	-0.22	-0.35	-0.35	0.01	0.01	-0.01	-0.01	-0.05	-0.05	0.16	0.16	0.2	0.2	0.03	0.03	0.05	0.05	-0.19	-0.19	-0.21	-0.21
NUCC-0050917	CDD-2891565	CC1_CPD000387024, MCE_HY-B0147A, Pefloxacin (mesylate), SPC_01505305	Anti-infection;	Antibacterial;	1.02	0 Gy	PHC-180519	0.01	0.01	0.02	0.02	-0.2	-0.2	-0.21	-0.21	0.08	0.08	0.02	0.02	0.02	0.02	0.08	0.08	-0.07	-0.07	-0.03	-0.03	-0.01	-0.01	-0.05	-0.05
NUCC-0050917	CDD-2891565	CC1_CPD000387024, MCE_HY-B0147A, Pefloxacin (mesylate), SPC_01505305	Anti-infection;	Antibacterial;	1.13	10 Gy	PHC-180519	0.01	0.01	0.02	0.02	-0.2	-0.2	-0.21	-0.21	0.08	0.08	0.02	0.02	0.02	0.02	0.08	0.08	-0.07	-0.07	-0.03	-0.03	-0.01	-0.01	-0.05	-0.05
NUCC-0050917	CDD-2891565	CC1_CPD000387024, MCE_HY-B0147A, Pefloxacin (mesylate), SPC_01505305	Anti-infection;	Antibacterial;	0.96	0 Gy	PKC-180628	0.01	0.01	0.02	0.02	-0.2	-0.2	-0.21	-0.21	0.08	0.08	0.02	0.02	0.02	0.02	0.08	0.08	-0.07	-0.07	-0.03	-0.03	-0.01	-0.01	-0.05	-0.05
NUCC-0050917	CDD-2891565	CC1_CPD000387024, MCE_HY-B0147A, Pefloxacin (mesylate), SPC_01505305	Anti-infection;	Antibacterial;	1.11	10 Gy	PKC-180628	0.01	0.01	0.02	0.02	-0.2	-0.2	-0.21	-0.21	0.08	0.08	0.02	0.02	0.02	0.02	0.08	0.08	-0.07	-0.07	-0.03	-0.03	-0.01	-0.01	-0.05	-0.05
NUCC-0050918	CDD-2611491	CC1_CPD000469154, MCE_HY-B0196A, SPC_01504171, Venlafaxine (hydrochloride)	Neuronal Signaling;	SSRIs;	0.89	0 Gy	PHC-180519	0.09	0.09	0.1	0.1	-0.1	-0.1	-0.11	-0.11	-0.15	-0.15	0.03	0.03	0.25	0.25	0.07	0.07	0.12	0.12	-0.03	-0.03	-0.24	-0.24	-0.09	-0.09
NUCC-0050918	CDD-2611491	CC1_CPD000469154, MCE_HY-B0196A, SPC_01504171, Venlafaxine (hydrochloride)	Neuronal Signaling;	SSRIs;	0.97	10 Gy	PHC-180519	0.09	0.09	0.1	0.1	-0.1	-0.1	-0.11	-0.11	-0.15	-0.15	0.03	0.03	0.25	0.25	0.07	0.07	0.12	0.12	-0.03	-0.03	-0.24	-0.24	-0.09	-0.09
NUCC-0050918	CDD-2611491	CC1_CPD000469154, MCE_HY-B0196A, SPC_01504171, Venlafaxine (hydrochloride)	Neuronal Signaling;	SSRIs;	1.05	0 Gy	PKC-180628	0.09	0.09	0.1	0.1	-0.1	-0.1	-0.11	-0.11	-0.15	-0.15	0.03	0.03	0.25	0.25	0.07	0.07	0.12	0.12	-0.03	-0.03	-0.24	-0.24	-0.09	-0.09
NUCC-0050918	CDD-2611491	CC1_CPD000469154, MCE_HY-B0196A, SPC_01504171, Venlafaxine (hydrochloride)	Neuronal Signaling;	SSRIs;	0.98	10 Gy	PKC-180628	0.09	0.09	0.1	0.1	-0.1	-0.1	-0.11	-0.11	-0.15	-0.15	0.03	0.03	0.25	0.25	0.07	0.07	0.12	0.12	-0.03	-0.03	-0.24	-0.24	-0.09	-0.09
NUCC-0050919	CDD-2656124	CC1_CPD000469592, MCE_HY-17507A, Pantoprazole (sodium), SPC_01505818	Membrane Tranporter/Ion Channel;	Proton Pump;	1.28	0 Gy	PHC-180519	0.15	0.15	-0.18	-0.18	-0.43	-0.43	-0.1	-0.1	-0.03	-0.03	0.08	0.08	0.01	0.01	-0.1	-0.1	0	0	-0.04	-0.04	0.04	0.04	0.08	0.08
NUCC-0050919	CDD-2656124	CC1_CPD000469592, MCE_HY-17507A, Pantoprazole (sodium), SPC_01505818	Membrane Tranporter/Ion Channel;	Proton Pump;	1.23	10 Gy	PHC-180519	0.15	0.15	-0.18	-0.18	-0.43	-0.43	-0.1	-0.1	-0.03	-0.03	0.08	0.08	0.01	0.01	-0.1	-0.1	0	0	-0.04	-0.04	0.04	0.04	0.08	0.08
NUCC-0050919	CDD-2656124	CC1_CPD000469592, MCE_HY-17507A, Pantoprazole (sodium), SPC_01505818	Membrane Tranporter/Ion Channel;	Proton Pump;	0.89	0 Gy	PKC-180628	0.15	0.15	-0.18	-0.18	-0.43	-0.43	-0.1	-0.1	-0.03	-0.03	0.08	0.08	0.01	0.01	-0.1	-0.1	0	0	-0.04	-0.04	0.04	0.04	0.08	0.08
NUCC-0050919	CDD-2656124	CC1_CPD000469592, MCE_HY-17507A, Pantoprazole (sodium), SPC_01505818	Membrane Tranporter/Ion Channel;	Proton Pump;	0.95	10 Gy	PKC-180628	0.15	0.15	-0.18	-0.18	-0.43	-0.43	-0.1	-0.1	-0.03	-0.03	0.08	0.08	0.01	0.01	-0.1	-0.1	0	0	-0.04	-0.04	0.04	0.04	0.08	0.08
NUCC-0050920	CDD-2737395	CC1_CPD000469159, Fluticasone (propionate), MCE_HY-B0154	GPCR/G protein;	Glucocorticoid Receptor;	0.45	0 Gy	PHC-180519	0.05	0.05	0.02	0.02	-0.08	-0.08	-0.05	-0.05	-0.03	-0.03	-0.12	-0.12	0	0	0.09	0.09	0.06	0.06	0.09	0.09	-0.27	-0.27	-0.3	-0.3
NUCC-0050920	CDD-2737395	CC1_CPD000469159, Fluticasone (propionate), MCE_HY-B0154	GPCR/G protein;	Glucocorticoid Receptor;	0.41	10 Gy	PHC-180519	0.05	0.05	0.02	0.02	-0.08	-0.08	-0.05	-0.05	-0.03	-0.03	-0.12	-0.12	0	0	0.09	0.09	0.06	0.06	0.09	0.09	-0.27	-0.27	-0.3	-0.3
NUCC-0050920	CDD-2737395	CC1_CPD000469159, Fluticasone (propionate), MCE_HY-B0154	GPCR/G protein;	Glucocorticoid Receptor;	0.42	0 Gy	PKC-180628	0.05	0.05	0.02	0.02	-0.08	-0.08	-0.05	-0.05	-0.03	-0.03	-0.12	-0.12	0	0	0.09	0.09	0.06	0.06	0.09	0.09	-0.27	-0.27	-0.3	-0.3
NUCC-0050920	CDD-2737395	CC1_CPD000469159, Fluticasone (propionate), MCE_HY-B0154	GPCR/G protein;	Glucocorticoid Receptor;	0.47	10 Gy	PKC-180628	0.05	0.05	0.02	0.02	-0.08	-0.08	-0.05	-0.05	-0.03	-0.03	-0.12	-0.12	0	0	0.09	0.09	0.06	0.06	0.09	0.09	-0.27	-0.27	-0.3	-0.3
NUCC-0050923	CDD-2777915	CC1_CPD000466319, Lamivudine, MCE_HY-B0250	Anti-infection;	HIV; NRTIs;	0.99	0 Gy	PHC-180519	0.16	0.16	0.01	0.01	-0.26	-0.26	-0.11	-0.11	0.06	0.06	0.01	0.01	-0.04	-0.04	0.01	0.01	-0.06	-0.06	-0.01	-0.01	0.06	0.06	0.01	0.01
NUCC-0050923	CDD-2777915	CC1_CPD000466319, Lamivudine, MCE_HY-B0250	Anti-infection;	HIV; NRTIs;	1	10 Gy	PHC-180519	0.16	0.16	0.01	0.01	-0.26	-0.26	-0.11	-0.11	0.06	0.06	0.01	0.01	-0.04	-0.04	0.01	0.01	-0.06	-0.06	-0.01	-0.01	0.06	0.06	0.01	0.01
NUCC-0050923	CDD-2777915	CC1_CPD000466319, Lamivudine, MCE_HY-B0250	Anti-infection;	HIV; NRTIs;	0.72	0 Gy	PKC-180628	0.16	0.16	0.01	0.01	-0.26	-0.26	-0.11	-0.11	0.06	0.06	0.01	0.01	-0.04	-0.04	0.01	0.01	-0.06	-0.06	-0.01	-0.01	0.06	0.06	0.01	0.01
NUCC-0050923	CDD-2777915	CC1_CPD000466319, Lamivudine, MCE_HY-B0250	Anti-infection;	HIV; NRTIs;	0.9	10 Gy	PKC-180628	0.16	0.16	0.01	0.01	-0.26	-0.26	-0.11	-0.11	0.06	0.06	0.01	0.01	-0.04	-0.04	0.01	0.01	-0.06	-0.06	-0.01	-0.01	0.06	0.06	0.01	0.01
NUCC-0050926	CDD-4175459	CC1_CPD000469156, MCE_HY-B0020, Tropisetron (Hydrochloride)	GPCR/G protein; Neuronal Signaling;	5-HT Receptor;	1.04	0 Gy	PHC-180519	0.03	0.03	-0.12	-0.12	-0.3	-0.3	-0.15	-0.15	-0.1	-0.1	0.02	0.02	0.14	0.14	0.02	0.02	0.17	0.17	0	0	-0.16	-0.16	0.01	0.01
NUCC-0050926	CDD-4175459	CC1_CPD000469156, MCE_HY-B0020, Tropisetron (Hydrochloride)	GPCR/G protein; Neuronal Signaling;	5-HT Receptor;	0.95	10 Gy	PHC-180519	0.03	0.03	-0.12	-0.12	-0.3	-0.3	-0.15	-0.15	-0.1	-0.1	0.02	0.02	0.14	0.14	0.02	0.02	0.17	0.17	0	0	-0.16	-0.16	0.01	0.01
NUCC-0050926	CDD-4175459	CC1_CPD000469156, MCE_HY-B0020, Tropisetron (Hydrochloride)	GPCR/G protein; Neuronal Signaling;	5-HT Receptor;	0.94	0 Gy	PKC-180628	0.03	0.03	-0.12	-0.12	-0.3	-0.3	-0.15	-0.15	-0.1	-0.1	0.02	0.02	0.14	0.14	0.02	0.02	0.17	0.17	0	0	-0.16	-0.16	0.01	0.01
NUCC-0050926	CDD-4175459	CC1_CPD000469156, MCE_HY-B0020, Tropisetron (Hydrochloride)	GPCR/G protein; Neuronal Signaling;	5-HT Receptor;	0.76	10 Gy	PKC-180628	0.03	0.03	-0.12	-0.12	-0.3	-0.3	-0.15	-0.15	-0.1	-0.1	0.02	0.02	0.14	0.14	0.02	0.02	0.17	0.17	0	0	-0.16	-0.16	0.01	0.01
NUCC-0050927	CDD-2656070	CC1_CPD000326795, MCE_HY-17401, Ranolazine (dihydrochloride), SPC_01505366	Membrane Tranporter/Ion Channel;	Calcium Channel;	0.79	0 Gy	PHC-180519	0.02	0.02	-0.39	-0.39	0.03	0.03	0.44	0.44	-0.1	-0.1	0.11	0.11	0.19	0.19	-0.02	-0.02	0.14	0.14	-0.14	-0.14	-0.26	-0.26	0.02	0.02
NUCC-0050927	CDD-2656070	CC1_CPD000326795, MCE_HY-17401, Ranolazine (dihydrochloride), SPC_01505366	Membrane Tranporter/Ion Channel;	Calcium Channel;	0.5	10 Gy	PHC-180519	0.02	0.02	-0.39	-0.39	0.03	0.03	0.44	0.44	-0.1	-0.1	0.11	0.11	0.19	0.19	-0.02	-0.02	0.14	0.14	-0.14	-0.14	-0.26	-0.26	0.02	0.02
NUCC-0050927	CDD-2656070	CC1_CPD000326795, MCE_HY-17401, Ranolazine (dihydrochloride), SPC_01505366	Membrane Tranporter/Ion Channel;	Calcium Channel;	1.13	0 Gy	PKC-180628	0.02	0.02	-0.39	-0.39	0.03	0.03	0.44	0.44	-0.1	-0.1	0.11	0.11	0.19	0.19	-0.02	-0.02	0.14	0.14	-0.14	-0.14	-0.26	-0.26	0.02	0.02
NUCC-0050927	CDD-2656070	CC1_CPD000326795, MCE_HY-17401, Ranolazine (dihydrochloride), SPC_01505366	Membrane Tranporter/Ion Channel;	Calcium Channel;	0.91	10 Gy	PKC-180628	0.02	0.02	-0.39	-0.39	0.03	0.03	0.44	0.44	-0.1	-0.1	0.11	0.11	0.19	0.19	-0.02	-0.02	0.14	0.14	-0.14	-0.14	-0.26	-0.26	0.02	0.02
NUCC-0050929	CDD-2740508	CC1_CPD000469290, MCE_HY-17007, Saquinavir	Anti-infection; Metabolism/Protease;	HIV; HIV Protease;	1.06	0 Gy	PHC-180519	0.01	0.01	-0.04	-0.04	-0.13	-0.13	-0.08	-0.08	-0.12	-0.12	0.13	0.13	0.27	0.27	0.02	0.02	0.13	0.13	-0.16	-0.16	-0.29	-0.29	0	0
NUCC-0050929	CDD-2740508	CC1_CPD000469290, MCE_HY-17007, Saquinavir	Anti-infection; Metabolism/Protease;	HIV; HIV Protease;	1.14	10 Gy	PHC-180519	0.01	0.01	-0.04	-0.04	-0.13	-0.13	-0.08	-0.08	-0.12	-0.12	0.13	0.13	0.27	0.27	0.02	0.02	0.13	0.13	-0.16	-0.16	-0.29	-0.29	0	0
NUCC-0050929	CDD-2740508	CC1_CPD000469290, MCE_HY-17007, Saquinavir	Anti-infection; Metabolism/Protease;	HIV; HIV Protease;	1.21	0 Gy	PKC-180628	0.01	0.01	-0.04	-0.04	-0.13	-0.13	-0.08	-0.08	-0.12	-0.12	0.13	0.13	0.27	0.27	0.02	0.02	0.13	0.13	-0.16	-0.16	-0.29	-0.29	0	0
NUCC-0050929	CDD-2740508	CC1_CPD000469290, MCE_HY-17007, Saquinavir	Anti-infection; Metabolism/Protease;	HIV; HIV Protease;	1.06	10 Gy	PKC-180628	0.01	0.01	-0.04	-0.04	-0.13	-0.13	-0.08	-0.08	-0.12	-0.12	0.13	0.13	0.27	0.27	0.02	0.02	0.13	0.13	-0.16	-0.16	-0.29	-0.29	0	0
NUCC-0050930	CDD-2716192	Bifonazole, CC1_CPD000058970, MCE_HY-B0301, SPC_01505309	Anti-infection;	Antifungal;	1	0 Gy	PHC-180519	0.12	0.12	-0.16	-0.16	-0.15	-0.15	0.13	0.13	0.1	0.1	-0.06	-0.06	-0.14	-0.14	0.02	0.02	-0.09	-0.09	0.1	0.1	0.16	0.16	-0.03	-0.03
NUCC-0050930	CDD-2716192	Bifonazole, CC1_CPD000058970, MCE_HY-B0301, SPC_01505309	Anti-infection;	Antifungal;	0.83	10 Gy	PHC-180519	0.12	0.12	-0.16	-0.16	-0.15	-0.15	0.13	0.13	0.1	0.1	-0.06	-0.06	-0.14	-0.14	0.02	0.02	-0.09	-0.09	0.1	0.1	0.16	0.16	-0.03	-0.03
NUCC-0050930	CDD-2716192	Bifonazole, CC1_CPD000058970, MCE_HY-B0301, SPC_01505309	Anti-infection;	Antifungal;	0.81	0 Gy	PKC-180628	0.12	0.12	-0.16	-0.16	-0.15	-0.15	0.13	0.13	0.1	0.1	-0.06	-0.06	-0.14	-0.14	0.02	0.02	-0.09	-0.09	0.1	0.1	0.16	0.16	-0.03	-0.03
NUCC-0050930	CDD-2716192	Bifonazole, CC1_CPD000058970, MCE_HY-B0301, SPC_01505309	Anti-infection;	Antifungal;	0.84	10 Gy	PKC-180628	0.12	0.12	-0.16	-0.16	-0.15	-0.15	0.13	0.13	0.1	0.1	-0.06	-0.06	-0.14	-0.14	0.02	0.02	-0.09	-0.09	0.1	0.1	0.16	0.16	-0.03	-0.03
NUCC-0050931	CDD-2611989	CC1_CPD000469158, MCE_HY-B0121, Sumatriptan (succinate)	GPCR/G protein; Neuronal Signaling;	5-HT Receptor;	1.19	0 Gy	PHC-180519	0.07	0.07	-0.21	-0.21	-0.33	-0.33	-0.05	-0.05	0.1	0.1	-0.1	-0.1	-0.16	-0.16	0.04	0.04	-0.12	-0.12	0.17	0.17	0.21	0.21	-0.08	-0.08
NUCC-0050931	CDD-2611989	CC1_CPD000469158, MCE_HY-B0121, Sumatriptan (succinate)	GPCR/G protein; Neuronal Signaling;	5-HT Receptor;	1	10 Gy	PHC-180519	0.07	0.07	-0.21	-0.21	-0.33	-0.33	-0.05	-0.05	0.1	0.1	-0.1	-0.1	-0.16	-0.16	0.04	0.04	-0.12	-0.12	0.17	0.17	0.21	0.21	-0.08	-0.08
NUCC-0050931	CDD-2611989	CC1_CPD000469158, MCE_HY-B0121, Sumatriptan (succinate)	GPCR/G protein; Neuronal Signaling;	5-HT Receptor;	0.92	0 Gy	PKC-180628	0.07	0.07	-0.21	-0.21	-0.33	-0.33	-0.05	-0.05	0.1	0.1	-0.1	-0.1	-0.16	-0.16	0.04	0.04	-0.12	-0.12	0.17	0.17	0.21	0.21	-0.08	-0.08
NUCC-0050931	CDD-2611989	CC1_CPD000469158, MCE_HY-B0121, Sumatriptan (succinate)	GPCR/G protein; Neuronal Signaling;	5-HT Receptor;	0.89	10 Gy	PKC-180628	0.07	0.07	-0.21	-0.21	-0.33	-0.33	-0.05	-0.05	0.1	0.1	-0.1	-0.1	-0.16	-0.16	0.04	0.04	-0.12	-0.12	0.17	0.17	0.21	0.21	-0.08	-0.08
NUCC-0050932	CDD-2612236	CC1_CPD000466314, Exemestane, MCE_HY-13632, ONC7_NSC713563, ONC9_NSC713563	Others;	Others;	1.29	0 Gy	PHC-180519	0.03	0.03	-0.16	-0.16	-0.24	-0.24	-0.05	-0.05	0.03	0.03	-0.15	-0.15	-0.15	-0.15	0.03	0.03	-0.04	-0.04	0.15	0.15	0.15	0.15	-0.04	-0.04
NUCC-0050932	CDD-2612236	CC1_CPD000466314, Exemestane, MCE_HY-13632, ONC7_NSC713563, ONC9_NSC713563	Others;	Others;	0.95	10 Gy	PHC-180519	0.03	0.03	-0.16	-0.16	-0.24	-0.24	-0.05	-0.05	0.03	0.03	-0.15	-0.15	-0.15	-0.15	0.03	0.03	-0.04	-0.04	0.15	0.15	0.15	0.15	-0.04	-0.04
NUCC-0050932	CDD-2612236	CC1_CPD000466314, Exemestane, MCE_HY-13632, ONC7_NSC713563, ONC9_NSC713563	Others;	Others;	0.8	0 Gy	PKC-180628	0.03	0.03	-0.16	-0.16	-0.24	-0.24	-0.05	-0.05	0.03	0.03	-0.15	-0.15	-0.15	-0.15	0.03	0.03	-0.04	-0.04	0.15	0.15	0.15	0.15	-0.04	-0.04
NUCC-0050932	CDD-2612236	CC1_CPD000466314, Exemestane, MCE_HY-13632, ONC7_NSC713563, ONC9_NSC713563	Others;	Others;	0.87	10 Gy	PKC-180628	0.03	0.03	-0.16	-0.16	-0.24	-0.24	-0.05	-0.05	0.03	0.03	-0.15	-0.15	-0.15	-0.15	0.03	0.03	-0.04	-0.04	0.15	0.15	0.15	0.15	-0.04	-0.04
NUCC-0050934	CDD-2613195	CC1_CPD000471623, MCE_HY-14544, MCE_HY-B0031, Quetiapine, Quetiapine (fumarate), SPC_01505187	GPCR/G protein; Neuronal Signaling;	5-HT Receptor;	1.29	0 Gy	PHC-180519	-0.01	-0.01	-0.26	-0.26	-0.29	-0.29	-0.04	-0.04	-0.11	-0.11	-0.15	-0.15	0.02	0.02	0.06	0.06	0.13	0.13	0.18	0.18	0	0	-0.05	-0.05
NUCC-0050934	CDD-2613195	CC1_CPD000471623, MCE_HY-14544, MCE_HY-B0031, Quetiapine, Quetiapine (fumarate), SPC_01505187	GPCR/G protein; Neuronal Signaling;	5-HT Receptor;	0.92	10 Gy	PHC-180519	-0.01	-0.01	-0.26	-0.26	-0.29	-0.29	-0.04	-0.04	-0.11	-0.11	-0.15	-0.15	0.02	0.02	0.06	0.06	0.13	0.13	0.18	0.18	0	0	-0.05	-0.05
NUCC-0050934	CDD-2613195	CC1_CPD000471623, MCE_HY-14544, MCE_HY-B0031, Quetiapine, Quetiapine (fumarate), SPC_01505187	GPCR/G protein; Neuronal Signaling;	5-HT Receptor;	0.96	0 Gy	PKC-180628	-0.01	-0.01	-0.26	-0.26	-0.29	-0.29	-0.04	-0.04	-0.11	-0.11	-0.15	-0.15	0.02	0.02	0.06	0.06	0.13	0.13	0.18	0.18	0	0	-0.05	-0.05
NUCC-0050934	CDD-2613195	CC1_CPD000471623, MCE_HY-14544, MCE_HY-B0031, Quetiapine, Quetiapine (fumarate), SPC_01505187	GPCR/G protein; Neuronal Signaling;	5-HT Receptor;	0.94	10 Gy	PKC-180628	-0.01	-0.01	-0.26	-0.26	-0.29	-0.29	-0.04	-0.04	-0.11	-0.11	-0.15	-0.15	0.02	0.02	0.06	0.06	0.13	0.13	0.18	0.18	0	0	-0.05	-0.05
NUCC-0050934	CDD-2613195	CC1_CPD000471623, MCE_HY-14544, MCE_HY-B0031, Quetiapine, Quetiapine (fumarate), SPC_01505187	GPCR/G protein; Neuronal Signaling;	5-HT Receptor;	0.99	0 Gy	PHC-180519	-0.16	-0.16	-0.06	-0.06	0.09	0.09	-0.01	-0.01	0.13	0.13	0.15	0.15	0.03	0.03	0.01	0.01	-0.19	-0.19	-0.17	-0.17	-0.02	-0.02	-0.04	-0.04
NUCC-0050934	CDD-2613195	CC1_CPD000471623, MCE_HY-14544, MCE_HY-B0031, Quetiapine, Quetiapine (fumarate), SPC_01505187	GPCR/G protein; Neuronal Signaling;	5-HT Receptor;	1.06	10 Gy	PHC-180519	-0.16	-0.16	-0.06	-0.06	0.09	0.09	-0.01	-0.01	0.13	0.13	0.15	0.15	0.03	0.03	0.01	0.01	-0.19	-0.19	-0.17	-0.17	-0.02	-0.02	-0.04	-0.04
NUCC-0050934	CDD-2613195	CC1_CPD000471623, MCE_HY-14544, MCE_HY-B0031, Quetiapine, Quetiapine (fumarate), SPC_01505187	GPCR/G protein; Neuronal Signaling;	5-HT Receptor;	1.05	0 Gy	PKC-180628	-0.16	-0.16	-0.06	-0.06	0.09	0.09	-0.01	-0.01	0.13	0.13	0.15	0.15	0.03	0.03	0.01	0.01	-0.19	-0.19	-0.17	-0.17	-0.02	-0.02	-0.04	-0.04
NUCC-0050934	CDD-2613195	CC1_CPD000471623, MCE_HY-14544, MCE_HY-B0031, Quetiapine, Quetiapine (fumarate), SPC_01505187	GPCR/G protein; Neuronal Signaling;	5-HT Receptor;	1.11	10 Gy	PKC-180628	-0.16	-0.16	-0.06	-0.06	0.09	0.09	-0.01	-0.01	0.13	0.13	0.15	0.15	0.03	0.03	0.01	0.01	-0.19	-0.19	-0.17	-0.17	-0.02	-0.02	-0.04	-0.04
NUCC-0050937	CDD-2611870	CC1_CPD000466393, Calcitriol, MCE_HY-10002	Vitamin D Related;	VD/VDR;	0.97	0 Gy	PHC-180519	0.1	0.1	-0.05	-0.05	-0.28	-0.28	-0.13	-0.13	0	0	-0.2	-0.2	-0.22	-0.22	-0.02	-0.02	0.03	0.03	0.14	0.14	0.15	0.15	0.04	0.04
NUCC-0050937	CDD-2611870	CC1_CPD000466393, Calcitriol, MCE_HY-10002	Vitamin D Related;	VD/VDR;	0.75	10 Gy	PHC-180519	0.1	0.1	-0.05	-0.05	-0.28	-0.28	-0.13	-0.13	0	0	-0.2	-0.2	-0.22	-0.22	-0.02	-0.02	0.03	0.03	0.14	0.14	0.15	0.15	0.04	0.04
NUCC-0050937	CDD-2611870	CC1_CPD000466393, Calcitriol, MCE_HY-10002	Vitamin D Related;	VD/VDR;	0.5	0 Gy	PKC-180628	0.1	0.1	-0.05	-0.05	-0.28	-0.28	-0.13	-0.13	0	0	-0.2	-0.2	-0.22	-0.22	-0.02	-0.02	0.03	0.03	0.14	0.14	0.15	0.15	0.04	0.04
NUCC-0050937	CDD-2611870	CC1_CPD000466393, Calcitriol, MCE_HY-10002	Vitamin D Related;	VD/VDR;	0.58	10 Gy	PKC-180628	0.1	0.1	-0.05	-0.05	-0.28	-0.28	-0.13	-0.13	0	0	-0.2	-0.2	-0.22	-0.22	-0.02	-0.02	0.03	0.03	0.14	0.14	0.15	0.15	0.04	0.04
NUCC-0050939	CDD-2612256	CC1_CPD000449307, Felbamate, MCE_HY-B0184, SPC_01505600	Membrane Tranporter/Ion Channel; Neuronal Signaling;	NMDA Receptor;	1.05	0 Gy	PHC-180519	-0.05	-0.05	0.05	0.05	-0.06	-0.06	-0.16	-0.16	-0.03	-0.03	0.07	0.07	0.01	0.01	-0.09	-0.09	0.03	0.03	-0.09	-0.09	-0.01	-0.01	0.11	0.11
NUCC-0050939	CDD-2612256	CC1_CPD000449307, Felbamate, MCE_HY-B0184, SPC_01505600	Membrane Tranporter/Ion Channel; Neuronal Signaling;	NMDA Receptor;	1.18	10 Gy	PHC-180519	-0.05	-0.05	0.05	0.05	-0.06	-0.06	-0.16	-0.16	-0.03	-0.03	0.07	0.07	0.01	0.01	-0.09	-0.09	0.03	0.03	-0.09	-0.09	-0.01	-0.01	0.11	0.11
NUCC-0050939	CDD-2612256	CC1_CPD000449307, Felbamate, MCE_HY-B0184, SPC_01505600	Membrane Tranporter/Ion Channel; Neuronal Signaling;	NMDA Receptor;	0.91	0 Gy	PKC-180628	-0.05	-0.05	0.05	0.05	-0.06	-0.06	-0.16	-0.16	-0.03	-0.03	0.07	0.07	0.01	0.01	-0.09	-0.09	0.03	0.03	-0.09	-0.09	-0.01	-0.01	0.11	0.11
NUCC-0050939	CDD-2612256	CC1_CPD000449307, Felbamate, MCE_HY-B0184, SPC_01505600	Membrane Tranporter/Ion Channel; Neuronal Signaling;	NMDA Receptor;	0.89	10 Gy	PKC-180628	-0.05	-0.05	0.05	0.05	-0.06	-0.06	-0.16	-0.16	-0.03	-0.03	0.07	0.07	0.01	0.01	-0.09	-0.09	0.03	0.03	-0.09	-0.09	-0.01	-0.01	0.11	0.11
NUCC-0050940	CDD-2625893	CC1_CPD000058855, Droperidol, MCE_HY-B1240, SPC_01501002	GPCR/G protein; Neuronal Signaling;	Dopamine Receptor;	1.26	0 Gy	PHC-180519	0.29	0.29	-0.22	-0.22	-0.51	-0.51	0	0	0.07	0.07	-0.15	-0.15	-0.14	-0.14	0.08	0.08	-0.1	-0.1	0.18	0.18	0.18	0.18	-0.1	-0.1
NUCC-0050940	CDD-2625893	CC1_CPD000058855, Droperidol, MCE_HY-B1240, SPC_01501002	GPCR/G protein; Neuronal Signaling;	Dopamine Receptor;	0.93	10 Gy	PHC-180519	0.29	0.29	-0.22	-0.22	-0.51	-0.51	0	0	0.07	0.07	-0.15	-0.15	-0.14	-0.14	0.08	0.08	-0.1	-0.1	0.18	0.18	0.18	0.18	-0.1	-0.1
NUCC-0050940	CDD-2625893	CC1_CPD000058855, Droperidol, MCE_HY-B1240, SPC_01501002	GPCR/G protein; Neuronal Signaling;	Dopamine Receptor;	0.56	0 Gy	PKC-180628	0.29	0.29	-0.22	-0.22	-0.51	-0.51	0	0	0.07	0.07	-0.15	-0.15	-0.14	-0.14	0.08	0.08	-0.1	-0.1	0.18	0.18	0.18	0.18	-0.1	-0.1
NUCC-0050940	CDD-2625893	CC1_CPD000058855, Droperidol, MCE_HY-B1240, SPC_01501002	GPCR/G protein; Neuronal Signaling;	Dopamine Receptor;	0.9	10 Gy	PKC-180628	0.29	0.29	-0.22	-0.22	-0.51	-0.51	0	0	0.07	0.07	-0.15	-0.15	-0.14	-0.14	0.08	0.08	-0.1	-0.1	0.18	0.18	0.18	0.18	-0.1	-0.1
NUCC-0050941	CDD-2612367	CC1_CPD000035998, MCE_HY-B0715, NCI1_NSC637086, Pentoxifylline, SPC_01503611	Metabolic Enzyme/Protease;	Phosphodiesterase£¨PDE£©;	1.15	0 Gy	PHC-180519	0.03	0.03	-0.08	-0.08	-0.16	-0.16	-0.05	-0.05	-0.05	-0.05	0.01	0.01	0.02	0.02	-0.04	-0.04	0.02	0.02	0.04	0.04	0	0	-0.02	-0.02
NUCC-0050941	CDD-2612367	CC1_CPD000035998, MCE_HY-B0715, NCI1_NSC637086, Pentoxifylline, SPC_01503611	Metabolic Enzyme/Protease;	Phosphodiesterase£¨PDE£©;	1.03	10 Gy	PHC-180519	0.03	0.03	-0.08	-0.08	-0.16	-0.16	-0.05	-0.05	-0.05	-0.05	0.01	0.01	0.02	0.02	-0.04	-0.04	0.02	0.02	0.04	0.04	0	0	-0.02	-0.02
NUCC-0050941	CDD-2612367	CC1_CPD000035998, MCE_HY-B0715, NCI1_NSC637086, Pentoxifylline, SPC_01503611	Metabolic Enzyme/Protease;	Phosphodiesterase£¨PDE£©;	1.03	0 Gy	PKC-180628	0.03	0.03	-0.08	-0.08	-0.16	-0.16	-0.05	-0.05	-0.05	-0.05	0.01	0.01	0.02	0.02	-0.04	-0.04	0.02	0.02	0.04	0.04	0	0	-0.02	-0.02
NUCC-0050941	CDD-2612367	CC1_CPD000035998, MCE_HY-B0715, NCI1_NSC637086, Pentoxifylline, SPC_01503611	Metabolic Enzyme/Protease;	Phosphodiesterase£¨PDE£©;	0.95	10 Gy	PKC-180628	0.03	0.03	-0.08	-0.08	-0.16	-0.16	-0.05	-0.05	-0.05	-0.05	0.01	0.01	0.02	0.02	-0.04	-0.04	0.02	0.02	0.04	0.04	0	0	-0.02	-0.02
NUCC-0050942	CDD-2626406	CC1_CPD000058461, Ketorolac (tromethamine salt), MCE_HY-B0138, SPC_01503925	Immunology/Inflammation;	COX;	1.18	0 Gy	PHC-180519	-0.18	-0.18	-0.17	-0.17	-0.05	-0.05	-0.06	-0.06	-0.18	-0.18	0.01	0.01	0.12	0.12	-0.07	-0.07	0.21	0.21	0.01	0.01	-0.13	-0.13	0.07	0.07
NUCC-0050942	CDD-2626406	CC1_CPD000058461, Ketorolac (tromethamine salt), MCE_HY-B0138, SPC_01503925	Immunology/Inflammation;	COX;	1.02	10 Gy	PHC-180519	-0.18	-0.18	-0.17	-0.17	-0.05	-0.05	-0.06	-0.06	-0.18	-0.18	0.01	0.01	0.12	0.12	-0.07	-0.07	0.21	0.21	0.01	0.01	-0.13	-0.13	0.07	0.07
NUCC-0050942	CDD-2626406	CC1_CPD000058461, Ketorolac (tromethamine salt), MCE_HY-B0138, SPC_01503925	Immunology/Inflammation;	COX;	1.06	0 Gy	PKC-180628	-0.18	-0.18	-0.17	-0.17	-0.05	-0.05	-0.06	-0.06	-0.18	-0.18	0.01	0.01	0.12	0.12	-0.07	-0.07	0.21	0.21	0.01	0.01	-0.13	-0.13	0.07	0.07
NUCC-0050942	CDD-2626406	CC1_CPD000058461, Ketorolac (tromethamine salt), MCE_HY-B0138, SPC_01503925	Immunology/Inflammation;	COX;	0.86	10 Gy	PKC-180628	-0.18	-0.18	-0.17	-0.17	-0.05	-0.05	-0.06	-0.06	-0.18	-0.18	0.01	0.01	0.12	0.12	-0.07	-0.07	0.21	0.21	0.01	0.01	-0.13	-0.13	0.07	0.07
NUCC-0050944	CDD-2611767	CC1_CPD000466351, Efavirenz, MCE_HY-10572	Anti-infection;	HIV; NNRTIs;	1.7	0 Gy	PHC-180519	0.07	0.07	-0.18	-0.18	-0.26	-0.26	-0.01	-0.01	-0.08	-0.08	-0.15	-0.15	-0.1	-0.1	-0.03	-0.03	0.1	0.1	0.17	0.17	0.11	0.11	0.04	0.04
NUCC-0050944	CDD-2611767	CC1_CPD000466351, Efavirenz, MCE_HY-10572	Anti-infection;	HIV; NNRTIs;	1.21	10 Gy	PHC-180519	0.07	0.07	-0.18	-0.18	-0.26	-0.26	-0.01	-0.01	-0.08	-0.08	-0.15	-0.15	-0.1	-0.1	-0.03	-0.03	0.1	0.1	0.17	0.17	0.11	0.11	0.04	0.04
NUCC-0050944	CDD-2611767	CC1_CPD000466351, Efavirenz, MCE_HY-10572	Anti-infection;	HIV; NNRTIs;	1.25	0 Gy	PKC-180628	0.07	0.07	-0.18	-0.18	-0.26	-0.26	-0.01	-0.01	-0.08	-0.08	-0.15	-0.15	-0.1	-0.1	-0.03	-0.03	0.1	0.1	0.17	0.17	0.11	0.11	0.04	0.04
NUCC-0050944	CDD-2611767	CC1_CPD000466351, Efavirenz, MCE_HY-10572	Anti-infection;	HIV; NNRTIs;	1.21	10 Gy	PKC-180628	0.07	0.07	-0.18	-0.18	-0.26	-0.26	-0.01	-0.01	-0.08	-0.08	-0.15	-0.15	-0.1	-0.1	-0.03	-0.03	0.1	0.1	0.17	0.17	0.11	0.11	0.04	0.04
NUCC-0050945	CDD-2626660	CC1_CPD000466306, Irbesartan, MCE_HY-B0202, SPC_01504259	GPCR/G protein;	Angiotensin Receptor;	1.28	0 Gy	PHC-180519	0.21	0.21	-0.22	-0.22	-0.53	-0.53	-0.1	-0.1	0.03	0.03	0.12	0.12	0.1	0.1	0.01	0.01	-0.01	-0.01	-0.1	-0.1	-0.12	-0.12	-0.03	-0.03
NUCC-0050945	CDD-2626660	CC1_CPD000466306, Irbesartan, MCE_HY-B0202, SPC_01504259	GPCR/G protein;	Angiotensin Receptor;	1.17	10 Gy	PHC-180519	0.21	0.21	-0.22	-0.22	-0.53	-0.53	-0.1	-0.1	0.03	0.03	0.12	0.12	0.1	0.1	0.01	0.01	-0.01	-0.01	-0.1	-0.1	-0.12	-0.12	-0.03	-0.03
NUCC-0050945	CDD-2626660	CC1_CPD000466306, Irbesartan, MCE_HY-B0202, SPC_01504259	GPCR/G protein;	Angiotensin Receptor;	0.81	0 Gy	PKC-180628	0.21	0.21	-0.22	-0.22	-0.53	-0.53	-0.1	-0.1	0.03	0.03	0.12	0.12	0.1	0.1	0.01	0.01	-0.01	-0.01	-0.1	-0.1	-0.12	-0.12	-0.03	-0.03
NUCC-0050945	CDD-2626660	CC1_CPD000466306, Irbesartan, MCE_HY-B0202, SPC_01504259	GPCR/G protein;	Angiotensin Receptor;	1.01	10 Gy	PKC-180628	0.21	0.21	-0.22	-0.22	-0.53	-0.53	-0.1	-0.1	0.03	0.03	0.12	0.12	0.1	0.1	0.01	0.01	-0.01	-0.01	-0.1	-0.1	-0.12	-0.12	-0.03	-0.03
NUCC-0050948	CDD-2654502	Anagrelide (hydrochloride), CC1_CPD000469168, MCE_HY-B0523A, SPC_01505590	Metabolic Enzyme/Protease;	Phosphodiesterase£¨PDE£©;	1.15	0 Gy	PHC-180519	0.12	0.12	-0.25	-0.25	-0.29	-0.29	0.08	0.08	-0.06	-0.06	-0.12	-0.12	-0.09	-0.09	-0.03	-0.03	0.13	0.13	0.08	0.08	0.09	0.09	0.14	0.14
NUCC-0050948	CDD-2654502	Anagrelide (hydrochloride), CC1_CPD000469168, MCE_HY-B0523A, SPC_01505590	Metabolic Enzyme/Protease;	Phosphodiesterase£¨PDE£©;	0.95	10 Gy	PHC-180519	0.12	0.12	-0.25	-0.25	-0.29	-0.29	0.08	0.08	-0.06	-0.06	-0.12	-0.12	-0.09	-0.09	-0.03	-0.03	0.13	0.13	0.08	0.08	0.09	0.09	0.14	0.14
NUCC-0050948	CDD-2654502	Anagrelide (hydrochloride), CC1_CPD000469168, MCE_HY-B0523A, SPC_01505590	Metabolic Enzyme/Protease;	Phosphodiesterase£¨PDE£©;	0.83	0 Gy	PKC-180628	0.12	0.12	-0.25	-0.25	-0.29	-0.29	0.08	0.08	-0.06	-0.06	-0.12	-0.12	-0.09	-0.09	-0.03	-0.03	0.13	0.13	0.08	0.08	0.09	0.09	0.14	0.14
NUCC-0050948	CDD-2654502	Anagrelide (hydrochloride), CC1_CPD000469168, MCE_HY-B0523A, SPC_01505590	Metabolic Enzyme/Protease;	Phosphodiesterase£¨PDE£©;	0.87	10 Gy	PKC-180628	0.12	0.12	-0.25	-0.25	-0.29	-0.29	0.08	0.08	-0.06	-0.06	-0.12	-0.12	-0.09	-0.09	-0.03	-0.03	0.13	0.13	0.08	0.08	0.09	0.09	0.14	0.14
NUCC-0050952	CDD-2611690	CC1_CPD000326936, Citalopram (hydrobromide), MCE_HY-B1287, SPC_01504172	GPCR/G protein; Neuronal Signaling;	5-HT Receptor;	0.98	0 Gy	PHC-180519	0.16	0.16	-0.1	-0.1	-0.25	-0.25	0.01	0.01	0.17	0.17	0.09	0.09	-0.01	-0.01	0.07	0.07	-0.19	-0.19	-0.1	-0.1	-0.02	-0.02	-0.11	-0.11
NUCC-0050952	CDD-2611690	CC1_CPD000326936, Citalopram (hydrobromide), MCE_HY-B1287, SPC_01504172	GPCR/G protein; Neuronal Signaling;	5-HT Receptor;	1.03	10 Gy	PHC-180519	0.16	0.16	-0.1	-0.1	-0.25	-0.25	0.01	0.01	0.17	0.17	0.09	0.09	-0.01	-0.01	0.07	0.07	-0.19	-0.19	-0.1	-0.1	-0.02	-0.02	-0.11	-0.11
NUCC-0050952	CDD-2611690	CC1_CPD000326936, Citalopram (hydrobromide), MCE_HY-B1287, SPC_01504172	GPCR/G protein; Neuronal Signaling;	5-HT Receptor;	0.76	0 Gy	PKC-180628	0.16	0.16	-0.1	-0.1	-0.25	-0.25	0.01	0.01	0.17	0.17	0.09	0.09	-0.01	-0.01	0.07	0.07	-0.19	-0.19	-0.1	-0.1	-0.02	-0.02	-0.11	-0.11
NUCC-0050952	CDD-2611690	CC1_CPD000326936, Citalopram (hydrobromide), MCE_HY-B1287, SPC_01504172	GPCR/G protein; Neuronal Signaling;	5-HT Receptor;	0.92	10 Gy	PKC-180628	0.16	0.16	-0.1	-0.1	-0.25	-0.25	0.01	0.01	0.17	0.17	0.09	0.09	-0.01	-0.01	0.07	0.07	-0.19	-0.19	-0.1	-0.1	-0.02	-0.02	-0.11	-0.11
NUCC-0050953	CDD-2612176	CC1_CPD000048468, MCE_HY-B0153A, SPC_01505677, Ticlopidine (hydrochloride)	GPCR/G protein;	Adenosine Receptor;	1.11	0 Gy	PHC-180519	0.36	0.36	-0.08	-0.08	-0.53	-0.53	-0.09	-0.09	-0.03	-0.03	0.04	0.04	0.02	0.02	-0.05	-0.05	0.02	0.02	-0.04	-0.04	-0.06	-0.06	0	0
NUCC-0050953	CDD-2612176	CC1_CPD000048468, MCE_HY-B0153A, SPC_01505677, Ticlopidine (hydrochloride)	GPCR/G protein;	Adenosine Receptor;	1.13	10 Gy	PHC-180519	0.36	0.36	-0.08	-0.08	-0.53	-0.53	-0.09	-0.09	-0.03	-0.03	0.04	0.04	0.02	0.02	-0.05	-0.05	0.02	0.02	-0.04	-0.04	-0.06	-0.06	0	0
NUCC-0050953	CDD-2612176	CC1_CPD000048468, MCE_HY-B0153A, SPC_01505677, Ticlopidine (hydrochloride)	GPCR/G protein;	Adenosine Receptor;	0.61	0 Gy	PKC-180628	0.36	0.36	-0.08	-0.08	-0.53	-0.53	-0.09	-0.09	-0.03	-0.03	0.04	0.04	0.02	0.02	-0.05	-0.05	0.02	0.02	-0.04	-0.04	-0.06	-0.06	0	0
NUCC-0050953	CDD-2612176	CC1_CPD000048468, MCE_HY-B0153A, SPC_01505677, Ticlopidine (hydrochloride)	GPCR/G protein;	Adenosine Receptor;	1	10 Gy	PKC-180628	0.36	0.36	-0.08	-0.08	-0.53	-0.53	-0.09	-0.09	-0.03	-0.03	0.04	0.04	0.02	0.02	-0.05	-0.05	0.02	0.02	-0.04	-0.04	-0.06	-0.06	0	0
NUCC-0050954	CDD-2873294	CC1_CPD000469165, Loxoprofen, MCE_HY-B0578	Immunology/Inflammation;	COX;	1.05	0 Gy	PHC-180519	0.07	0.07	-0.08	-0.08	-0.2	-0.2	-0.05	-0.05	-0.16	-0.16	0.06	0.06	0.14	0.14	-0.08	-0.08	0.13	0.13	-0.04	-0.04	-0.13	-0.13	0.04	0.04
NUCC-0050954	CDD-2873294	CC1_CPD000469165, Loxoprofen, MCE_HY-B0578	Immunology/Inflammation;	COX;	1.08	10 Gy	PHC-180519	0.07	0.07	-0.08	-0.08	-0.2	-0.2	-0.05	-0.05	-0.16	-0.16	0.06	0.06	0.14	0.14	-0.08	-0.08	0.13	0.13	-0.04	-0.04	-0.13	-0.13	0.04	0.04
NUCC-0050954	CDD-2873294	CC1_CPD000469165, Loxoprofen, MCE_HY-B0578	Immunology/Inflammation;	COX;	0.92	0 Gy	PKC-180628	0.07	0.07	-0.08	-0.08	-0.2	-0.2	-0.05	-0.05	-0.16	-0.16	0.06	0.06	0.14	0.14	-0.08	-0.08	0.13	0.13	-0.04	-0.04	-0.13	-0.13	0.04	0.04
NUCC-0050954	CDD-2873294	CC1_CPD000469165, Loxoprofen, MCE_HY-B0578	Immunology/Inflammation;	COX;	0.82	10 Gy	PKC-180628	0.07	0.07	-0.08	-0.08	-0.2	-0.2	-0.05	-0.05	-0.16	-0.16	0.06	0.06	0.14	0.14	-0.08	-0.08	0.13	0.13	-0.04	-0.04	-0.13	-0.13	0.04	0.04
NUCC-0050955	CDD-2611516	CC1_CPD000466316, MCE_HY-17492, Zafirlukast	GPCR/G protein;	Leukotriene Receptor;	1.31	0 Gy	PHC-180519	0.18	0.18	-0.01	-0.01	-0.31	-0.31	-0.12	-0.12	0.16	0.16	-0.21	-0.21	-0.26	-0.26	0.11	0.11	-0.13	-0.13	0.22	0.22	0.21	0.21	-0.14	-0.14
NUCC-0050955	CDD-2611516	CC1_CPD000466316, MCE_HY-17492, Zafirlukast	GPCR/G protein;	Leukotriene Receptor;	1.06	10 Gy	PHC-180519	0.18	0.18	-0.01	-0.01	-0.31	-0.31	-0.12	-0.12	0.16	0.16	-0.21	-0.21	-0.26	-0.26	0.11	0.11	-0.13	-0.13	0.22	0.22	0.21	0.21	-0.14	-0.14
NUCC-0050955	CDD-2611516	CC1_CPD000466316, MCE_HY-17492, Zafirlukast	GPCR/G protein;	Leukotriene Receptor;	0.79	0 Gy	PKC-180628	0.18	0.18	-0.01	-0.01	-0.31	-0.31	-0.12	-0.12	0.16	0.16	-0.21	-0.21	-0.26	-0.26	0.11	0.11	-0.13	-0.13	0.22	0.22	0.21	0.21	-0.14	-0.14
NUCC-0050955	CDD-2611516	CC1_CPD000466316, MCE_HY-17492, Zafirlukast	GPCR/G protein;	Leukotriene Receptor;	0.87	10 Gy	PKC-180628	0.18	0.18	-0.01	-0.01	-0.31	-0.31	-0.12	-0.12	0.16	0.16	-0.21	-0.21	-0.26	-0.26	0.11	0.11	-0.13	-0.13	0.22	0.22	0.21	0.21	-0.14	-0.14
NUCC-0050956	CDD-2612074	CC1_CPD000469152, MCE_HY-17395A, SPC_01505392, Terbinafine	Anti-infection;	Antifungal;	0.89	0 Gy	PHC-180519	0.17	0.17	-0.02	-0.02	-0.18	-0.18	0.01	0.01	-0.03	-0.03	0.12	0.12	0.01	0.01	-0.14	-0.14	0.04	0.04	-0.13	-0.13	-0.03	-0.03	0.14	0.14
NUCC-0050956	CDD-2612074	CC1_CPD000469152, MCE_HY-17395A, SPC_01505392, Terbinafine	Anti-infection;	Antifungal;	0.97	10 Gy	PHC-180519	0.17	0.17	-0.02	-0.02	-0.18	-0.18	0.01	0.01	-0.03	-0.03	0.12	0.12	0.01	0.01	-0.14	-0.14	0.04	0.04	-0.13	-0.13	-0.03	-0.03	0.14	0.14
NUCC-0050956	CDD-2612074	CC1_CPD000469152, MCE_HY-17395A, SPC_01505392, Terbinafine	Anti-infection;	Antifungal;	0.7	0 Gy	PKC-180628	0.17	0.17	-0.02	-0.02	-0.18	-0.18	0.01	0.01	-0.03	-0.03	0.12	0.12	0.01	0.01	-0.14	-0.14	0.04	0.04	-0.13	-0.13	-0.03	-0.03	0.14	0.14
NUCC-0050956	CDD-2612074	CC1_CPD000469152, MCE_HY-17395A, SPC_01505392, Terbinafine	Anti-infection;	Antifungal;	0.74	10 Gy	PKC-180628	0.17	0.17	-0.02	-0.02	-0.18	-0.18	0.01	0.01	-0.03	-0.03	0.12	0.12	0.01	0.01	-0.14	-0.14	0.04	0.04	-0.13	-0.13	-0.03	-0.03	0.14	0.14
NUCC-0050959	CDD-2612833	CC1_CPD000449291, MCE_HY-B0253, Piroxicam, SPC_01500491	Immunology/Inflammation;	COX;	0.84	0 Gy	PHC-180519	0.13	0.13	-0.09	-0.09	-0.18	-0.18	0.04	0.04	-0.08	-0.08	0.04	0.04	0.18	0.18	0.06	0.06	0.11	0.11	-0.05	-0.05	-0.27	-0.27	-0.11	-0.11
NUCC-0050959	CDD-2612833	CC1_CPD000449291, MCE_HY-B0253, Piroxicam, SPC_01500491	Immunology/Inflammation;	COX;	0.88	10 Gy	PHC-180519	0.13	0.13	-0.09	-0.09	-0.18	-0.18	0.04	0.04	-0.08	-0.08	0.04	0.04	0.18	0.18	0.06	0.06	0.11	0.11	-0.05	-0.05	-0.27	-0.27	-0.11	-0.11
NUCC-0050959	CDD-2612833	CC1_CPD000449291, MCE_HY-B0253, Piroxicam, SPC_01500491	Immunology/Inflammation;	COX;	0.79	0 Gy	PKC-180628	0.13	0.13	-0.09	-0.09	-0.18	-0.18	0.04	0.04	-0.08	-0.08	0.04	0.04	0.18	0.18	0.06	0.06	0.11	0.11	-0.05	-0.05	-0.27	-0.27	-0.11	-0.11
NUCC-0050959	CDD-2612833	CC1_CPD000449291, MCE_HY-B0253, Piroxicam, SPC_01500491	Immunology/Inflammation;	COX;	0.78	10 Gy	PKC-180628	0.13	0.13	-0.09	-0.09	-0.18	-0.18	0.04	0.04	-0.08	-0.08	0.04	0.04	0.18	0.18	0.06	0.06	0.11	0.11	-0.05	-0.05	-0.27	-0.27	-0.11	-0.11
NUCC-0050962	CDD-2611707	CC1_CPD000058436, Doxylamine (succinate), MCE_HY-A0069, SPC_01500267	GPCR/G protein;	Histamine Receptor;	0.72	0 Gy	PHC-180519	0.04	0.04	0.02	0.02	-0.1	-0.1	-0.08	-0.08	0.19	0.19	0.14	0.14	-0.02	-0.02	0.03	0.03	-0.2	-0.2	-0.3	-0.3	-0.13	-0.13	-0.03	-0.03
NUCC-0050962	CDD-2611707	CC1_CPD000058436, Doxylamine (succinate), MCE_HY-A0069, SPC_01500267	GPCR/G protein;	Histamine Receptor;	0.93	10 Gy	PHC-180519	0.04	0.04	0.02	0.02	-0.1	-0.1	-0.08	-0.08	0.19	0.19	0.14	0.14	-0.02	-0.02	0.03	0.03	-0.2	-0.2	-0.3	-0.3	-0.13	-0.13	-0.03	-0.03
NUCC-0050962	CDD-2611707	CC1_CPD000058436, Doxylamine (succinate), MCE_HY-A0069, SPC_01500267	GPCR/G protein;	Histamine Receptor;	0.75	0 Gy	PKC-180628	0.04	0.04	0.02	0.02	-0.1	-0.1	-0.08	-0.08	0.19	0.19	0.14	0.14	-0.02	-0.02	0.03	0.03	-0.2	-0.2	-0.3	-0.3	-0.13	-0.13	-0.03	-0.03
NUCC-0050962	CDD-2611707	CC1_CPD000058436, Doxylamine (succinate), MCE_HY-A0069, SPC_01500267	GPCR/G protein;	Histamine Receptor;	0.83	10 Gy	PKC-180628	0.04	0.04	0.02	0.02	-0.1	-0.1	-0.08	-0.08	0.19	0.19	0.14	0.14	-0.02	-0.02	0.03	0.03	-0.2	-0.2	-0.3	-0.3	-0.13	-0.13	-0.03	-0.03
NUCC-0050963	CDD-2739578	CC1_CPD000449266, MCE_HY-B0168A, Milnacipran (hydrochloride)	Neuronal Signaling;	SSRIs;	1.2	0 Gy	PHC-180519	0.06	0.06	-0.19	-0.19	-0.26	-0.26	-0.01	-0.01	-0.04	-0.04	-0.01	-0.01	0.15	0.15	0.12	0.12	0.03	0.03	0.04	0.04	-0.14	-0.14	-0.15	-0.15
NUCC-0050963	CDD-2739578	CC1_CPD000449266, MCE_HY-B0168A, Milnacipran (hydrochloride)	Neuronal Signaling;	SSRIs;	1	10 Gy	PHC-180519	0.06	0.06	-0.19	-0.19	-0.26	-0.26	-0.01	-0.01	-0.04	-0.04	-0.01	-0.01	0.15	0.15	0.12	0.12	0.03	0.03	0.04	0.04	-0.14	-0.14	-0.15	-0.15
NUCC-0050963	CDD-2739578	CC1_CPD000449266, MCE_HY-B0168A, Milnacipran (hydrochloride)	Neuronal Signaling;	SSRIs;	0.97	0 Gy	PKC-180628	0.06	0.06	-0.19	-0.19	-0.26	-0.26	-0.01	-0.01	-0.04	-0.04	-0.01	-0.01	0.15	0.15	0.12	0.12	0.03	0.03	0.04	0.04	-0.14	-0.14	-0.15	-0.15
NUCC-0050963	CDD-2739578	CC1_CPD000449266, MCE_HY-B0168A, Milnacipran (hydrochloride)	Neuronal Signaling;	SSRIs;	1.14	10 Gy	PKC-180628	0.06	0.06	-0.19	-0.19	-0.26	-0.26	-0.01	-0.01	-0.04	-0.04	-0.01	-0.01	0.15	0.15	0.12	0.12	0.03	0.03	0.04	0.04	-0.14	-0.14	-0.15	-0.15
NUCC-0050965	CDD-2653785	CC1_CPD000466271, Chlorpheniramine (maleate), MCE_HY-B0286A	GPCR/G protein; Immunology/Inflammation;	Histamine Receptor;	1.02	0 Gy	PHC-180519	0.49	0.49	-0.41	-0.41	-0.22	-0.22	0.68	0.68	0.02	0.02	-0.14	-0.14	-0.21	-0.21	-0.05	-0.05	-0.01	-0.01	0.23	0.23	0.11	0.11	-0.13	-0.13
NUCC-0050965	CDD-2653785	CC1_CPD000466271, Chlorpheniramine (maleate), MCE_HY-B0286A	GPCR/G protein; Immunology/Inflammation;	Histamine Receptor;	0.52	10 Gy	PHC-180519	0.49	0.49	-0.41	-0.41	-0.22	-0.22	0.68	0.68	0.02	0.02	-0.14	-0.14	-0.21	-0.21	-0.05	-0.05	-0.01	-0.01	0.23	0.23	0.11	0.11	-0.13	-0.13
NUCC-0050965	CDD-2653785	CC1_CPD000466271, Chlorpheniramine (maleate), MCE_HY-B0286A	GPCR/G protein; Immunology/Inflammation;	Histamine Receptor;	0.59	0 Gy	PKC-180628	0.49	0.49	-0.41	-0.41	-0.22	-0.22	0.68	0.68	0.02	0.02	-0.14	-0.14	-0.21	-0.21	-0.05	-0.05	-0.01	-0.01	0.23	0.23	0.11	0.11	-0.13	-0.13
NUCC-0050965	CDD-2653785	CC1_CPD000466271, Chlorpheniramine (maleate), MCE_HY-B0286A	GPCR/G protein; Immunology/Inflammation;	Histamine Receptor;	1.04	10 Gy	PKC-180628	0.49	0.49	-0.41	-0.41	-0.22	-0.22	0.68	0.68	0.02	0.02	-0.14	-0.14	-0.21	-0.21	-0.05	-0.05	-0.01	-0.01	0.23	0.23	0.11	0.11	-0.13	-0.13
NUCC-0050966	CDD-2654727	CC1_CPD000466333, Dofetilide, MCE_HY-B0232	Membrane Tranporter/Ion Channel;	Potassiun Channel;	0.94	0 Gy	PHC-180519	0.07	0.07	0.12	0.12	-0.03	-0.03	-0.08	-0.08	-0.18	-0.18	0.06	0.06	0.17	0.17	-0.07	-0.07	0.16	0.16	-0.03	-0.03	-0.13	-0.13	0.06	0.06
NUCC-0050966	CDD-2654727	CC1_CPD000466333, Dofetilide, MCE_HY-B0232	Membrane Tranporter/Ion Channel;	Potassiun Channel;	1.08	10 Gy	PHC-180519	0.07	0.07	0.12	0.12	-0.03	-0.03	-0.08	-0.08	-0.18	-0.18	0.06	0.06	0.17	0.17	-0.07	-0.07	0.16	0.16	-0.03	-0.03	-0.13	-0.13	0.06	0.06
NUCC-0050966	CDD-2654727	CC1_CPD000466333, Dofetilide, MCE_HY-B0232	Membrane Tranporter/Ion Channel;	Potassiun Channel;	0.96	0 Gy	PKC-180628	0.07	0.07	0.12	0.12	-0.03	-0.03	-0.08	-0.08	-0.18	-0.18	0.06	0.06	0.17	0.17	-0.07	-0.07	0.16	0.16	-0.03	-0.03	-0.13	-0.13	0.06	0.06
NUCC-0050966	CDD-2654727	CC1_CPD000466333, Dofetilide, MCE_HY-B0232	Membrane Tranporter/Ion Channel;	Potassiun Channel;	0.94	10 Gy	PKC-180628	0.07	0.07	0.12	0.12	-0.03	-0.03	-0.08	-0.08	-0.18	-0.18	0.06	0.06	0.17	0.17	-0.07	-0.07	0.16	0.16	-0.03	-0.03	-0.13	-0.13	0.06	0.06
NUCC-0050968	CDD-2611671	CC1_CPD000525252, MCE_HY-B0206, Rizatriptan (benzoate), SPC_01505189	GPCR/G protein; Neuronal Signaling;	5-HT Receptor;	1.01	0 Gy	PHC-180519	0.05	0.05	0	0	-0.16	-0.16	-0.11	-0.11	-0.04	-0.04	0.08	0.08	0.02	0.02	-0.1	-0.1	0.07	0.07	-0.08	-0.08	-0.02	-0.02	0.13	0.13
NUCC-0050968	CDD-2611671	CC1_CPD000525252, MCE_HY-B0206, Rizatriptan (benzoate), SPC_01505189	GPCR/G protein; Neuronal Signaling;	5-HT Receptor;	1.18	10 Gy	PHC-180519	0.05	0.05	0	0	-0.16	-0.16	-0.11	-0.11	-0.04	-0.04	0.08	0.08	0.02	0.02	-0.1	-0.1	0.07	0.07	-0.08	-0.08	-0.02	-0.02	0.13	0.13
NUCC-0050968	CDD-2611671	CC1_CPD000525252, MCE_HY-B0206, Rizatriptan (benzoate), SPC_01505189	GPCR/G protein; Neuronal Signaling;	5-HT Receptor;	0.81	0 Gy	PKC-180628	0.05	0.05	0	0	-0.16	-0.16	-0.11	-0.11	-0.04	-0.04	0.08	0.08	0.02	0.02	-0.1	-0.1	0.07	0.07	-0.08	-0.08	-0.02	-0.02	0.13	0.13
NUCC-0050968	CDD-2611671	CC1_CPD000525252, MCE_HY-B0206, Rizatriptan (benzoate), SPC_01505189	GPCR/G protein; Neuronal Signaling;	5-HT Receptor;	0.75	10 Gy	PKC-180628	0.05	0.05	0	0	-0.16	-0.16	-0.11	-0.11	-0.04	-0.04	0.08	0.08	0.02	0.02	-0.1	-0.1	0.07	0.07	-0.08	-0.08	-0.02	-0.02	0.13	0.13
NUCC-0050970	CDD-2750531	CC1_CPD000469178, Loteprednol Etabonate, MCE_HY-17358	GPCR/G protein;	Glucocorticoid Receptor;	0.46	0 Gy	PHC-180519	-0.06	-0.06	0.06	0.06	0.23	0.23	0.11	0.11	0.06	0.06	-0.06	-0.06	0.03	0.03	0.15	0.15	-0.12	-0.12	0.02	0.02	-0.05	-0.05	-0.19	-0.19
NUCC-0050970	CDD-2750531	CC1_CPD000469178, Loteprednol Etabonate, MCE_HY-17358	GPCR/G protein;	Glucocorticoid Receptor;	0.46	10 Gy	PHC-180519	-0.06	-0.06	0.06	0.06	0.23	0.23	0.11	0.11	0.06	0.06	-0.06	-0.06	0.03	0.03	0.15	0.15	-0.12	-0.12	0.02	0.02	-0.05	-0.05	-0.19	-0.19
NUCC-0050970	CDD-2750531	CC1_CPD000469178, Loteprednol Etabonate, MCE_HY-17358	GPCR/G protein;	Glucocorticoid Receptor;	0.54	0 Gy	PKC-180628	-0.06	-0.06	0.06	0.06	0.23	0.23	0.11	0.11	0.06	0.06	-0.06	-0.06	0.03	0.03	0.15	0.15	-0.12	-0.12	0.02	0.02	-0.05	-0.05	-0.19	-0.19
NUCC-0050970	CDD-2750531	CC1_CPD000469178, Loteprednol Etabonate, MCE_HY-17358	GPCR/G protein;	Glucocorticoid Receptor;	0.66	10 Gy	PKC-180628	-0.06	-0.06	0.06	0.06	0.23	0.23	0.11	0.11	0.06	0.06	-0.06	-0.06	0.03	0.03	0.15	0.15	-0.12	-0.12	0.02	0.02	-0.05	-0.05	-0.19	-0.19
NUCC-0050971	CDD-2625876	CC1_CPD000449292, Donepezil (Hydrochloride), MCE_HY-B0034, SPC_01504403	Neuronal Signaling;	AChE;	1.21	0 Gy	PHC-180519	0.12	0.12	-0.37	-0.37	-0.53	-0.53	-0.04	-0.04	0.2	0.2	-0.01	-0.01	-0.16	-0.16	0.05	0.05	-0.22	-0.22	-0.01	-0.01	0.15	0.15	-0.06	-0.06
NUCC-0050971	CDD-2625876	CC1_CPD000449292, Donepezil (Hydrochloride), MCE_HY-B0034, SPC_01504403	Neuronal Signaling;	AChE;	0.91	10 Gy	PHC-180519	0.12	0.12	-0.37	-0.37	-0.53	-0.53	-0.04	-0.04	0.2	0.2	-0.01	-0.01	-0.16	-0.16	0.05	0.05	-0.22	-0.22	-0.01	-0.01	0.15	0.15	-0.06	-0.06
NUCC-0050971	CDD-2625876	CC1_CPD000449292, Donepezil (Hydrochloride), MCE_HY-B0034, SPC_01504403	Neuronal Signaling;	AChE;	0.73	0 Gy	PKC-180628	0.12	0.12	-0.37	-0.37	-0.53	-0.53	-0.04	-0.04	0.2	0.2	-0.01	-0.01	-0.16	-0.16	0.05	0.05	-0.22	-0.22	-0.01	-0.01	0.15	0.15	-0.06	-0.06
NUCC-0050971	CDD-2625876	CC1_CPD000449292, Donepezil (Hydrochloride), MCE_HY-B0034, SPC_01504403	Neuronal Signaling;	AChE;	0.9	10 Gy	PKC-180628	0.12	0.12	-0.37	-0.37	-0.53	-0.53	-0.04	-0.04	0.2	0.2	-0.01	-0.01	-0.16	-0.16	0.05	0.05	-0.22	-0.22	-0.01	-0.01	0.15	0.15	-0.06	-0.06
NUCC-0050973	CDD-2656570	CC1_CPD000466326, MCE_HY-13955, SPC_01505261, Telmisartan	GPCR/G protein;	Angiotensin Receptor;	0.93	0 Gy	PHC-180519	0.15	0.15	0	0	-0.36	-0.36	-0.21	-0.21	-0.02	-0.02	0.06	0.06	-0.08	-0.08	-0.16	-0.16	0	0	-0.11	-0.11	0.1	0.1	0.21	0.21
NUCC-0050973	CDD-2656570	CC1_CPD000466326, MCE_HY-13955, SPC_01505261, Telmisartan	GPCR/G protein;	Angiotensin Receptor;	0.98	10 Gy	PHC-180519	0.15	0.15	0	0	-0.36	-0.36	-0.21	-0.21	-0.02	-0.02	0.06	0.06	-0.08	-0.08	-0.16	-0.16	0	0	-0.11	-0.11	0.1	0.1	0.21	0.21
NUCC-0050973	CDD-2656570	CC1_CPD000466326, MCE_HY-13955, SPC_01505261, Telmisartan	GPCR/G protein;	Angiotensin Receptor;	0.48	0 Gy	PKC-180628	0.15	0.15	0	0	-0.36	-0.36	-0.21	-0.21	-0.02	-0.02	0.06	0.06	-0.08	-0.08	-0.16	-0.16	0	0	-0.11	-0.11	0.1	0.1	0.21	0.21
NUCC-0050973	CDD-2656570	CC1_CPD000466326, MCE_HY-13955, SPC_01505261, Telmisartan	GPCR/G protein;	Angiotensin Receptor;	0.62	10 Gy	PKC-180628	0.15	0.15	0	0	-0.36	-0.36	-0.21	-0.21	-0.02	-0.02	0.06	0.06	-0.08	-0.08	-0.16	-0.16	0	0	-0.11	-0.11	0.1	0.1	0.21	0.21
NUCC-0050975	CDD-2611905	CC1_CPD000469188, MCE_HY-13315, Montelukast (sodium)	GPCR/G protein;	Leukotriene Receptor;	1.23	0 Gy	PHC-180519	0.19	0.19	-0.45	-0.45	-0.29	-0.29	0.35	0.35	-0.03	-0.03	-0.34	-0.34	-0.04	-0.04	0.27	0.27	0.06	0.06	0.39	0.39	-0.01	-0.01	-0.34	-0.34
NUCC-0050975	CDD-2611905	CC1_CPD000469188, MCE_HY-13315, Montelukast (sodium)	GPCR/G protein;	Leukotriene Receptor;	0.43	10 Gy	PHC-180519	0.19	0.19	-0.45	-0.45	-0.29	-0.29	0.35	0.35	-0.03	-0.03	-0.34	-0.34	-0.04	-0.04	0.27	0.27	0.06	0.06	0.39	0.39	-0.01	-0.01	-0.34	-0.34
NUCC-0050975	CDD-2611905	CC1_CPD000469188, MCE_HY-13315, Montelukast (sodium)	GPCR/G protein;	Leukotriene Receptor;	0.75	0 Gy	PKC-180628	0.19	0.19	-0.45	-0.45	-0.29	-0.29	0.35	0.35	-0.03	-0.03	-0.34	-0.34	-0.04	-0.04	0.27	0.27	0.06	0.06	0.39	0.39	-0.01	-0.01	-0.34	-0.34
NUCC-0050975	CDD-2611905	CC1_CPD000469188, MCE_HY-13315, Montelukast (sodium)	GPCR/G protein;	Leukotriene Receptor;	1.02	10 Gy	PKC-180628	0.19	0.19	-0.45	-0.45	-0.29	-0.29	0.35	0.35	-0.03	-0.03	-0.34	-0.34	-0.04	-0.04	0.27	0.27	0.06	0.06	0.39	0.39	-0.01	-0.01	-0.34	-0.34
NUCC-0050976	CDD-2611762	CC1_CPD000466276, Clonidine (hydrochloride), MCE_HY-B0409A, SPC_01500198	GPCR/G protein;	Adrenergic Receptor;	1.08	0 Gy	PHC-180519	-0.24	-0.24	-0.02	-0.02	0.13	0.13	-0.09	-0.09	0.07	0.07	-0.11	-0.11	-0.16	-0.16	0.02	0.02	-0.01	-0.01	0.06	0.06	0.08	0.08	0.01	0.01
NUCC-0050976	CDD-2611762	CC1_CPD000466276, Clonidine (hydrochloride), MCE_HY-B0409A, SPC_01500198	GPCR/G protein;	Adrenergic Receptor;	0.97	10 Gy	PHC-180519	-0.24	-0.24	-0.02	-0.02	0.13	0.13	-0.09	-0.09	0.07	0.07	-0.11	-0.11	-0.16	-0.16	0.02	0.02	-0.01	-0.01	0.06	0.06	0.08	0.08	0.01	0.01
NUCC-0050976	CDD-2611762	CC1_CPD000466276, Clonidine (hydrochloride), MCE_HY-B0409A, SPC_01500198	GPCR/G protein;	Adrenergic Receptor;	0.98	0 Gy	PKC-180628	-0.24	-0.24	-0.02	-0.02	0.13	0.13	-0.09	-0.09	0.07	0.07	-0.11	-0.11	-0.16	-0.16	0.02	0.02	-0.01	-0.01	0.06	0.06	0.08	0.08	0.01	0.01
NUCC-0050976	CDD-2611762	CC1_CPD000466276, Clonidine (hydrochloride), MCE_HY-B0409A, SPC_01500198	GPCR/G protein;	Adrenergic Receptor;	0.83	10 Gy	PKC-180628	-0.24	-0.24	-0.02	-0.02	0.13	0.13	-0.09	-0.09	0.07	0.07	-0.11	-0.11	-0.16	-0.16	0.02	0.02	-0.01	-0.01	0.06	0.06	0.08	0.08	0.01	0.01
NUCC-0050979	CDD-2778583	CC1_CPD000466277, Etomidate, MCE_HY-B0100	Membrane Tranporter/Ion Channel; Neuronal Signaling;	GABA Receptor;	0.96	0 Gy	PHC-180519	0.08	0.08	0.01	0.01	-0.11	-0.11	-0.04	-0.04	0	0	0.01	0.01	-0.01	-0.01	-0.02	-0.02	0	0	-0.01	-0.01	0.04	0.04	0.05	0.05
NUCC-0050979	CDD-2778583	CC1_CPD000466277, Etomidate, MCE_HY-B0100	Membrane Tranporter/Ion Channel; Neuronal Signaling;	GABA Receptor;	0.92	10 Gy	PHC-180519	0.08	0.08	0.01	0.01	-0.11	-0.11	-0.04	-0.04	0	0	0.01	0.01	-0.01	-0.01	-0.02	-0.02	0	0	-0.01	-0.01	0.04	0.04	0.05	0.05
NUCC-0050979	CDD-2778583	CC1_CPD000466277, Etomidate, MCE_HY-B0100	Membrane Tranporter/Ion Channel; Neuronal Signaling;	GABA Receptor;	0.78	0 Gy	PKC-180628	0.08	0.08	0.01	0.01	-0.11	-0.11	-0.04	-0.04	0	0	0.01	0.01	-0.01	-0.01	-0.02	-0.02	0	0	-0.01	-0.01	0.04	0.04	0.05	0.05
NUCC-0050979	CDD-2778583	CC1_CPD000466277, Etomidate, MCE_HY-B0100	Membrane Tranporter/Ion Channel; Neuronal Signaling;	GABA Receptor;	0.84	10 Gy	PKC-180628	0.08	0.08	0.01	0.01	-0.11	-0.11	-0.04	-0.04	0	0	0.01	0.01	-0.01	-0.01	-0.02	-0.02	0	0	-0.01	-0.01	0.04	0.04	0.05	0.05
NUCC-0050983	CDD-2888392	Azasetron (hydrochloride), CC1_CPD000466285, MCE_HY-B0068	GPCR/G protein; Neuronal Signaling;	5-HT Receptor;	1.42	0 Gy	PHC-180519	0.08	0.08	-0.2	-0.2	-0.32	-0.32	-0.04	-0.04	-0.02	-0.02	-0.09	-0.09	-0.08	-0.08	-0.01	-0.01	0.07	0.07	0.14	0.14	0.1	0.1	0.03	0.03
NUCC-0050983	CDD-2888392	Azasetron (hydrochloride), CC1_CPD000466285, MCE_HY-B0068	GPCR/G protein; Neuronal Signaling;	5-HT Receptor;	1.14	10 Gy	PHC-180519	0.08	0.08	-0.2	-0.2	-0.32	-0.32	-0.04	-0.04	-0.02	-0.02	-0.09	-0.09	-0.08	-0.08	-0.01	-0.01	0.07	0.07	0.14	0.14	0.1	0.1	0.03	0.03
NUCC-0050983	CDD-2888392	Azasetron (hydrochloride), CC1_CPD000466285, MCE_HY-B0068	GPCR/G protein; Neuronal Signaling;	5-HT Receptor;	0.91	0 Gy	PKC-180628	0.08	0.08	-0.2	-0.2	-0.32	-0.32	-0.04	-0.04	-0.02	-0.02	-0.09	-0.09	-0.08	-0.08	-0.01	-0.01	0.07	0.07	0.14	0.14	0.1	0.1	0.03	0.03
NUCC-0050983	CDD-2888392	Azasetron (hydrochloride), CC1_CPD000466285, MCE_HY-B0068	GPCR/G protein; Neuronal Signaling;	5-HT Receptor;	1.01	10 Gy	PKC-180628	0.08	0.08	-0.2	-0.2	-0.32	-0.32	-0.04	-0.04	-0.02	-0.02	-0.09	-0.09	-0.08	-0.08	-0.01	-0.01	0.07	0.07	0.14	0.14	0.1	0.1	0.03	0.03
NUCC-0050986	CDD-2652472	CC1_CPD000058392, Diazoxide, MCE_HY-B1140, SPC_02300206	Membrane Tranporter/Ion Channel;	Potassium Channel;	1.38	0 Gy	PHC-180519	0	0	-0.32	-0.32	-0.12	-0.12	0.2	0.2	0.19	0.19	-0.15	-0.15	-0.04	-0.04	0.3	0.3	-0.16	-0.16	0.18	0.18	0.05	0.05	-0.29	-0.29
NUCC-0050986	CDD-2652472	CC1_CPD000058392, Diazoxide, MCE_HY-B1140, SPC_02300206	Membrane Tranporter/Ion Channel;	Potassium Channel;	0.82	10 Gy	PHC-180519	0	0	-0.32	-0.32	-0.12	-0.12	0.2	0.2	0.19	0.19	-0.15	-0.15	-0.04	-0.04	0.3	0.3	-0.16	-0.16	0.18	0.18	0.05	0.05	-0.29	-0.29
NUCC-0050986	CDD-2652472	CC1_CPD000058392, Diazoxide, MCE_HY-B1140, SPC_02300206	Membrane Tranporter/Ion Channel;	Potassium Channel;	1.15	0 Gy	PKC-180628	0	0	-0.32	-0.32	-0.12	-0.12	0.2	0.2	0.19	0.19	-0.15	-0.15	-0.04	-0.04	0.3	0.3	-0.16	-0.16	0.18	0.18	0.05	0.05	-0.29	-0.29
NUCC-0050986	CDD-2652472	CC1_CPD000058392, Diazoxide, MCE_HY-B1140, SPC_02300206	Membrane Tranporter/Ion Channel;	Potassium Channel;	1.42	10 Gy	PKC-180628	0	0	-0.32	-0.32	-0.12	-0.12	0.2	0.2	0.19	0.19	-0.15	-0.15	-0.04	-0.04	0.3	0.3	-0.16	-0.16	0.18	0.18	0.05	0.05	-0.29	-0.29
NUCC-0050988	CDD-2612201	CC1_CPD000058726, MCE_HY-B0508, Ornidazole, SPC_01505981	Anti-infection;	Antibacterial; Antiparasitic;	1.18	0 Gy	PHC-180519	0.05	0.05	-0.1	-0.1	-0.29	-0.29	-0.14	-0.14	-0.04	-0.04	0	0	0	0	-0.04	-0.04	0.05	0.05	0.04	0.04	-0.03	-0.03	-0.02	-0.02
NUCC-0050988	CDD-2612201	CC1_CPD000058726, MCE_HY-B0508, Ornidazole, SPC_01505981	Anti-infection;	Antibacterial; Antiparasitic;	1.05	10 Gy	PHC-180519	0.05	0.05	-0.1	-0.1	-0.29	-0.29	-0.14	-0.14	-0.04	-0.04	0	0	0	0	-0.04	-0.04	0.05	0.05	0.04	0.04	-0.03	-0.03	-0.02	-0.02
NUCC-0050988	CDD-2612201	CC1_CPD000058726, MCE_HY-B0508, Ornidazole, SPC_01505981	Anti-infection;	Antibacterial; Antiparasitic;	0.98	0 Gy	PKC-180628	0.05	0.05	-0.1	-0.1	-0.29	-0.29	-0.14	-0.14	-0.04	-0.04	0	0	0	0	-0.04	-0.04	0.05	0.05	0.04	0.04	-0.03	-0.03	-0.02	-0.02
NUCC-0050988	CDD-2612201	CC1_CPD000058726, MCE_HY-B0508, Ornidazole, SPC_01505981	Anti-infection;	Antibacterial; Antiparasitic;	0.86	10 Gy	PKC-180628	0.05	0.05	-0.1	-0.1	-0.29	-0.29	-0.14	-0.14	-0.04	-0.04	0	0	0	0	-0.04	-0.04	0.05	0.05	0.04	0.04	-0.03	-0.03	-0.02	-0.02
NUCC-0050991	CDD-2614670	CC1_CPD000059128, MCE_HY-B0390, Mestranol	Others;	Estrogen Receptor/ERR;	0.65	0 Gy	PHC-180519	0.05	0.05	0.03	0.03	0.04	0.04	0.06	0.06	0.06	0.06	0.08	0.08	-0.01	-0.01	-0.03	-0.03	-0.07	-0.07	-0.12	-0.12	-0.09	-0.09	-0.04	-0.04
NUCC-0050991	CDD-2614670	CC1_CPD000059128, MCE_HY-B0390, Mestranol	Others;	Estrogen Receptor/ERR;	0.72	10 Gy	PHC-180519	0.05	0.05	0.03	0.03	0.04	0.04	0.06	0.06	0.06	0.06	0.08	0.08	-0.01	-0.01	-0.03	-0.03	-0.07	-0.07	-0.12	-0.12	-0.09	-0.09	-0.04	-0.04
NUCC-0050991	CDD-2614670	CC1_CPD000059128, MCE_HY-B0390, Mestranol	Others;	Estrogen Receptor/ERR;	0.62	0 Gy	PKC-180628	0.05	0.05	0.03	0.03	0.04	0.04	0.06	0.06	0.06	0.06	0.08	0.08	-0.01	-0.01	-0.03	-0.03	-0.07	-0.07	-0.12	-0.12	-0.09	-0.09	-0.04	-0.04
NUCC-0050991	CDD-2614670	CC1_CPD000059128, MCE_HY-B0390, Mestranol	Others;	Estrogen Receptor/ERR;	0.71	10 Gy	PKC-180628	0.05	0.05	0.03	0.03	0.04	0.04	0.06	0.06	0.06	0.06	0.08	0.08	-0.01	-0.01	-0.03	-0.03	-0.07	-0.07	-0.12	-0.12	-0.09	-0.09	-0.04	-0.04
NUCC-0050995	CDD-2801802	Bestatin, CC1_CPD000059165, MCE_HY-B0134	Metabolism/Protease;	Aminopeptidase;	1	0 Gy	PHC-180519	0.11	0.11	0.01	0.01	-0.09	-0.09	0.01	0.01	0	0	-0.1	-0.1	-0.01	-0.01	0.09	0.09	0.01	0.01	0.17	0.17	0.01	0.01	-0.15	-0.15
NUCC-0050995	CDD-2801802	Bestatin, CC1_CPD000059165, MCE_HY-B0134	Metabolism/Protease;	Aminopeptidase;	0.78	10 Gy	PHC-180519	0.11	0.11	0.01	0.01	-0.09	-0.09	0.01	0.01	0	0	-0.1	-0.1	-0.01	-0.01	0.09	0.09	0.01	0.01	0.17	0.17	0.01	0.01	-0.15	-0.15
NUCC-0050995	CDD-2801802	Bestatin, CC1_CPD000059165, MCE_HY-B0134	Metabolism/Protease;	Aminopeptidase;	0.87	0 Gy	PKC-180628	0.11	0.11	0.01	0.01	-0.09	-0.09	0.01	0.01	0	0	-0.1	-0.1	-0.01	-0.01	0.09	0.09	0.01	0.01	0.17	0.17	0.01	0.01	-0.15	-0.15
NUCC-0050995	CDD-2801802	Bestatin, CC1_CPD000059165, MCE_HY-B0134	Metabolism/Protease;	Aminopeptidase;	0.96	10 Gy	PKC-180628	0.11	0.11	0.01	0.01	-0.09	-0.09	0.01	0.01	0	0	-0.1	-0.1	-0.01	-0.01	0.09	0.09	0.01	0.01	0.17	0.17	0.01	0.01	-0.15	-0.15
NUCC-0050996	CDD-2611373	CC1_CPD000469213, MCE_HY-B0005, SPC_01505682, Toremifene (Citrate)	Others;	Estrogen Receptor/ERR;	0.99	0 Gy	PHC-180519	0.17	0.17	0.09	0.09	-0.1	-0.1	-0.02	-0.02	0.06	0.06	0.02	0.02	-0.02	-0.02	0.02	0.02	-0.05	-0.05	-0.03	-0.03	-0.01	-0.01	-0.03	-0.03
NUCC-0050996	CDD-2611373	CC1_CPD000469213, MCE_HY-B0005, SPC_01505682, Toremifene (Citrate)	Others;	Estrogen Receptor/ERR;	1.04	10 Gy	PHC-180519	0.17	0.17	0.09	0.09	-0.1	-0.1	-0.02	-0.02	0.06	0.06	0.02	0.02	-0.02	-0.02	0.02	0.02	-0.05	-0.05	-0.03	-0.03	-0.01	-0.01	-0.03	-0.03
NUCC-0050996	CDD-2611373	CC1_CPD000469213, MCE_HY-B0005, SPC_01505682, Toremifene (Citrate)	Others;	Estrogen Receptor/ERR;	0.88	0 Gy	PKC-180628	0.17	0.17	0.09	0.09	-0.1	-0.1	-0.02	-0.02	0.06	0.06	0.02	0.02	-0.02	-0.02	0.02	0.02	-0.05	-0.05	-0.03	-0.03	-0.01	-0.01	-0.03	-0.03
NUCC-0050996	CDD-2611373	CC1_CPD000469213, MCE_HY-B0005, SPC_01505682, Toremifene (Citrate)	Others;	Estrogen Receptor/ERR;	1.03	10 Gy	PKC-180628	0.17	0.17	0.09	0.09	-0.1	-0.1	-0.02	-0.02	0.06	0.06	0.02	0.02	-0.02	-0.02	0.02	0.02	-0.05	-0.05	-0.03	-0.03	-0.01	-0.01	-0.03	-0.03
NUCC-0050999	CDD-3337015	CC1_CPD000469217, MCE_HY-10821, Raltitrexed	Others;	Others;	1.28	0 Gy	PHC-180519	0.19	0.19	-0.22	-0.22	0.49	0.49	0.9	0.9	-0.05	-0.05	-0.24	-0.24	-0.25	-0.25	-0.06	-0.06	-0.03	-0.03	0.27	0.27	0.29	0.29	-0.01	-0.01
NUCC-0050999	CDD-3337015	CC1_CPD000469217, MCE_HY-10821, Raltitrexed	Others;	Others;	0.87	10 Gy	PHC-180519	0.19	0.19	-0.22	-0.22	0.49	0.49	0.9	0.9	-0.05	-0.05	-0.24	-0.24	-0.25	-0.25	-0.06	-0.06	-0.03	-0.03	0.27	0.27	0.29	0.29	-0.01	-0.01
NUCC-0050999	CDD-3337015	CC1_CPD000469217, MCE_HY-10821, Raltitrexed	Others;	Others;	1.02	0 Gy	PKC-180628	0.19	0.19	-0.22	-0.22	0.49	0.49	0.9	0.9	-0.05	-0.05	-0.24	-0.24	-0.25	-0.25	-0.06	-0.06	-0.03	-0.03	0.27	0.27	0.29	0.29	-0.01	-0.01
NUCC-0050999	CDD-3337015	CC1_CPD000469217, MCE_HY-10821, Raltitrexed	Others;	Others;	1.21	10 Gy	PKC-180628	0.19	0.19	-0.22	-0.22	0.49	0.49	0.9	0.9	-0.05	-0.05	-0.24	-0.24	-0.25	-0.25	-0.06	-0.06	-0.03	-0.03	0.27	0.27	0.29	0.29	-0.01	-0.01
NUCC-0051000	CDD-2654023	CC1_CPD000469229, Doxapram (hydrochloride hydrate), MCE_HY-B0551A	Membrane Tranporter/Ion Channel;	Potassium Channel;	0.89	0 Gy	PHC-180519	0.03	0.03	-0.02	-0.02	-0.11	-0.11	-0.06	-0.06	0.07	0.07	0.01	0.01	-0.03	-0.03	0.03	0.03	-0.07	-0.07	-0.06	-0.06	-0.06	-0.06	-0.07	-0.07
NUCC-0051000	CDD-2654023	CC1_CPD000469229, Doxapram (hydrochloride hydrate), MCE_HY-B0551A	Membrane Tranporter/Ion Channel;	Potassium Channel;	0.98	10 Gy	PHC-180519	0.03	0.03	-0.02	-0.02	-0.11	-0.11	-0.06	-0.06	0.07	0.07	0.01	0.01	-0.03	-0.03	0.03	0.03	-0.07	-0.07	-0.06	-0.06	-0.06	-0.06	-0.07	-0.07
NUCC-0051000	CDD-2654023	CC1_CPD000469229, Doxapram (hydrochloride hydrate), MCE_HY-B0551A	Membrane Tranporter/Ion Channel;	Potassium Channel;	0.86	0 Gy	PKC-180628	0.03	0.03	-0.02	-0.02	-0.11	-0.11	-0.06	-0.06	0.07	0.07	0.01	0.01	-0.03	-0.03	0.03	0.03	-0.07	-0.07	-0.06	-0.06	-0.06	-0.06	-0.07	-0.07
NUCC-0051000	CDD-2654023	CC1_CPD000469229, Doxapram (hydrochloride hydrate), MCE_HY-B0551A	Membrane Tranporter/Ion Channel;	Potassium Channel;	0.77	10 Gy	PKC-180628	0.03	0.03	-0.02	-0.02	-0.11	-0.11	-0.06	-0.06	0.07	0.07	0.01	0.01	-0.03	-0.03	0.03	0.03	-0.07	-0.07	-0.06	-0.06	-0.06	-0.06	-0.07	-0.07
[truncated: 10,056 more rows]

## Sheet: Figure 2B
SF8628	control			BRD4-sgRNA1			BRD4-sgRNA2			BRD4-sgRNA3				SF8628_Day5
[truncated: 11 more rows]

## Sheet: Figure 2C
SF8628	Control	sgBRD4-1	sgBRD4-2	sgBRD4-3
	100	41.8	19.7	18.6
[truncated: 6 more rows]

[truncated: 29 more sheets: Figure 2D, Figure 3A, B, Figure 3C, Figure 3D, Figure 4A, Figure 4B, Figure 4C, Figure 8A, Figure 8B, Figure 9C, Figure 10B, Figure 10C, Figure 10D, Supplemental Table 2, Supplemental Table 3, Supplemental Figure 2B, Supplemental Figure 3B, Supplemental Figure 3C, Supplemental Figure 3D, Supplemental Figure 4A …]
